# Supplementary material for: Assessing factors influencing students’ perceptions towards animal species conservation
Source: PeerJ. 2023 Jan 9;11:e14553. doi: 10.7717/peerj.14553 (PMC9835705; doi:10.7717/peerj.14553)
Supplement: Supplemental Information 1 [file peerj-11-14553-s001.xlsx]

## Sheet: Spreadsheet with NA
Student_CODE	Age	Gender	Course	Knowledge area	Abbreviations	Institution	Bachelor semester	City	Category religion	Religion_SN	Family income	Income	Pet_SN	Taxa	Bat_Dangerous	Bat_Useful	Bat_ugly	Bat_Harmless	Bat_Preserved	Bat_Beautiful	Bat_Harmful	Bat_Not_Preserved	Dolphin_Dangerous	Dolphin_Useful	Dolphin_ugly	Dolphin_Harmless	Dolphin_Preserved	Dolphin_Beautiful	Dolphin_Harmful	Dolphin_Not_Preserved	Jaguar_Dangerous	Jaguar_Useful	Jaguar_ugly	Jaguar_Harmless	Jaguar_Preserved	Jaguar_Beautiful	Jaguar_Harmful	Jaguar_Not_Preserved	Armandillo_Dangerous	Armandillo_Useful	Armandillo_ugly	Armandillo_Harmless	Armandillo_Preserved	Armandillo_Beautiful	Armandillo_Harmful	Armandillo_Not_Preserved	Shark_Dangerous	Shark_Useful	Shark_ugly
1	21	Female	Medicine	Health	S	UFBA	7	Salvador	None	No	7	More than 14 minimum wage	No	NA	4	4	NA	2	5	2	2	1	3	3	2	3	5	4	2	1	4	3	2	2	5	4	2	1	2	4	2	2	5	4	2	1	5	3	2
2	19	Male	Medicine	Health	S	fameb	6	salvador	None	No	7	More than 14 minimum wage	Yes	Mammals	1	5	3	2	5	3	1	1	3	3	3	3	5	3	1	1	5	5	1	1	5	5	1	1	3	1	2	3	5	4	1	1	5	5	4
3	19	Female	Law	Applied Social Sciences and Humanities	CSAH	UFBA	7	Salvador	None	No	7	More than 14 minimum wage	Yes	Mammals	2	4	3	5	5	3	1	1	3	5	3	3	5	4	1	1	4	5	1	2	5	5	1	1	2	5	3	5	5	3	1	1	4	4	3
4	30	Male	Materials Engineering	Exact and Technological Sciences	CET	UFPI	4	Teresina	Catholic	Yes	7	More than 14 minimum wage	Yes	Mammals	4	5	4	2	5	2	1	1	1	5	1	5	5	5	1	1	5	5	2	1	5	4	1	5	1	5	2	5	5	4	1	1	5	5	2
5	18	Male	Medicine	Health	S	UFAL	4	Palmas	None	No	7	More than 14 minimum wage	Yes	Mammals	1	4	2	4	5	2	1	1	1	3	2	5	5	4	1	1	4	5	1	1	5	5	1	1	1	3	5	5	4	1	1	1	2	5	3
6	19	Male	Electrical engineering	Exact and Technological Sciences	CET	UFC	5	Fortaleza	None	No	7	More than 14 minimum wage	Yes	Mammals	3	4	3	2	5	3	2	1	2	2	2	2	5	4	1	1	4	3	2	1	5	4	1	1	2	3	3	4	5	3	2	1	5	3	3
7	20	Male	Medicine	Health	S	UFPE	5	Paulista	Catholic	Yes	7	More than 14 minimum wage	Yes	Mammalss, Fishs and Reptiles	2	5	5	1	5	1	2	1	2	5	1	1	5	5	1	1	5	5	1	1	5	5	2	1	1	5	3	5	5	3	2	1	5	5	2
8	19	Female	Medicine	Health	S	UFPE	5	Recife	Catholic	Yes	7	More than 14 minimum wage	No	NA	2	3	3	2	4	2	1	1	3	2	1	3	5	5	1	1	5	3	1	2	5	5	1	1	2	2	4	3	5	5	1	1	5	3	2
9	19	Male	Medicine	Health	S	UFPE	5	Recife	None	No	7	More than 14 minimum wage	Yes	Mammals, Birds and Fish	4	5	2	4	5	2	2	1	1	3	1	5	5	5	1	1	5	4	NA	1	5	NA	1	1	1	3	2	5	5	4	1	1	5	3	3
10	37	Male	Psychology	Applied Social Sciences and Humanities	CSAH	UFAL	7	São Paulo	None	No	7	More than 14 minimum wage	Yes	Mammals	3	5	1	3	5	4	1	5	3	4	1	3	5	5	3	1	5	5	1	5	5	5	1	1	2	4	3	3	5	5	1	1	5	4	1
11	20	Male	Medicine	Health	S	UFRN	5	Natal	None	No	7	More than 14 minimum wage	Yes	Mammals	2	5	4	2	5	2	1	1	1	2	1	2	5	5	2	1	5	4	1	1	5	5	5	1	1	4	4	3	5	2	1	1	5	4	4
12	20	Male	Medicine	Health	S	UFPB	5	João Pessoa	Catholic	Yes	7	More than 14 minimum wage	Yes	Birds	5	4	4	1	5	3	4	1	2	5	1	4	5	5	2	1	5	4	2	1	4	4	4	1	2	4	3	3	5	2	2	2	5	3	4
13	22	Female	Biological Sciences	Environmental	A	UFC	7	fortaleza	None	No	7	More than 14 minimum wage	Yes	Mammals	2	5	1	5	5	5	1	1	1	4	1	4	5	5	1	1	2	5	1	2	5	5	1	1	1	5	2	5	5	3	1	1	2	5	1
14	20	Female	Electrical engineering	Exact and Technological Sciences	CET	UFS	7	Aracaju	None	No	7	More than 14 minimum wage	Yes	Mammals and fish	3	4	3	3	5	2	3	1	3	4	2	3	5	4	3	1	4	4	2	2	5	4	2	1	2	4	2	4	5	2	3	5	4	4	4
15	43	Female	Letters	Linguistics, Literature and Arts	LLA	UFS	5	Aracaju	Catholic	Yes	7	More than 14 minimum wage	Yes	Mammals and Birds	4	1	2	2	5	2	2	1	1	5	1	4	5	5	2	1	5	4	1	1	5	5	2	1	2	4	4	4	5	2	2	1	5	5	2
16	65	Male	Physical	Exact and Technological Sciences	CET	UFS	6	Aracaju	None	No	7	More than 14 minimum wage	No	NA	3	3	3	3	3	3	3	3	3	3	3	3	3	3	3	3	3	3	3	3	3	3	3	3	3	3	3	3	3	3	3	3	3	3	3
17	18	Male	Civil Engineering	Exact and Technological Sciences	CET	UFC	5	Fortaleza	Protestant	Yes	7	More than 14 minimum wage	Yes	Mammals	2	5	4	2	5	1	4	1	1	5	1	2	5	5	1	1	5	5	1	1	5	5	3	1	1	5	5	3	5	1	1	1	5	5	3
18	22	Male	Oceanography	Environmental	A	UFPE	7	Recife	None	No	7	More than 14 minimum wage	Yes	Mammals	4	5	3	4	5	3	4	1	4	5	1	4	5	5	1	1	4	3	5	5	5	5	1	1	1	3	3	4	5	4	3	3	2	5	1
19	21	Male	Law	Applied Social Sciences and Humanities	CSAH	UFBA	5	Salvador	Others	Yes	7	More than 14 minimum wage	Yes	Mammalss, Birds, Reptiles and Fishs	2	2	5	2	5	1	3	5	1	4	1	5	5	5	1	1	4	4	1	1	5	5	1	1	1	3	5	5	5	1	1	1	4	4	3
20	18	Female	Law	Applied Social Sciences and Humanities	CSAH	Unicap	5	Recife	None	No	7	More than 14 minimum wage	Yes	Mammals	3	3	2	3	5	3	3	1	2	3	1	4	5	5	1	1	3	3	1	2	5	5	1	1	1	3	2	4	5	2	1	1	3	3	2
21	18	Male	Computer Science	Exact and Technological Sciences	CET	UFPE	5	Recife	None	No	7	More than 14 minimum wage	Yes	Mammals and Reptiles	2	4	1	2	5	5	1	1	4	4	1	1	4	4	1	1	2	2	1	1	5	5	1	1	2	4	1	4	5	4	1	1	4	4	1
22	62	Male	Biological Sciences	Environmental	A	IFRN	7	Natal	None	No	7	More than 14 minimum wage	Yes	Mammals	3	3	5	3	4	1	2	1	2	4	2	4	5	4	1	1	2	5	1	3	5	5	1	1	3	3	4	3	2	2	3	4	5	3	2
23	38	Male	Law	Applied Social Sciences and Humanities	CSAH	UFBA	8	Salvador	Catholic	Yes	7	More than 14 minimum wage	Yes	Mammals	4	4	5	3	5	1	1	1	3	2	1	2	5	4	1	1	5	3	1	1	5	5	1	1	1	3	4	4	5	2	2	1	5	3	2
24	25	Male	Medicine	Health	S	UFAL	10	Maceió	Catholic	Yes	7	More than 14 minimum wage	Yes	Mammals	4	4	5	3	5	1	4	1	4	4	1	2	5	5	1	1	4	4	1	1	5	5	1	1	1	5	1	4	5	5	1	1	5	4	1
25	28	Male	Medicine	Health	S	UFBA	8	Salvador	None	No	7	More than 14 minimum wage	Yes	Mammals and Birds	2	5	1	2	5	3	2	1	1	5	3	2	5	3	2	1	5	5	1	1	5	5	2	1	1	5	3	2	5	3	2	1	5	5	5
26	24	Female	Medicine	Health	S	UFCG	8	Campina grande	Catholic	Yes	7	More than 14 minimum wage	Yes	Mammals	2	2	4	4	4	2	1	1	2	2	2	2	4	4	2	2	4	4	2	2	4	4	3	2	2	2	4	4	4	2	2	2	4	4	2
27	18	Male	Electrical engineering	Exact and Technological Sciences	CET	UFRPE	4	Cabo de Santo Agostinho	Protestant	Yes	7	More than 14 minimum wage	Yes	Mammals	3	5	1	3	5	5	1	1	3	5	1	3	5	5	1	1	3	5	1	3	5	5	1	1	3	5	1	3	5	5	1	1	3	5	1
28	20	Male	Law	Applied Social Sciences and Humanities	CSAH	UFPE	5	Recife	Others	Yes	7	More than 14 minimum wage	Yes	Mammals and Birds	4	5	4	2	5	2	1	1	1	5	2	2	5	4	1	1	5	5	1	1	5	4	1	1	1	5	5	2	5	1	1	1	5	5	1
29	29	Female	Law	Applied Social Sciences and Humanities	CSAH	UFBA	8	Salvador	None	No	7	More than 14 minimum wage	Yes	Mammals and Birds	1	5	4	3	5	1	3	1	3	5	1	2	5	5	1	1	4	5	1	1	5	5	1	1	2	5	1	2	5	4	1	1	4	5	2
30	20	Male	Medicine	Health	S	UFBA	7	Salvador	Others	Yes	7	More than 14 minimum wage	Yes	Mammalss, Birds, Reptiles and Fishs	2	1	NA	2	5	1	2	2	1	3	1	3	3	5	3	3	5	4	1	1	4	5	3	1	1	2	4	4	3	2	3	3	5	5	3
31	20	Male	Civil Engineering	Exact and Technological Sciences	CET	UFPE	7	Recife	None	No	7	More than 14 minimum wage	Yes	Mammals	3	4	3	2	5	1	1	1	5	3	3	1	5	3	3	1	2	5	1	1	5	5	1	1	1	3	1	5	5	5	1	1	1	5	1
32	21	Female	Environmental Management	Environmental	A	IFPE	7	Recife	None	No	7	More than 14 minimum wage	Yes	Birds	4	3	5	2	5	1	2	1	1	5	1	2	5	5	1	1	4	5	2	2	5	5	1	1	2	5	2	3	5	4	1	1	4	5	1
33	20	Male	Law	Applied Social Sciences and Humanities	CSAH	UFPE	7	recife	None	No	7	More than 14 minimum wage	Yes	Mammals	2	5	5	2	5	2	2	1	3	5	1	2	5	5	1	1	5	5	1	1	5	5	1	1	1	5	2	4	5	2	2	1	5	5	3
34	20	Female	Law	Applied Social Sciences and Humanities	CSAH	UFPE	7	Recife	Catholic	Yes	7	More than 14 minimum wage	No	NA	4	4	5	1	5	1	4	1	4	4	2	2	5	4	4	1	4	5	2	1	5	4	5	1	2	4	2	4	5	4	1	1	5	5	2
35	19	Male	Medicine	Health	S	UFPE	4	Recife	None	No	7	More than 14 minimum wage	Yes	Mammals	2	4	2	4	5	4	2	1	1	3	2	4	4	4	1	2	3	3	1	2	5	5	1	1	1	3	3	5	4	3	1	1	5	4	2
36	19	Male	Medicine	Health	S	UFPE	4	Recife	Catholic	Yes	7	More than 14 minimum wage	Yes	Mammals	2	5	5	4	5	1	1	1	3	3	1	2	5	5	1	1	5	5	1	1	5	5	1	1	1	5	1	5	5	4	1	1	5	3	1
37	19	Female	Medicine	Health	S	UFPE	4	Recife	Protestant	Yes	7	More than 14 minimum wage	Yes	Birds	2	4	4	2	5	2	2	1	2	4	1	2	5	4	1	1	3	3	1	2	5	5	1	1	3	4	4	3	5	2	1	1	4	4	2
38	21	Male	Computer Science	Exact and Technological Sciences	CET	UFCG	7	Campina Grande	None	No	7	More than 14 minimum wage	Yes	Mammals	5	5	3	1	5	3	3	1	1	3	1	5	5	5	1	1	5	3	1	1	5	5	1	1	1	4	3	5	5	3	1	1	4	5	3
39	20	Female	Letters	Linguistics, Literature and Arts	LLA	UECE	6	Fortaleza	None	No	1	up to 1 minimum wage	Yes	Mammals	5	1	3	1	5	3	5	1	1	5	1	5	5	5	2	1	5	1	1	1	5	5	1	1	1	4	1	1	5	5	3	1	5	3	1
40	20	Female	Letters	Linguistics, Literature and Arts	LLA	UFC	7	Horizonte	Catholic	Yes	1	up to 1 minimum wage	Yes	Mammals	2	4	5	2	5	1	2	1	3	5	2	2	5	2	1	1	5	5	2	1	5	4	2	1	2	5	3	2	5	3	1	1	5	5	3
41	28	Female	Letters	Linguistics, Literature and Arts	LLA	UFC	5	Fortaleza CE	Protestant	Yes	1	up to 1 minimum wage	Yes	Mammals	4	4	4	2	3	2	3	3	2	3	1	3	5	5	1	1	5	5	1	1	5	5	1	1	1	4	1	4	5	4	1	1	5	4	3
42	19	Female	Letters	Linguistics, Literature and Arts	LLA	UFC	7	Fortaleza	Protestant	Yes	1	up to 1 minimum wage	Yes	Mammals	3	5	5	4	5	1	1	1	2	5	1	4	5	5	1	1	5	5	1	1	5	5	1	1	2	5	5	5	5	1	1	1	5	5	5
43	19	Female	Letters	Linguistics, Literature and Arts	LLA	UFC	4	Fortaleza	None	No	1	up to 1 minimum wage	No	None	2	5	4	2	5	2	2	1	1	4	1	2	5	4	2	1	5	5	1	1	5	5	2	1	3	4	4	3	5	2	1	1	4	5	1
44	31	Female	Law	Applied Social Sciences and Humanities	CSAH	Cesrei	7	Campina Grande	Others	Yes	1	up to 1 minimum wage	No	NA	1	3	5	5	5	1	3	1	1	5	1	5	5	5	1	1	5	5	1	1	5	5	2	1	1	5	5	5	5	1	1	1	5	5	5
45	20	Female	Biological Sciences	Environmental	A	UECE	7	Quixadá	Catholic	Yes	1	up to 1 minimum wage	Yes	Mammals	2	4	5	2	5	1	3	1	1	4	1	5	5	5	1	1	5	4	1	1	5	5	1	1	1	5	1	5	5	5	1	1	5	4	1
46	20	Female	Biological Sciences	Environmental	A	Faculdade de Educação, Ciências e Letras do Sertão Central - Uece	5	Capistrano	Catholic	Yes	1	up to 1 minimum wage	Yes	Mammals	4	5	3	2	5	3	4	1	1	5	1	2	5	5	1	1	5	5	1	1	5	5	1	1	1	5	1	2	5	4	2	1	5	5	1
47	23	Male	Biological Sciences	Environmental	A	UECE	8	Ibaretama	Protestant	Yes	1	up to 1 minimum wage	Yes	Mammals	2	5	3	4	4	1	4	1	1	3	1	5	4	5	3	3	5	5	1	2	5	5	3	5	1	5	2	5	5	4	3	3	5	4	2
48	37	Male	Technology in Telematics	Exact and Technological Sciences	CET	IFPB	7	Campina Grande	Others	Yes	1	up to 1 minimum wage	Yes	Mammals	1	4	4	5	5	1	1	1	1	5	1	5	5	5	1	1	4	5	1	2	5	5	1	1	1	4	4	5	5	2	1	1	4	4	1
49	22	Male	Civil Engineering	Exact and Technological Sciences	CET	IFPB	7	Cajazeiras	Catholic	Yes	1	up to 1 minimum wage	Yes	Mammals	5	5	5	3	5	1	3	1	4	5	1	3	5	5	3	1	5	5	1	1	5	5	NA	1	1	5	2	4	5	2	3	1	5	5	2
50	20	Female	Nutrition	Health	S	UFPI	6	Campo Maior	Catholic	Yes	1		Yes	Mammals	2	3	2	3	5	4	2	1	1	5	1	4	5	5	2	1	4	4	1	2	5	5	2	1	2	5	2	5	5	4	2	1	5	4	1
51	19	Male	Electrical engineering	Exact and Technological Sciences	CET	UFCG	6	Campina Grande	None	No	1		Yes	Mammals and Reptiles	2	2	1	4	5	4	2	1	1	3	1	5	5	5	1	1	4	3	1	2	5	4	2	1	1	3	4	4	5	5	2	1	5	2	2
52	29	Male	Ecology	Environmental	A	UFPB	7	Rio Tinto - PB	Catholic	Yes	1		Yes	Mammals	1	5	1	5	5	5	1	1	1	5	1	5	5	5	1	1	5	5	1	1	5	5	1	1	1	5	1	2	5	5	1	1	5	5	1
53	28	Female	Biological Sciences	Environmental	A	UFPB	9	João Pessoa	Catholic	Yes	1		Yes	Mammals	1	5	3	4	5	4	2	1	1	4	1	2	5	4	3	1	4	5	1	2	5	5	1	1	1	5	1	5	5	5	1	5	1	1	5
54	20	Female	Ecology	Environmental	A	UFPB	7	Rio Tinto	None	No	1		Yes	Mammals	1	5	2	5	5	5	1	1	1	5	1	5	5	4	1	1	2	5	1	3	5	5	1	1	1	5	2	5	5	4	1	1	3	5	3
55	21	Female	Veterinary Medicine	Environmental	A	UFPI	7	Teresina	None	No	1		Yes	Mammals	2	5	1	2	5	4	1	1	2	4	1	2	5	4	1	1	2	5	1	2	5	5	1	1	1	5	1	2	5	5	1	1	2	5	1
56	46	Female	Psychology	Applied Social Sciences and Humanities	CSAH	Faculdade Maurício de Nassau	7	CAMPINA GRANDE, Paraíba	Protestant	Yes	1		Yes	Mammals	1	5	1	4	5	4	4	5	1	5	1	5	5	5	1	1	5	5	1	4	5	5	4	1	1	5	2	4	5	4	2	1	4	5	2
57	36	Female	Veterinary Medicine	Environmental	A	UFPB	10	Areia	Protestant	Yes	1		Yes	Mammals	5	5	3	1	5	3	1	1	5	5	1	1	5	5	1	1	5	5	1	1	5	5	1	1	5	5	1	1	5	5	1	1	5	5	1
58	19	Female	Software Engineering	Exact and Technological Sciences	CET	UFC	7	Quixadá	Catholic	Yes	1		Yes	Mammals	3	3	4	3	3	1	3	1	3	3	2	3	4	4	3	1	5	4	1	1	5	5	3	1	3	3	3	3	3	3	3	3	4	4	4
59	21	Male	Software Engineering	Exact and Technological Sciences	CET	UFC	7	Quixadá	None	No	1		Yes	Mammals	2	4	5	4	4	1	2	1	3	3	2	2	5	4	3	2	4	3	1	1	5	5	3	1	1	3	4	4	5	2	2	1	5	4	4
60	22	Male	Biological Sciences	Environmental	A	UFCG	7	Nova Floresta	None	No	1		No	NA	1	1	4	2	5	2	1	1	2	5	2	2	5	4	2	1	2	5	NA	1	5	5	1	1	1	1	1	5	5	5	1	1	3	5	1
61	20	Female	Biological Sciences	Environmental	A	UEPB	7	Esperança	Catholic	Yes	1		Yes	Mammals	4	4	3	2	5	3	4	1	2	4	1	2	5	5	2	1	5	4	1	1	5	5	3	1	2	5	3	3	5	2	3	1	5	5	1
62	20	Male	Biological Sciences	Environmental	A	UFC	7	Eusébio	Protestant	Yes	1		Yes	Mammals	1	5	2	2	5	3	1	1	3	5	3	3	5	3	1	1	5	5	1	1	5	5	1	1	1	5	3	3	5	3	1	1	4	5	3
63	20	Male	Zootechny	Environmental	A	UFS	7	Aracaju	None	No	1		Yes	Reptiles	1	5	3	2	5	4	3	1	4	5	NA	2	5	5	1	1	5	5	1	1	5	5	1	1	1	5	3	3	5	4	3	1	5	5	1
64	30	Male	Biological Sciences	Environmental	A	UFC	4	Fortaleza	None	No	1		No	NA	2	4	3	3	5	3	2	1	2	3	2	3	5	4	3	1	4	3	1	2	5	5	1	1	1	3	2	3	5	3	1	1	4	4	2
65	33	Male	Pedagogy	Applied Social Sciences and Humanities	CSAH	UNIP	10	João Pessoa	Catholic	Yes	1		Yes	Mammals	4	2	5	2	4	1	3	3	1	4	5	5	5	5	1	1	3	3	3	3	3	3	3	1	2	3	3	3	5	2	3	1	5	2	1
66	28	Male	Electrical engineering	Exact and Technological Sciences	CET	UFCG	8	Campina Grande	Protestant	Yes	1		Yes	Mammals	2	4	3	2	5	3	1	1	4	4	3	4	5	3	1	1	2	4	3	2	5	3	1	1	2	4	3	4	5	3	1	1	2	4	3
67	31	Male	Biological Sciences	Environmental	A	UFPB	7	João Pessoa	None	No	1		Yes	Mammals and Birds	1	5	4	5	5	2	1	1	1	3	3	5	5	3	1	1	3	5	1	2	5	5	1	1	1	4	3	1	5	3	1	1	2	5	3
68	21	Female	Biological Sciences	Environmental	A	UFC	7	FORTALEZA	None	No	1		Yes	Mammals	1	5	4	2	5	2	1	1	1	5	2	3	5	4	1	1	4	4	3	2	5	3	4	1	2	4	3	4	5	3	2	1	4	5	3
69	20	Male	Biological Sciences	Environmental	A	UFC	8	Fortaleza	None	No	1		Yes	Mammals	2	5	4	2	5	2	2	1	2	5	1	2	5	4	1	1	4	5	1	2	5	5	1	1	1	5	1	5	5	5	1	5	4	5	1
70	18	Female	Biological Sciences	Environmental	A	UEPB	4	Campina Grande	None	No	1		Yes	Mammals and Birds	4	4	2	2	4	3	3	2	1	5	1	5	5	5	1	1	4	5	1	2	5	5	2	1	1	5	1	5	5	5	2	1	5	5	2
71	22	Male	Ecology	Environmental	A	UFS	8	Aracaju	Catholic	Yes	1		Yes	Mammalss, Fishs and Reptiles	1	5	4	5	5	2	1	1	4	5	2	3	5	4	1	1	4	5	1	2	5	5	1	1	1	5	1	5	5	5	1	1	2	5	1
72	21	Male	Ecology	Environmental	A	UFS	5	Aracaju	Catholic	Yes	1		Yes	Mammals and Reptiles	2	5	4	2	5	2	4	1	1	5	1	4	5	5	1	1	4	5	1	2	5	5	4	1	1	5	1	3	5	5	1	1	4	5	3
73	19	Male	Biological Sciences	Environmental	A	UFS	6	Aracaju	Catholic	Yes	1		Yes	Mammals	1	5	3	2	5	3	1	1	1	5	1	4	5	5	1	1	4	4	1	2	5	5	1	1	1	5	2	5	5	4	1	1	4	4	2
74	18	Male	Zootechny	Environmental	A	UFS	4	São Cristovão	Protestant	Yes	1		Yes	Mammals, Reptiles and Birds	2	3	1	2	5	4	3	1	3	3	2	2	5	4	3	1	3	4	1	1	5	4	3	1	1	3	2	2	5	3	3	1	4	3	2
75	22	Female	Biological Sciences	Environmental	A	UFS	8	Lagarto	Catholic	Yes	1		Yes	Mammals	1	4	1	5	5	5	1	1	1	5	1	5	5	5	1	1	4	5	1	2	5	5	2	1	1	4	1	5	5	5	1	1	4	5	3
76	19	Male	Biological Sciences	Environmental	A	IFRN	4	Assú/RN	Protestant	Yes	1		Yes	Mammals	4	5	4	2	5	2	1	1	4	5	NA	2	5	5	1	1	5	5	1	1	5	5	1	1	4	5	2	2	5	2	1	1	5	5	1
77	21	Male	Biological Sciences	Environmental	A	URCA	5	Crato CE	Catholic	Yes	1		Yes	Mammals	3	3	3	3	5	3	3	1	3	3	3	3	5	5	3	1	4	3	1	3	5	5	3	1	1	3	3	3	5	3	3	1	4	3	3
78	21	Male	Biological Sciences	Environmental	A	URCA	5	Crato	Catholic	Yes	1		No	NA	1	5	2	2	5	4	1	1	1	5	1	2	5	4	1	1	2	NA	5	2	5	5	1	1	1	4	3	2	5	3	1	1	2	5	4
79	21	Male	Biological Sciences	Environmental	A	UFS	5	Nossa Senhora do Socorro	None	No	1		Yes	Mammals	1	5	4	5	5	2	1	1	1	5	2	5	5	4	1	1	4	5	1	2	5	5	2	1	1	5	2	5	5	4	1	1	4	5	2
80	22	Male	Biological Sciences	Environmental	A	UFS	7	Boquim	Catholic	Yes	1		Yes	Mammals	2	5	1	5	5	5	2	1	1	5	1	5	5	5	1	1	4	5	1	2	5	5	3	1	1	5	4	5	5	2	1	1	4	5	1
81	22	Female	Chemistry	Exact and Technological Sciences	CET	UFCG	8	cuité-PB	Catholic	Yes	1		Yes	Mammals	2	2	NA	4	4	2	3	2	1	4	1	NA	5	5	3	1	5	5	1	2	5	5	2	1	1	4	2	2	5	3	3	NA	5	2	2
82	20	Male	Chemistry	Exact and Technological Sciences	CET	UEPB	5	Campina Grande	Catholic	Yes	1		Yes	Mammals	2	5	2	4	5	2	2	5	1	5	1	1	5	5	1	1	2	5	1	2	5	5	1	5	1	5	5	5	5	5	1	5	2	5	1
83	22	Male	Biological Sciences	Environmental	A	UFPB	5	João Pessoa	Others	Yes	1		Yes	Mammals, Birds and Fish	4	5	1	4	5	3	1	1	4	5	1	3	5	3	1	1	4	5	1	2	5	3	1	1	4	5	1	2	5	3	1	1	4	5	1
84	23	Female	Social Sciences	Applied Social Sciences and Humanities	CSAH	UFPB	5	ITAPOROROCA	Protestant	Yes	1		Yes	Mammals	5	4	5	2	4	5	4	1	5	4	1	5	5	5	1	1	5	5	1	1	5	5	1	1	5	5	3	5	5	3	1	1	5	4	1
85	24	Female	Biological Sciences	Environmental	A	UECE	8	Jaguaruana	Catholic	Yes	1		Yes	Mammals	4	5	5	5	5	1	2	1	1	5	1	5	5	5	1	1	5	5	1	1	5	5	2	1	2	5	1	5	5	5	1	1	5	5	2
86	21	Female	Biological Sciences	Environmental	A	UECE	7	Limoeiro do Norte	Protestant	Yes	1		Yes	Mammals	1	4	NA	2	5	3	NA	NA	4	NA	2	NA	5	1	3	NA	1	3	NA	4	5	2	NA	NA	3	NA	NA	2	5	4	1	NA	4	2	1
87	23	Female	Biological Sciences	Environmental	A	UECE	9	Limoeiro do Norte	Catholic	Yes	1		Yes	Birds	3	5	4	3	5	2	2	1	1	3	1	4	5	5	1	1	5	3	1	2	5	4	2	1	1	3	4	4	5	1	3	1	5	3	3
88	21	Female	Biological Sciences	Environmental	A	UECE	7	Limoeiro Norte-ce	Catholic	Yes	1		Yes	Mammals	1	5	1	2	5	3	1	1	1	5	1	2	5	5	1	1	1	5	1	2	5	5	1	1	1	5	1	2	5	5	1	1	2	5	2
89	21	Male	Biological Sciences	Environmental	A	UECE	7	Limoeiro do Norte	Catholic	Yes	1		Yes	Mammals	1	3	4	5	5	2	4	1	1	4	1	5	5	5	1	1	5	3	1	1	5	5	3	5	1	3	4	5	5	2	1	1	5	3	4
90	18	Female	History	Applied Social Sciences and Humanities	CSAH	UFBA	4	Salvador	Catholic	Yes	1		Yes	Mammals	2	3	2	2	4	2	3	1	2	3	2	2	5	4	2	1	4	4	1	1	5	4	3	1	2	NA	3	3	5	3	3	1	5	4	3
91	19	Female	Biological Sciences	Environmental	A	UEPB	7	Lagoa Seca	None	No	1		Yes	Birds	3	NA	NA	NA	NA	NA	NA	NA	3	NA	NA	NA	NA	NA	NA	NA	3	NA	NA	NA	NA	NA	NA	NA	3	NA	NA	NA	NA	NA	NA	NA	3	NA	NA
92	30	Female	Biological Sciences	Environmental	A	UFPB	4	João Pessoa	None	No	1		Yes	Mammals	1	5	4	4	5	3	1	1	1	4	1	5	5	5	1	1	4	1	3	2	5	4	2	1	1	5	3	5	5	3	1	1	5	5	3
93	20	Female	Biological Sciences	Environmental	A	UFRN	5	Natal	None	No	1		Yes	Mammals	2	5	3	3	5	4	3	1	1	5	1	5	5	5	1	1	2	5	1	2	5	5	1	1	4	5	3	5	5	5	1	1	1	5	1
94	22	Female	Biological Sciences	Environmental	A	UFPB	4	João Pessoa	None	No	1		Yes	Mammals	2	5	1	2	4	4	2	1	1	5	1	2	5	5	1	1	5	5	1	1	5	5	3	5	1	3	4	4	4	2	2	2	5	5	2
95	19	Male	Biological Sciences	Environmental	A	URCA	6	Crato	Catholic	Yes	1		No	NA	2	5	3	4	NA	3	2	1	1	5	3	2	5	3	1	1	4	5	3	2	5	3	2	1	1	5	3	2	5	3	2	1	4	5	3
96	23	Female	Biological Sciences	Environmental	A	URCA	5	Crato	None	No	1		Yes	Mammals	2	5	2	2	5	3	4	1	1	5	1	4	5	5	1	1	5	5	1	1	5	5	1	1	1	5	1	1	5	4	3	1	5	5	1
97	38	Male	Biological Sciences	Environmental	A	UEPB	7	campina grande	Catholic	Yes	1		Yes	Mammals	3	2	2	2	5	2	3	1	1	NA	3	4	5	4	1	1	2	2	2	4	5	3	2	1	1	3	3	3	5	3	NA	1	3	3	3
98	21	Female	Biological Sciences	Environmental	A	UEPB	7	Campina Grande	Catholic	Yes	1		Yes	Mammals	2	4	3	2	5	2	3	1	1	5	1	2	5	4	1	1	4	5	1	1	5	5	3	1	1	4	2	3	5	4	3	5	4	5	1
99	22	Female	Nursing	Health	S	UFCG	8	CAMPINA GRANDE	None	No	1		Yes	Mammals	3	5	2	2	5	3	3	1	3	5	3	2	5	3	3	1	3	5	3	3	5	3	3	1	3	5	3	3	5	3	3	1	3	5	3
100	20	Male	Electrical engineering	Exact and Technological Sciences	CET	UFRN	7	Natal	Catholic	Yes	1		Yes	Mammals	1	4	3	2	5	3	3	1	1	3	1	5	5	5	1	1	5	4	1	2	5	5	1	1	1	3	4	5	5	2	4	1	5	2	2
101	22	Female	Biological Sciences	Environmental	A	UNEB	5	São Gabriel	None	No	1		Yes	Mammals, Reptiles and Birds	4	5	1	1	5	5	4	1	1	5	1	2	5	5	2	1	5	5	1	1	5	5	5	1	1	5	1	5	5	5	1	1	5	5	5
102	36	Female	Social Sciences	Applied Social Sciences and Humanities	CSAH	UFCG	7	Sumé	Protestant	Yes	1		Yes	Mammals	2	4	4	4	5	2	2	1	1	5	2	5	5	4	1	1	4	5	1	3	5	5	1	1	1	5	4	5	5	2	1	1	5	5	4
103	26	Male	Electrical engineering	Exact and Technological Sciences	CET	UFPE	8	Abreu e Lima	Protestant	Yes	1		Yes	Mammals	2	5	3	2	5	3	2	1	4	5	1	2	5	5	2	1	5	4	1	1	5	5	1	1	1	4	2	2	5	4	1	1	5	4	2
104	28	Male	Medicine	Health	S	UFAL	9	Maceió	None	No	1		No	NA	4	5	2	2	5	3	2	1	1	5	1	2	5	4	2	1	4	5	1	2	5	5	2	1	2	5	4	2	5	1	1	1	4	5	2
105	20	Male	Biological Sciences	Environmental	A	UFRN	5	Natal	Protestant	Yes	1		No	NA	3	3	4	3	5	2	1	1	2	3	1	3	5	5	1	1	4	3	1	2	5	5	4	1	2	3	2	4	5	4	2	1	5	3	4
106	18	Male	Philosophy	Applied Social Sciences and Humanities	CSAH	UFC	4	fortaleza	Protestant	Yes	1		Yes	Mammals	4	5	1	2	5	4	3	1	1	5	1	5	5	5	1	1	2	5	1	1	5	5	1	1	1	5	2	5	5	4	1	1	2	5	1
107	18	Male	Veterinary Medicine	Environmental	A	UFPI	4	Teresina	None	No	1		Yes	Mammals	4	4	3	2	5	3	4	1	2	4	1	2	5	5	3	1	5	4	1	1	5	5	3	1	4	4	4	2	5	2	3	1	5	4	2
108	21	Female	Civil Engineering	Exact and Technological Sciences	CET	UFCG	6	araripina	Catholic	Yes	1		Yes	Mammals	3	4	NA	5	NA	1	2	NA	3	4	1	2	5	3	NA	NA	5	4	3	2	1	NA	NA	NA	1	NA	3	NA	5	4	2	NA	5	3	NA
109	18	Male	Biological Sciences	Environmental	A	UFRPE	5	Recife-PE	Protestant	Yes	1		Yes	Mammals	4	4	5	2	5	1	2	1	2	2	2	2	5	5	3	1	5	3	1	3	5	5	2	1	3	3	3	3	5	3	3	1	5	2	1
110	27	Male	Letters	Linguistics, Literature and Arts	LLA	UFC	7	Fortaleza	None	No	1		Yes	Mammals	1	4	3	4	5	3	3	1	3	4	2	3	5	4	3	1	3	5	3	3	5	3	3	1	1	4	3	3	5	3	3	1	3	4	4
111	22	Male	Veterinary Medicine	Environmental	A	UFCG	6	Patos	Others	Yes	1		Yes	Mammals	2	5	4	4	5	4	1	1	2	5	1	2	5	5	1	1	4	5	1	4	5	5	1	1	1	5	1	5	5	5	1	1	4	5	1
112	18	Male	Veterinary Medicine	Environmental	A	UEMA	4	sao luis	Catholic	Yes	1		Yes	Mammals	2	5	NA	2	5	1	1	1	4	5	1	2	5	5	2	1	2	5	2	1	5	5	1	1	2	5	1	2	5	5	1	1	2	5	3
113	20	Female	Biological Sciences	Environmental	A	UFPI	4	Teresina	Protestant	Yes	1		Yes	Fishs	1	5	4	3	4	1	1	2	2	5	2	2	5	4	1	1	4	5	1	3	5	5	1	1	2	4	3	2	5	4	3	1	4	5	2
114	19	Female	Biological Sciences	Environmental	A	UFPB	6	João Pessoa	Catholic	Yes	1		Yes	Mammals	1	4	1	4	5	2	3	1	1	3	1	5	5	5	3	1	4	4	1	1	5	5	3	1	1	3	1	3	5	4	3	1	3	4	1
115	21	Male	Computer Science	Exact and Technological Sciences	CET	UFCG	7	Campina Grande	None	No	1		Yes	Mammals	2	4	1	2	5	5	2	1	2	4	3	3	5	4	2	2	4	4	1	1	5	5	2	1	2	3	4	2	4	3	2	2	3	4	3
116	22	Male	Biological Sciences	Environmental	A	UFPB	7	João Pessoa	None	No	1		Yes	Mammals and fish	4	5	1	2	5	2	1	1	3	5	1	2	5	3	1	1	4	5	2	2	5	3	1	1	2	5	2	4	5	3	1	1	2	5	2
117	21	Female	Biological Sciences	Environmental	A	UESPI	8	Campo maior	Catholic	Yes	1		No	NA	5	4	5	1	3	1	5	3	3	2	1	5	5	5	1	3	5	4	1	2	5	5	4	1	4	4	5	2	3	1	5	3	4	4	2
118	22	Female	Biological Sciences	Environmental	A	UESPI	8	Campo Maior	None	No	1		Yes	Mammals	1	4	3	3	4	3	3	1	1	4	4	4	4	4	1	1	3	4	1	4	4	4	1	1	1	4	1	4	4	4	1	1	3	4	1
119	20	Male	Civil Engineering	Exact and Technological Sciences	CET	UFC	7	fortaleza	Catholic	Yes	1		Yes	Mammals	2	1	4	3	3	2	3	1	2	2	2	4	5	5	2	1	5	2	1	1	5	5	1	1	2	2	4	4	5	2	2	1	5	3	4
120	30	Female	Biological Sciences	Environmental	A	UFPB	7	João Pessoa	Catholic	Yes	1		Yes	Mammals	2	3	3	3	3	1	1	1	3	3	1	1	4	5	1	1	5	5	1	1	5	5	1	1	1	5	1	1	5	4	1	1	5	5	1
121	24	Male	Biological Sciences	Environmental	A	UFPB	7	João Pessoa	Catholic	Yes	1		No	NA	2	5	4	4	5	4	2	1	1	4	1	2	5	4	2	1	2	5	2	4	5	5	1	1	1	5	1	4	5	2	1	1	4	4	4
122	20	Female	Biological Sciences	Environmental	A	UFPI	7	Picos	Catholic	Yes	1		Yes	Mammals	1	4	1	3	5	3	3	1	1	5	1	5	5	5	1	1	4	5	1	2	5	5	1	1	2	5	3	3	5	3	3	1	5	5	1
123	23	Male	Computer Science	Exact and Technological Sciences	CET	UFCG	8	Campina Grande	Protestant	Yes	1		No	NA	1	2	5	2	5	1	2	1	1	4	1	2	4	4	1	1	5	4	4	4	5	3	2	1	1	2	2	2	5	2	2	1	5	2	2
124	22	Female	Veterinary Medicine	Environmental	A	UFBA	7	Salvador	None	No	1		Yes	Mammals, Reptiles and Birds	3	5	3	3	5	3	3	1	2	5	2	3	5	4	2	1	3	5	2	3	5	4	1	1	1	5	3	3	5	3	2	1	3	5	2
125	34	Male	Letters	Linguistics, Literature and Arts	LLA	UFC	8	Fortaleza	Protestant	Yes	3	From 4 to 6 minimum wage	Yes	Mammals	2	5	1	2	5	5	4	1	4	5	1	2	5	5	1	1	4	5	1	2	5	5	2	1	1	5	1	5	5	5	2	5	2	5	1
126	18	Female	Letters	Linguistics, Literature and Arts	LLA	UFC	7	Fortaleza	None	No	3	From 4 to 6 minimum wage	Yes	Mammals and Birds	1	5	3	5	5	3	1	1	1	3	1	5	5	4	1	1	1	3	2	1	5	4	1	1	1	5	2	5	5	4	1	1	4	3	3
127	26	Male	Nutrition	Health	S	UFAL	8	Maceió	Catholic	Yes	3	From 4 to 6 minimum wage	Yes	Mammals	5	4	5	1	4	1	4	2	1	3	4	3	5	5	1	1	5	5	1	1	5	5	1	1	2	3	5	3	3	1	3	1	5	4	1
128	20	Male	Civil Engineering	Exact and Technological Sciences	CET	IFPB	7	São João do Rio do Peixe/PB	Catholic	Yes	3	From 4 to 6 minimum wage	Yes	Birds	4	4	4	4	4	3	4	1	3	4	3	4	4	4	2	1	4	4	3	2	4	3	3	1	3	3	3	3	4	3	3	1	4	4	3
129	23	Female	Civil Engineering	Exact and Technological Sciences	CET	IFPB	7	Ipaumirim	Catholic	Yes	3	From 4 to 6 minimum wage	Yes	Mammals	4	4	5	4	4	1	4	2	2	5	1	4	5	5	1	1	5	5	1	2	5	5	2	1	1	5	4	4	4	3	2	1	5	4	2
130	21	Male	Civil Engineering	Exact and Technological Sciences	CET	UFBA	7	salvador	None	No	3	From 4 to 6 minimum wage	Yes	Mammals	1	5	5	5	5	2	1	1	3	2	1	5	5	5	1	1	4	4	1	2	5	5	1	1	1	2	4	5	5	3	1	1	5	5	1
131	19	Male	Veterinary Medicine	Environmental	A	UECE	4	Fortaleza	None	No	3	From 4 to 6 minimum wage	Yes	Mammals	2	5	2	1	5	4	1	1	1	5	1	3	5	5	1	1	4	5	1	2	5	5	1	1	2	5	1	3	5	4	1	1	4	5	1
132	29	Female	Letters	Linguistics, Literature and Arts	LLA	UFPE	8	Recife	None	No	3	From 4 to 6 minimum wage	Yes	Mammals	4	3	2	2	5	3	3	1	3	3	1	3	5	5	3	1	NA	NA	1	NA	5	5	NA	1	2	3	1	4	5	5	3	1	5	3	1
133	22	Female	Veterinary Medicine	Environmental	A	UEMA	8	São Luís	Catholic	Yes	3	From 4 to 6 minimum wage	Yes	Mammals	4	5	4	2	5	2	2	1	1	5	1	5	5	5	1	1	5	5	1	1	5	5	2	1	4	5	1	4	5	5	2	1	4	5	1
134	22	Female	Biological Sciences	Environmental	A	UFPB	5	João Pessoa	None	No	3	From 4 to 6 minimum wage	Yes	Mammals	1	5	1	2	5	5	2	1	1	5	1	5	5	5	1	1	4	5	1	2	5	5	1	1	1	5	1	5	5	5	1	1	4	5	1
135	21	Male	Biological Sciences	Environmental	A	UFPB	5	João Pessoa	Catholic	Yes	3	From 4 to 6 minimum wage	Yes	Mammals	2	4	4	2	5	2	2	1	1	4	2	5	5	5	1	1	4	5	1	1	5	5	2	1	1	5	2	4	5	4	1	1	4	5	2
136	21	Female	Law	Applied Social Sciences and Humanities	CSAH	UFBA	7	Salvador	None	No	3	From 4 to 6 minimum wage	Yes	Mammals	2	3	2	4	4	3	2	2	1	4	1	5	5	5	1	1	4	5	1	2	5	5	1	1	1	5	2	5	5	3	1	1	5	4	3
137	23	Male	Veterinary Medicine	Environmental	A	UFCG	8	caicó-RN	Catholic	Yes	3	From 4 to 6 minimum wage	No	NA	4	3	5	1	2	1	5	4	3	3	2	2	3	4	3	2	2	4	1	2	5	5	2	1	1	3	3	5	5	2	1	1	4	3	3
138	19	Male	Electrical engineering	Exact and Technological Sciences	CET	UFMA	7	São Luís	None	No	3	From 4 to 6 minimum wage	Yes	Mammals	2	5	4	2	5	2	3	1	2	5	1	2	5	4	2	1	2	5	1	3	5	5	1	1	1	5	2	2	5	4	2	1	4	5	3
139	25	Male	Mechanical Engineering	Exact and Technological Sciences	CET	UFPE	10	Recife	None	No	3	From 4 to 6 minimum wage	Yes	Mammals	4	3	3	2	5	3	3	1	2	3	2	4	5	3	2	1	4	3	1	3	5	5	2	1	1	3	2	5	5	4	2	1	4	3	2
140	24	Female	Medicine	Health	S	UFPB	7	João Pessoa	Catholic	Yes	3	From 4 to 6 minimum wage	No	NA	2	1	4	3	1	1	3	4	2	3	1	2	5	4	2	1	5	5	3	1	5	3	3	1	3	5	4	2	5	3	3	1	5	3	3
141	24	Female	Design	Linguistics, Literature and Arts	LLA	UFMA	7	São Luís	Others	Yes	3	From 4 to 6 minimum wage	Yes	Mammals	2	5	1	3	5	5	1	1	3	5	1	3	5	5	1	1	3	5	1	2	5	5	1	1	1	5	1	3	5	5	1	1	4	5	1
142	30	Male	Design	Linguistics, Literature and Arts	LLA	IPOG	5	São Luís	Others	Yes	3	From 4 to 6 minimum wage	Yes	Mammals	4	4	4	2	4	2	2	1	1	5	1	5	5	5	1	1	5	5	1	1	5	5	2	1	2	5	2	3	5	2	2	5	5	4	4
143	21	Female	Design	Linguistics, Literature and Arts	LLA	UFMA	8	São Luís	Catholic	Yes	3	From 4 to 6 minimum wage	No	NA	5	3	5	1	5	1	2	1	1	3	1	5	5	5	1	1	5	3	1	1	5	5	2	1	1	3	4	5	5	2	1	1	5	3	5
144	23	Male	Civil Engineering	Exact and Technological Sciences	CET	UFPI	8	Teresina	None	No	3	From 4 to 6 minimum wage	Yes	Mammals	2	3	4	2	4	3	4	1	1	2	3	4	4	3	2	1	2	3	1	2	5	5	3	1	1	2	3	3	1	3	3	1	4	2	3
145	25	Male	Computer Science	Exact and Technological Sciences	CET	UFBA	8	Salvador	None	No	3	From 4 to 6 minimum wage	Yes	Mammals	5	5	5	3	5	1	1	1	2	5	1	3	5	5	1	1	5	5	1	1	5	5	1	1	1	5	1	2	5	5	1	1	5	5	1
146	18	Male	Electrical engineering	Exact and Technological Sciences	CET	UFC	5	Fortaleza	None	No	3	From 4 to 6 minimum wage	Yes	Mammals, Reptiles and Birds	3	4	4	4	5	2	2	1	4	5	1	2	5	5	1	1	5	5	1	1	5	5	1	1	1	5	1	4	5	5	1	1	5	5	1
147	18	Male	Electrical engineering	Exact and Technological Sciences	CET	UFC	5	Fortaleza	None	No	3	From 4 to 6 minimum wage	Yes	Mammals, Birds and Fish	2	5	5	2	5	1	1	1	1	3	1	4	5	5	2	1	5	5	1	1	5	5	1	1	1	3	3	4	5	3	1	1	5	5	1
148	18	Male	Medicine	Health	S	UFPE	5	Recife	None	No	3	From 4 to 6 minimum wage	Yes	Mammals, Birds and Fish	3	4	2	3	5	4	1	1	2	4	1	2	5	5	1	1	5	4	1	1	5	5	2	1	1	4	2	4	5	4	2	1	5	4	2
149	33	Female	Psychology	Applied Social Sciences and Humanities	CSAH	Faculdade Maurício de Nassau	7	Campina grande	None	No	3	From 4 to 6 minimum wage	Yes	Mammals	2	4	2	2	5	4	2	1	1	5	1	1	5	5	1	1	4	4	1	2	5	5	3	1	1	4	1	2	5	5	1	1	4	4	1
150	25	Male	Computer Science	Exact and Technological Sciences	CET	UFCG	10	Campina Grande	None	No	3	From 4 to 6 minimum wage	Yes	Mammals	1	2	4	5	5	3	3	1	4	2	2	3	5	4	2	1	5	2	1	1	5	5	1	1	2	2	2	4	5	2	2	1	5	3	3
151	19	Male	Architecture	Applied Social Sciences and Humanities	CSAH	UFAL	7	Maceió	None	No	3	From 4 to 6 minimum wage	Yes	Mammalss, Birds, Reptiles and Fishs	2	5	3	4	5	3	2	1	1	4	1	4	5	5	1	1	2	5	1	2	5	5	2	1	3	4	3	3	5	3	3	1	2	4	1
152	24	Male	Computer Science	Exact and Technological Sciences	CET	UFCG	8	Campina Grande	None	No	3	From 4 to 6 minimum wage	Yes	Mammals	4	5	5	2	5	1	3	1	1	4	1	2	5	5	1	1	5	4	1	1	5	5	1	1	1	4	2	2	5	4	1	1	5	4	3
153	25	Male	Biological Sciences	Environmental	A	UFAL	7	Coruripe	Protestant	Yes	3	From 4 to 6 minimum wage	Yes	Mammalss, Birds, Reptiles and Fishs	2	5	2	4	5	3	2	1	1	5	1	5	5	5	1	1	3	5	1	3	5	5	1	1	1	4	1	5	5	5	1	1	3	5	1
154	33	Male	Geography	Applied Social Sciences and Humanities	CSAH	UFS	8	Aracaju	None	No	3	From 4 to 6 minimum wage	Yes	Mammals	1	5	3	4	5	3	2	1	1	5	1	5	5	5	1	1	5	5	1	5	5	5	1	1	1	5	2	5	5	5	1	1	5	5	1
155	23	Male	Electrical engineering	Exact and Technological Sciences	CET	UFC	8	Sobral	Protestant	Yes	3	From 4 to 6 minimum wage	Yes	Mammals	1	5	5	5	5	3	1	1	1	5	1	5	5	5	1	1	5	5	1	1	5	5	2	1	1	5	2	5	5	4	1	1	5	5	4
156	20	Male	Biological Sciences	Environmental	A	UEPB	4	Campina Grande	Catholic	Yes	3	From 4 to 6 minimum wage	Yes	Mammals	1	5	4	3	5	2	1	1	1	5	1	5	5	4	1	1	4	5	1	2	5	5	1	1	1	5	4	5	5	2	1	1	4	5	3
157	27	Male	Ecology	Environmental	A	UFPB	10	João Pessoa	None	No	3	From 4 to 6 minimum wage	Yes	Mammals and Reptiles	1	5	1	5	5	5	4	1	1	2	1	5	5	5	1	1	3	5	1	2	5	5	1	1	1	4	1	5	5	5	1	1	2	4	1
158	23	Male	Medicine	Health	S	UFBA	8	Salvador	Protestant	Yes	3	From 4 to 6 minimum wage	Yes	Mammals	1	5	1	2	5	4	1	1	4	5	1	1	5	5	1	1	5	5	1	1	5	5	1	1	1	5	1	5	5	4	1	1	5	5	1
159	22	Male	Biological Sciences	Environmental	A	UFPB	7	João Pessoa	None	No	3	From 4 to 6 minimum wage	Yes	Mammals	2	5	1	2	5	4	3	1	1	5	1	5	5	5	1	1	5	5	1	1	5	5	1	1	1	4	1	5	5	4	1	1	5	5	1
160	22	Male	Medicine	Health	S	UFBA	5	Salvador	None	No	3	From 4 to 6 minimum wage	Yes	Mammals and Birds	2	5	3	3	5	3	2	1	3	5	1	3	5	3	1	1	5	5	1	1	5	5	3	1	2	5	3	3	5	3	3	1	5	4	3
161	20	Male	Software Engineering	Exact and Technological Sciences	CET	UFC	7	Itapipoca	Catholic	Yes	3	From 4 to 6 minimum wage	Yes	Mammals	1	3	2	5	4	3	1	1	2	5	1	2	5	5	1	1	2	4	1	2	5	5	1	1	1	5	1	5	5	5	1	1	3	5	3
162	22	Female	Computer Science	Exact and Technological Sciences	CET	UFMA	5	São Luis	Protestant	Yes	3	From 4 to 6 minimum wage	Yes	Mammals and Birds	4	2	5	2	4	1	3	1	2	3	1	2	5	5	3	1	4	3	1	1	5	5	3	1	3	3	4	4	5	3	3	1	2	3	3
163	25	Male	Computer Science	Exact and Technological Sciences	CET	UFMA	8	São Luís	None	No	3	From 4 to 6 minimum wage	Yes	Mammals and Reptiles	4	3	5	2	4	1	2	2	1	5	2	5	5	4	1	1	5	3	1	1	5	5	3	1	1	2	3	5	4	3	3	1	5	5	1
164	25	Female	Law	Applied Social Sciences and Humanities	CSAH	UFPE	4	Recife	Catholic	Yes	3	From 4 to 6 minimum wage	No	NA	1	4	5	2	5	1	1	1	2	5	1	1	5	5	1	1	5	5	1	1	5	5	1	1	1	5	4	4	5	2	1	1	5	4	4
165	21	Female	Law	Applied Social Sciences and Humanities	CSAH	UEPB	8	Campina Grande	Others	Yes	3	From 4 to 6 minimum wage	Yes	Mammals	3	5	1	2	5	5	1	1	1	5	1	3	5	5	1	1	3	5	1	3	5	5	1	1	1	5	1	5	5	5	1	1	4	5	2
166	27	Female	Telecomunication engeneering	Exact and Technological Sciences	CET	UFC	10	Fortaleza	Protestant	Yes	3	From 4 to 6 minimum wage	Yes	Mammals and Birds	2	5	4	4	5	2	1	1	4	5	1	4	5	5	2	1	4	5	1	2	5	5	1	1	1	5	4	2	5	2	1	1	4	5	1
167	30	Female	Veterinary Medicine	Environmental	A	UFRPE	8	Recife - PE	Catholic	Yes	3	From 4 to 6 minimum wage	Yes	Mammalss, Birds, Reptiles and Fishs	1	5	2	2	5	5	1	1	1	5	1	5	5	5	1	1	4	5	1	2	5	5	1	1	1	5	1	5	5	5	1	1	2	5	1
168	20	Male	Telecomunication engeneering	Exact and Technological Sciences	CET	UFC	5	fortaleza	None	No	3	From 4 to 6 minimum wage	Yes	Mammals	1	5	5	2	5	1	2	1	3	3	2	4	5	4	1	1	5	2	1	1	2	5	4	4	1	3	2	5	5	4	1	1	4	1	3
169	28	Female	Nursing	Health	S	UEPB	5	Campina Grande	Catholic	Yes	3	From 4 to 6 minimum wage	Yes	Mammals	5	4	4	2	4	2	4	1	1	3	1	5	5	5	1	1	5	5	1	1	5	5	2	1	1	3	3	3	4	4	3	1	5	4	4
170	22	Female	Biological Sciences	Environmental	A	UFS	7	Itaporanga	Catholic	Yes	3	From 4 to 6 minimum wage	Yes	Mammals and Birds	3	2	4	3	5	4	2	1	1	5	1	5	5	5	1	1	4	5	2	2	5	5	3	1	2	3	4	4	5	5	1	1	2	5	1
171	18	Male	Telecomunication engeneering	Exact and Technological Sciences	CET	UFC	5	Fortaleza	None	No	3	From 4 to 6 minimum wage	Yes	Mammals	4	5	5	4	5	1	1	1	1	3	1	5	5	5	1	1	5	3	1	1	5	5	1	1	1	3	5	5	5	1	1	1	5	3	1
172	25	Male	Computer Science	Exact and Technological Sciences	CET	UFCG	8	CAMPINA GRANDE	Catholic	Yes	3	From 4 to 6 minimum wage	Yes	Mammals and Birds	4	3	4	4	5	2	2	1	1	5	1	4	5	5	1	1	5	5	1	1	5	5	1	1	1	5	5	5	5	2	1	1	5	3	1
173	20	Male	Biological Sciences	Environmental	A	UFC	7	Fortaleza	None	No	3	From 4 to 6 minimum wage	Yes	Mammals and Birds	2	4	2	3	5	4	2	1	4	3	3	2	5	5	4	1	4	4	1	1	5	5	3	1	3	3	3	3	5	3	3	1	5	3	2
174	27	Female	Biological Sciences	Environmental	A	UFPB	10	João Pessoa	None	No	3	From 4 to 6 minimum wage	Yes	Arachnids	1	5	3	2	5	3	1	1	3	2	2	3	5	4	3	2	4	5	1	2	5	5	3	1	1	5	2	5	5	4	1	1	2	5	2
175	18	Male	Archeology	Applied Social Sciences and Humanities	CSAH	UFS	4	São Cristóvão	None	No	3	From 4 to 6 minimum wage	Yes	Mammals, Birds, Reptiles and Arachnids	2	4	4	4	5	3	4	1	1	5	1	5	5	5	1	1	5	5	1	1	5	5	3	1	1	3	4	5	5	2	1	1	2	5	1
176	22	Female	Biological Sciences	Environmental	A	UFC	8	fortaleza	None	No	3	From 4 to 6 minimum wage	Yes	Mammals	2	5	2	2	5	4	1	1	3	4	1	1	5	5	1	1	4	5	1	2	5	5	1	1	3	3	2	2	5	5	1	1	5	5	2
177	19	Female	Biological Sciences	Environmental	A	UFC	7	Fortaleza	None	No	3	From 4 to 6 minimum wage	Yes	Mammals	2	5	1	4	5	5	1	1	3	3	2	2	5	2	2	1	4	4	1	1	5	5	1	1	1	3	1	5	5	5	1	1	5	5	2
178	26	Female	Medicine	Health	S	UFS	7	Belo horizonte (moro em lagarto)	None	No	3	From 4 to 6 minimum wage	Yes	Mammalss, Birds, Reptiles and Fishs	1	5	1	4	5	5	1	1	1	5	1	4	5	5	1	1	3	5	1	2	5	5	1	1	1	5	1	5	5	5	1	1	3	5	1
179	37	Male	Law	Applied Social Sciences and Humanities	CSAH	UFS	7	Aracaju	Catholic	Yes	3	From 4 to 6 minimum wage	Yes	Mammals and fish	2	5	NA	2	5	2	1	1	2	5	4	5	5	5	1	1	4	5	2	2	5	5	1	1	1	5	2	5	5	4	1	1	4	4	2
180	35	Male	Pharmacy	Health	S	UFS	10	Aracaju	Others	Yes	3	From 4 to 6 minimum wage	Yes	Mammals and Birds	3	4	4	4	4	2	2	2	3	3	3	3	3	3	3	3	4	4	1	2	4	4	2	2	2	4	2	4	4	4	2	2	4	4	2
181	28	Female	Archeology	Applied Social Sciences and Humanities	CSAH	UFS	8	Aracaju	None	No	3	From 4 to 6 minimum wage	Yes	Mammals	2	5	4	4	5	4	2	1	1	5	1	2	5	5	1	1	2	5	1	2	5	2	1	1	1	5	1	5	5	5	1	1	2	5	2
182	21	Female	Veterinary Medicine	Environmental	A	UFS	6	São Cristóvão - SE	None	No	3	From 4 to 6 minimum wage	Yes	Mammals	2	5	4	2	5	2	2	1	2	5	1	2	5	4	3	1	4	5	1	2	5	5	2	1	4	5	2	2	5	4	4	1	4	5	1
183	21	Female	Agronomic Engineering	Environmental	A	UFS	7	Aracaju	Catholic	Yes	3	From 4 to 6 minimum wage	Yes	Mammals	2	4	4	4	5	2	2	2	2	4	2	2	5	5	1	1	5	4	2	2	5	5	2	1	1	5	4	3	4	2	2	3	5	5	2
184	21	Male	Veterinary Medicine	Environmental	A	UFS	5	Aracaju	None	No	3	From 4 to 6 minimum wage	Yes	Mammals, Reptiles and Birds	1	5	2	5	5	4	1	1	2	5	1	4	5	5	1	1	2	5	1	2	5	5	1	1	1	5	5	4	5	5	1	1	1	5	1
185	21	Female	Nursing	Health	S	UFS	5	Aracaju	Catholic	Yes	3	From 4 to 6 minimum wage	Yes	Mammals	2	4	3	2	5	2	2	1	1	3	1	5	5	5	1	1	5	4	1	1	5	5	1	1	1	3	4	2	5	2	2	1	5	4	2
186	21	Male	Mechanical Engineering	Exact and Technological Sciences	CET	UFS	7	Aracaju	None	No	3	From 4 to 6 minimum wage	Yes	Mammals	4	4	4	2	5	2	2	1	2	3	1	2	5	5	1	1	5	4	1	1	5	5	2	1	3	3	3	3	5	3	3	1	5	4	1
187	36	Female	Accounting Sciences	Applied Social Sciences and Humanities	CSAH	UFRN	5	Natal	Catholic	Yes	3	From 4 to 6 minimum wage	Yes	Mammals	1	3	5	4	5	1	1	1	1	3	2	5	5	4	1	5	5	3	3	2	5	3	2	1	1	3	5	5	5	1	1	5	5	3	3
188	20	Female	Oceanography	Environmental	A	UFPE	7	OLINDA	None	No	3	From 4 to 6 minimum wage	Yes	Mammals	4	5	1	3	5	5	3	1	2	5	1	3	5	5	1	1	5	5	1	2	5	5	1	1	4	5	3	2	5	3	4	1	4	4	1
189	21	Female	Biological Sciences	Environmental	A	UFS	7	Aracaju	None	No	3	From 4 to 6 minimum wage	No	NA	2	4	3	2	5	2	3	1	4	5	3	1	5	3	3	1	4	5	1	1	5	5	3	1	2	4	3	3	4	3	2	1	4	4	3
190	32	Female	Psychology	Applied Social Sciences and Humanities	CSAH	UFCG	7	Campina Grande	None	No	3	From 4 to 6 minimum wage	Yes	Mammals, Reptiles and Birds	1	3	2	5	5	4	1	1	1	3	1	2	5	5	1	1	4	3	1	2	5	5	1	1	1	3	4	3	5	2	1	1	4	3	4
191	22	Male	Biological Sciences	Environmental	A	UFPB	7	João Pessoa	Catholic	Yes	3	From 4 to 6 minimum wage	Yes	Mammals	2	5	4	2	4	2	3	1	1	4	1	2	4	5	1	1	4	3	1	2	5	5	2	1	1	3	3	1	3	3	2	2	4	4	3
192	19	Female	Biological Sciences	Environmental	A	UFPB	6	João Pessoa	None	No	3	From 4 to 6 minimum wage	Yes	Mammals, Birds and Fish	1	5	1	2	5	5	1	1	1	3	1	5	5	5	1	1	4	3	1	3	5	5	1	1	1	3	1	3	5	5	1	1	4	3	1
193	30	Male	Geography	Applied Social Sciences and Humanities	CSAH	UFPB	4	João Pessoa	None	No	3	From 4 to 6 minimum wage	Yes	Mammals	1	5	4	5	5	2	1	1	1	5	1	5	5	5	1	1	4	5	1	5	5	5	1	1	2	4	1	5	5	5	1	1	4	5	1
194	22	Female	Biological Sciences	Environmental	A	UFS	7	NOSSA SENHORA DO SOCORRO	Catholic	Yes	3	From 4 to 6 minimum wage	Yes	Mammals	2	5	4	2	5	1	1	1	1	5	1	2	5	5	1	1	4	5	1	1	5	5	1	1	1	5	2	2	5	2	1	1	4	5	1
195	21	Female	Administration	Applied Social Sciences and Humanities	CSAH	Unit	7	Aracaju	Protestant	Yes	3	From 4 to 6 minimum wage	Yes	Mammals	2	3	5	4	3	1	2	3	1	5	1	2	5	5	2	1	4	5	1	2	5	5	4	1	2	4	1	4	5	1	3	1	5	5	1
196	20	Female	Biological Sciences	Environmental	A	UFS	7	nossa senhora do socorro	None	No	3	From 4 to 6 minimum wage	Yes	Mammals	1	5	2	2	5	4	4	1	4	4	1	2	5	5	1	1	4	3	1	2	5	5	1	1	1	4	1	4	5	5	3	1	4	5	1
197	22	Female	Biological Sciences	Environmental	A	UFPB	5	João Pessoa	None	No	3	From 4 to 6 minimum wage	Yes	Mammals	1	5	2	4	5	2	2	1	2	4	1	2	5	5	1	1	4	4	1	1	5	5	1	1	1	4	2	4	5	4	1	1	4	4	1
198	20	Female	Biological Sciences	Environmental	A	UFS	7	Aracaju	Catholic	Yes	3	From 4 to 6 minimum wage	Yes	Mammals and Reptiles	4	5	3	3	5	3	4	1	5	5	1	2	5	4	1	1	2	5	1	2	5	5	3	1	1	5	3	5	5	3	1	1	2	4	1
199	18	Female	Economy	Applied Social Sciences and Humanities	CSAH	UFCG	7	Campina Grande	Protestant	Yes	3	From 4 to 6 minimum wage	Yes	Mammals	5	4	5	2	4	2	3	2	2	4	2	3	5	4	2	2	4	5	1	1	5	5	2	1	2	5	3	3	5	3	2	1	5	5	3
200	26	Male	Pedagogy	Applied Social Sciences and Humanities	CSAH	UFPB	5	João Pessoa	None	No	3	From 4 to 6 minimum wage	Yes	Mammals	2	5	4	4	5	3	1	1	4	5	1	2	5	5	2	1	4	5	1	2	5	5	3	1	1	5	4	4	5	2	2	1	4	5	1
201	18	Female	Law	Applied Social Sciences and Humanities	CSAH	UFPB	6	João Pessoa	Others	Yes	3	From 4 to 6 minimum wage	Yes	Reptiles and Fish	4	5	4	2	5	2	4	1	4	5	2	2	5	4	3	1	5	5	1	1	5	5	2	1	3	5	4	3	5	4	3	1	4	5	4
202	20	Male	Civil Engineering	Exact and Technological Sciences	CET	IESP	6	João Pessoa	None	No	3	From 4 to 6 minimum wage	Yes	Mammals	2	4	3	4	5	3	2	1	1	4	4	5	4	2	2	2	5	3	1	1	5	5	2	1	1	4	3	5	5	3	1	1	5	4	5
203	20	Female	Biological Sciences	Environmental	A	UFS	7	Aracaju	Catholic	Yes	3	From 4 to 6 minimum wage	Yes	Fishs	4	5	2	1	5	4	2	1	4	3	3	2	5	3	3	1	5	4	1	1	5	5	3	1	3	4	3	4	5	3	3	1	4	5	1
204	21	Male	Psychology	Applied Social Sciences and Humanities	CSAH	Centro Universitário Dr. Leão Sampaio	7	Juazeiro do Norte	None	No	3	From 4 to 6 minimum wage	Yes	Mammals	2	5	4	3	5	2	3	1	2	5	1	3	5	NA	3	1	4	5	1	2	5	5	4	1	2	5	3	3	5	3	2	1	5	5	1
205	25	Male	Medicine	Health	S	uefs	8	feira de santana	Catholic	Yes	3	From 4 to 6 minimum wage	Yes	Mammals	2	4	5	3	4	2	NA	3	1	5	5	5	5	5	1	1	2	5	1	2	5	5	2	1	1	5	2	4	5	4	1	1	4	5	1
206	33	Male	Letters	Linguistics, Literature and Arts	LLA	UFRN	7	Natal	None	No	3	From 4 to 6 minimum wage	Yes	Mammals	2	4	5	1	5	1	1	1	1	5	1	2	5	5	2	1	4	5	1	1	5	5	1	1	1	4	4	5	5	2	1	1	4	4	2
207	18	Female	Veterinary Medicine	Environmental	A	UECE	4	Fortaleza	Catholic	Yes	3	From 4 to 6 minimum wage	Yes	Mammals and Birds	2	5	2	2	5	2	3	1	2	5	1	2	5	5	1	1	5	5	1	1	5	5	1	1	1	5	3	2	5	4	1	1	5	5	2
208	22	Male	Civil Engineering	Exact and Technological Sciences	CET	UFPI	8	Teresina	Catholic	Yes	3	From 4 to 6 minimum wage	Yes	Mammals and fish	2	4	3	2	5	3	3	1	1	4	3	5	5	3	1	1	4	4	2	2	5	4	2	1	1	4	3	5	5	3	2	1	5	4	2
209	22	Male	Computer Science	Exact and Technological Sciences	CET	UFMA	7	São Luís	Protestant	Yes	3	From 4 to 6 minimum wage	No	NA	2	4	4	2	5	2	3	1	3	4	2	3	5	4	1	1	4	5	1	2	5	5	2	1	1	4	2	2	5	2	2	1	4	5	1
210	21	Male	Civil Engineering	Exact and Technological Sciences	CET	UEFS	5	Feira de Santana	Catholic	Yes	3	From 4 to 6 minimum wage	Yes	Mammals	2	4	5	3	4	1	3	1	2	5	1	4	5	5	1	1	5	5	1	1	5	5	3	1	1	4	4	4	4	2	2	1	5	5	1
211	18	Female	Accounting Sciences	Applied Social Sciences and Humanities	CSAH	UEPB	4	Campina Grande	Protestant	Yes	3	From 4 to 6 minimum wage	No	NA	2	4	1	2	5	4	1	1	2	5	1	3	5	5	1	1	5	5	1	1	5	5	1	1	2	5	1	3	5	5	1	1	5	5	1
212	22	Male	Computer Science	Exact and Technological Sciences	CET	UFMA	7	São Luís	Protestant	Yes	3	From 4 to 6 minimum wage	Yes	Mammals	4	3	2	4	5	4	1	1	1	3	2	5	5	5	1	1	5	5	1	1	5	5	1	1	1	3	2	4	5	4	1	1	4	5	1
213	27	Female	Medicine	Health	S	Famene	8	João Pessoa	Protestant	Yes	3	From 4 to 6 minimum wage	No	NA	4	5	4	4	5	2	2	1	2	5	1	5	5	5	1	1	5	4	1	4	5	5	2	1	1	5	4	4	5	2	1	1	5	4	4
214	21	Male	Veterinary Medicine	Environmental	A	UFPB	8	Areia	None	No	3	From 4 to 6 minimum wage	Yes	Mammals	4	5	4	2	5	2	1	1	1	5	1	4	5	5	1	1	1	5	1	2	5	5	1	1	1	5	1	5	5	5	1	1	2	5	1
215	20	Male	Biological Sciences	Environmental	A	UFPB	7	João Pessoa	Catholic	Yes	3	From 4 to 6 minimum wage	Yes	Mammals	4	5	3	1	5	3	4	1	3	5	2	3	5	4	1	1	5	5	1	2	5	5	2	1	2	5	2	2	5	2	2	1	4	5	2
216	21	Male	Computer Science	Exact and Technological Sciences	CET	UFMA	5	São Luís - MA	Catholic	Yes	3	From 4 to 6 minimum wage	Yes	Mammals	2	4	3	2	5	3	1	1	2	4	1	2	5	5	1	1	5	4	1	1	5	5	1	1	1	4	2	1	5	4	1	1	5	4	2
217	21	Male	Biological Sciences	Environmental	A	UEMA	6	São Luís	Catholic	Yes	3	From 4 to 6 minimum wage	Yes	Mammals	2	5	1	2	5	5	2	1	1	5	1	4	5	5	1	1	5	5	1	4	5	5	1	1	1	5	1	4	5	5	1	1	5	5	1
218	29	Female	Psychology	Applied Social Sciences and Humanities	CSAH	Uninassau	5	Recife	Others	Yes	3	From 4 to 6 minimum wage	Yes	Mammals	4	4	5	4	4	1	2	2	2	4	2	4	4	4	2	4	4	4	2	2	4	4	4	2	2	4	4	4	4	2	4	2	4	4	5
219	29	Male	Social Sciences	Applied Social Sciences and Humanities	CSAH	UFPE	5	Recife	None	No	3	From 4 to 6 minimum wage	No	NA	1	5	4	5	5	2	1	1	4	5	2	2	5	4	1	1	5	5	1	1	5	5	1	1	3	5	2	3	5	4	1	1	4	5	1
220	24	Female	Social Sciences	Applied Social Sciences and Humanities	CSAH	UFRPE	8	Jaboatão dos Guararapes	None	No	3	From 4 to 6 minimum wage	Yes	Mammals	2	3	2	4	5	4	2	1	1	5	1	5	5	5	1	1	4	5	1	4	5	5	1	1	1	4	2	5	5	4	1	1	2	5	1
221	20	Female	Biological Sciences	Environmental	A	UEPB	7	Campina Grande	None	No	3	From 4 to 6 minimum wage	Yes	Mammals	5	5	5	2	5	1	5	1	2	5	2	2	5	2	1	1	3	5	1	3	5	5	1	1	1	5	3	4	5	3	2	1	5	5	2
222	27	Female	Civil Engineering	Exact and Technological Sciences	CET	UEMA	8	São luís	Catholic	Yes	3	From 4 to 6 minimum wage	Yes	Mammals	3	5	4	2	5	2	1	1	3	5	1	2	5	4	1	1	5	5	2	1	5	4	1	1	1	5	2	4	5	4	1	1	5	5	2
223	25	Male	Mechanical Engineering	Exact and Technological Sciences	CET	UFBA	7	Salvador	Catholic	Yes	3	From 4 to 6 minimum wage	Yes	Mammals	4	5	4	2	5	2	3	1	2	3	2	4	5	4	1	1	4	4	1	2	5	5	1	1	1	4	4	5	5	2	1	1	5	5	2
224	24	Male	Computer Science	Exact and Technological Sciences	CET	UFMA	8	São Luís	Protestant	Yes	3	From 4 to 6 minimum wage	Yes	Mammals	3	3	4	2	5	2	1	1	3	3	2	2	5	5	3	1	5	5	1	1	5	5	1	1	2	5	3	4	5	3	2	1	5	4	2
225	24	Male	Computer Science	Exact and Technological Sciences	CET	UFMA	7	São Luís	Others	Yes	3	From 4 to 6 minimum wage	Yes	Mammals	3	3	2	3	5	3	2	1	1	3	2	3	5	4	1	1	4	4	2	2	5	4	2	1	3	3	4	4	5	2	2	1	5	3	4
226	19	Male	Civil Engineering	Exact and Technological Sciences	CET	UFPI	6	Teresina	None	No	3	From 4 to 6 minimum wage	Yes	Mammals	4	5	4	2	5	2	2	1	1	2	2	4	5	4	2	1	5	4	1	2	5	5	2	1	1	2	4	4	5	2	1	1	5	4	2
227	32	Male	Geography	Applied Social Sciences and Humanities	CSAH	UFS	8	Aracaju	None	No	3	From 4 to 6 minimum wage	Yes	Mammals	2	5	1	2	5	2	1	1	1	3	1	5	5	5	1	1	5	4	1	1	5	5	2	1	1	4	1	5	5	4	1	1	5	5	1
228	22	Male	Civil Engineering	Exact and Technological Sciences	CET	UFPI	5	Teresina	Protestant	Yes	3	From 4 to 6 minimum wage	Yes	Mammals	2	5	2	2	5	4	1	1	2	5	2	4	5	4	1	1	5	5	1	1	5	5	1	1	1	5	2	3	5	4	1	1	5	5	2
229	22	Male	Biological Sciences	Environmental	A	UESPI	8	Teresina	None	No	3	From 4 to 6 minimum wage	Yes	Mammals	2	5	5	2	5	1	1	1	2	5	1	2	5	5	1	1	4	5	1	2	5	5	1	1	1	5	2	1	5	2	1	1	2	5	1
230	22	Male	Civil Engineering	Exact and Technological Sciences	CET	UFPI	8	Teresina	Catholic	Yes	3	From 4 to 6 minimum wage	Yes	Mammals	4	5	3	1	4	3	2	1	2	5	1	2	5	5	1	1	5	5	1	1	5	5	2	1	1	4	1	2	5	5	2	1	5	5	2
231	20	Male	Computer Science	Exact and Technological Sciences	CET	UECE	7	Fortaleza	Protestant	Yes	3	From 4 to 6 minimum wage	No	NA	4	1	3	1	3	1	4	1	1	5	1	2	5	5	1	2	5	4	3	1	4	5	5	1	1	4	4	3	3	3	3	3	5	4	1
232	20	Female	Biological Sciences	Environmental	A	UnP - Universidade Potiguar	7	Natal	Catholic	Yes	3	From 4 to 6 minimum wage	Yes	Mammals and fish	2	5	2	3	5	3	3	1	2	5	1	3	5	5	1	1	2	5	1	3	5	5	1	1	1	5	2	1	5	3	1	1	3	5	1
233	21	Female	Biological Sciences	Environmental	A	UFRN	7	Natal	None	No	3	From 4 to 6 minimum wage	Yes	Mammals	4	5	3	2	5	3	3	1	2	4	1	3	5	5	1	1	4	5	1	2	5	5	1	1	1	5	1	5	5	5	1	1	2	5	3
234	24	Male	Computer Science	Exact and Technological Sciences	CET	UFBA	10	Salvador	None	No	3	From 4 to 6 minimum wage	Yes	Mammals	2	4	5	4	5	1	2	1	4	4	2	2	5	4	1	1	5	4	1	1	5	5	2	1	1	4	4	4	5	2	1	1	5	4	2
235	23	Female	Environmental Engineering	Environmental	A	UFPB	8	João Pessoa	Catholic	Yes	3	From 4 to 6 minimum wage	Yes	Mammals	4	3	5	1	3	1	3	3	3	3	1	3	3	4	2	3	4	4	1	2	3	5	3	3	2	5	4	NA	3	2	2	3	4	4	3
236	19	Male	Civil Engineering	Exact and Technological Sciences	CET	UFC	7	Fortaleza	None	No	3	From 4 to 6 minimum wage	Yes	Mammals	2	3	4	4	4	2	2	2	4	4	1	2	4	5	2	2	5	4	1	1	4	5	2	2	2	4	3	4	4	3	2	2	5	4	2
237	21	Female	Medicine	Health	S	UFAL	6	Maceió	None	No	3	From 4 to 6 minimum wage	Yes	Mammals	2	4	5	2	5	4	4	1	4	4	2	2	5	4	1	1	2	5	1	2	5	5	1	1	1	2	1	5	5	5	1	1	2	4	1
238	18	Female	Biotechnology	Environmental	A	UFPB	6	João Pessoa	Catholic	Yes	3	From 4 to 6 minimum wage	Yes	Mammals	4	5	4	2	5	4	3	4	2	5	2	4	5	4	1	1	3	5	1	1	5	5	1	1	1	5	4	5	5	3	3	5	5	5	5
239	33	Male	Civil Engineering	Exact and Technological Sciences	CET	UFMA	6	São Luis	Protestant	Yes	3	From 4 to 6 minimum wage	Yes	Mammals	2	5	1	4	5	4	1	1	1	5	1	1	5	5	1	1	4	5	1	2	5	5	1	1	1	5	3	5	5	3	1	1	5	5	1
240	37	Female	Philosophy	Applied Social Sciences and Humanities	CSAH	UFC	4	FORTALEZA	Others	Yes	3	From 4 to 6 minimum wage	Yes	Mammals and Birds	2	5	1	2	5	5	1	1	1	5	1	5	5	5	1	1	2	5	1	2	5	5	1	1	1	5	1	5	5	5	1	1	2	5	1
241	20	Male	Computer Science	Exact and Technological Sciences	CET	UFMA	5	São Luís	None	No	3	From 4 to 6 minimum wage	Yes	Mammals	3	3	2	2	4	3	NA	1	4	1	NA	2	5	4	3	1	3	3	3	3	5	5	3	1	2	3	3	4	5	3	1	1	5	3	1
242	18	Female	Civil Engineering	Exact and Technological Sciences	CET	UFCG	4	Patos	Protestant	Yes	3	From 4 to 6 minimum wage	No	NA	2	5	4	2	5	2	1	1	2	5	1	4	5	5	2	1	5	5	1	1	5	5	2	1	1	5	5	4	5	1	1	1	5	5	5
243	22	Female	Nursing	Health	S	Faculdade Maurício de Nassau	6	Campina Grande	Catholic	Yes	3	From 4 to 6 minimum wage	Yes	Mammals	2	4	4	4	5	4	2	1	1	4	1	3	5	5	1	1	4	4	1	2	4	5	2	2	2	4	4	2	4	1	2	2	5	3	2
244	21	Male	Biological Sciences	Environmental	A	UFRN	6	Natal	None	No	3	From 4 to 6 minimum wage	Yes	Mammals and Reptiles	1	5	2	4	5	3	1	1	1	4	3	4	5	3	1	1	4	4	1	1	5	5	1	1	1	4	1	5	5	3	1	1	2	4	1
245	18	Male	Biological Sciences	Environmental	A	UFRN	5	Natal	None	No	3	From 4 to 6 minimum wage	Yes	Mammals	4	5	3	4	5	3	2	1	3	4	1	3	5	4	1	1	3	4	1	2	5	5	1	1	2	4	2	4	5	4	1	1	4	4	2
246	19	Female	Biological Sciences	Environmental	A	UFRN	6	Natal	None	No	3	From 4 to 6 minimum wage	No	NA	1	5	3	5	5	3	4	1	3	4	NA	2	5	NA	1	1	1	5	1	2	5	5	1	1	1	5	1	4	5	5	1	1	3	5	3
247	28	Male	Biological Sciences	Environmental	A	UFRN	6	Natal	Catholic	Yes	3	From 4 to 6 minimum wage	Yes	Mammals	4	5	4	2	5	2	2	1	4	5	1	2	5	5	1	1	5	5	1	1	5	5	2	1	1	5	2	5	5	4	1	1	4	5	3
248	27	Female	Biological Sciences	Environmental	A	UFRN	5	Natal	Protestant	Yes	3	From 4 to 6 minimum wage	Yes	Mammals	2	5	4	3	5	2	2	1	2	4	2	5	5	5	1	1	4	4	1	2	5	5	2	1	2	4	4	4	5	2	2	1	4	4	2
249	19	Male	Nursing	Health	S	UFRN	4	Natal	None	No	3	From 4 to 6 minimum wage	Yes	Mammals	1	5	5	3	5	1	1	1	1	2	1	5	5	5	1	1	4	3	1	1	5	5	1	1	1	3	1	5	5	5	1	1	5	3	1
250	24	Female	Biological Sciences	Environmental	A	UFPB	5	João Pessoa	Catholic	Yes	3	From 4 to 6 minimum wage	Yes	Mammals	2	5	1	2	5	4	2	1	1	5	1	5	5	5	1	1	4	5	1	2	5	5	1	1	2	5	1	5	5	5	1	1	4	5	1
251	24	Female	Administration	Applied Social Sciences and Humanities	CSAH	Inper	7	João Pessoa	Catholic	Yes	3	From 4 to 6 minimum wage	Yes	Mammals	2	5	5	4	5	1	2	1	1	4	1	5	5	5	1	1	4	5	1	2	5	5	1	1	1	5	5	5	5	1	1	1	5	5	4
252	20	Male	Physical Education	Health	S	UFPB	5	João Pessoa	Others	Yes	3	From 4 to 6 minimum wage	Yes	Mammals	4	4	3	2	5	1	3	1	1	4	1	4	5	4	1	1	4	4	2	2	5	4	2	1	3	3	4	3	5	3	3	1	4	4	3
253	23	Male	Medicine	Health	S	UFBA	8	Salvador	None	No	3	From 4 to 6 minimum wage	Yes	Mammals	2	5	4	4	5	2	1	1	2	5	1	2	5	5	1	1	4	5	1	1	5	5	1	1	1	5	4	5	5	2	1	1	5	5	5
254	23	Female	Social Sciences	Applied Social Sciences and Humanities	CSAH	UFBA	7	Salvador	Protestant	Yes	3	From 4 to 6 minimum wage	Yes	Mammals and fish	4	5	5	2	5	1	2	1	1	5	2	4	5	4	1	1	5	5	1	1	5	5	4	1	1	5	1	5	5	5	1	1	5	5	2
255	22	Male	Electrical engineering	Exact and Technological Sciences	CET	UFC	8	Fortaleza	Protestant	Yes	3	From 4 to 6 minimum wage	Yes	Mammals	3	5	5	4	5	2	3	1	3	4	2	2	5	5	1	1	5	4	1	1	5	5	1	1	1	3	1	5	5	5	3	1	5	5	3
256	22	Male	Medicine	Health	S	UFCG	5	campina grande	Protestant	Yes	3	From 4 to 6 minimum wage	Yes	Mammals	5	3	4	1	5	2	3	1	1	3	2	4	5	4	2	1	5	3	2	1	5	5	3	1	3	3	4	3	5	2	2	1	5	3	2
257	20	Female	Electrical engineering	Exact and Technological Sciences	CET	UFC	4	Fortaleza	None	No	3	From 4 to 6 minimum wage	Yes	Mammals	2	4	5	2	5	1	3	1	2	5	2	2	5	4	2	1	5	5	5	1	5	5	1	1	1	5	3	5	5	3	1	1	5	5	2
258	25	Female	Environmental Engineering	Environmental	A	UFMA	5	Pelotas	Others	Yes	3	From 4 to 6 minimum wage	Yes	Mammals	2	5	1	2	5	5	1	1	3	5	1	3	5	5	1	1	2	5	1	2	5	5	1	1	2	5	1	2	5	5	1	1	3	5	1
259	25	Male	Physiotherapy	Health	S	UEPB	5	Campina Grande	Protestant	Yes	3	From 4 to 6 minimum wage	Yes	Mammals, Birds and Fish	4	5	4	2	5	5	1	1	1	5	1	5	5	5	1	1	4	5	1	1	5	5	1	1	1	5	2	5	5	4	1	1	4	NA	1
260	24	Male	Medicine	Health	S	UFCG	5	campina grande	Others	Yes	3	From 4 to 6 minimum wage	Yes	Mammals	2	4	5	4	5	1	2	1	3	4	2	2	5	4	1	1	4	5	1	2	5	5	1	1	1	4	4	5	5	2	1	1	4	4	2
261	31	Female	Medicine	Health	S	UFCG	10	Salvador	None	No	3	From 4 to 6 minimum wage	Yes	Mammals	1	4	3	2	5	3	4	1	5	4	1	1	5	5	1	1	2	4	1	1	5	5	1	1	1	5	4	5	5	2	1	1	2	5	1
262	21	Female	Social Sciences	Applied Social Sciences and Humanities	CSAH	UECE	7	fortaleza	None	No	3	From 4 to 6 minimum wage	Yes	Mammals	2	4	2	1	5	2	3	1	3	5	1	3	5	5	3	1	4	5	1	1	5	5	2	1	2	5	3	2	5	2	1	1	4	4	3
263	22	Male	Biological Sciences	Environmental	A	UFRN	7	Natal	None	No	3	From 4 to 6 minimum wage	Yes	Mammals	2	5	1	4	5	5	1	1	2	5	1	4	5	5	1	1	2	5	1	2	5	5	1	1	2	5	1	4	5	5	1	1	2	5	1
264	21	Male	Biological Sciences	Environmental	A	UFRN	7	Natal	Protestant	Yes	3	From 4 to 6 minimum wage	Yes	Mammals	2	5	5	4	5	1	1	NA	1	5	1	4	5	5	1	1	3	5	1	2	5	5	1	1	1	5	3	4	5	4	1	1	4	5	2
265	32	Female	Pedagogy	Applied Social Sciences and Humanities	CSAH	Estácio	4	Fortaleza	None	No	3	From 4 to 6 minimum wage	Yes	Mammals	1	4	3	2	5	3	1	1	2	5	2	3	5	4	2	1	4	5	1	2	5	5	2	1	1	4	2	2	5	4	2	1	4	4	3
266	25	Female	Psychology	Applied Social Sciences and Humanities	CSAH	UFC	6	euzebio	Catholic	Yes	3	From 4 to 6 minimum wage	Yes	Mammals	3	3	4	3	5	4	2	1	1	5	1	5	5	5	1	1	5	4	1	1	5	5	NA	1	2	2	2	2	5	2	2	1	5	5	5
267	24	Female	Medicine	Health	S	UFBA	7	Salvador	None	No	3	From 4 to 6 minimum wage	Yes	Mammals	1	5	4	2	5	4	2	1	1	5	1	2	5	4	3	1	2	5	1	4	5	5	3	1	1	5	4	3	5	2	3	1	2	5	2
268	26	Male	Veterinary Medicine	Environmental	A	UFCG	5	Itaporanga	None	No	3	From 4 to 6 minimum wage	No	NA	4	2	3	1	1	3	5	5	3	3	3	3	4	4	2	2	4	5	1	4	5	5	2	1	1	5	1	1	5	5	1	1	5	5	1
269	22	Male	Civil Engineering	Exact and Technological Sciences	CET	UFPE	8	RECIFE	Catholic	Yes	3	From 4 to 6 minimum wage	Yes	Mammals	5	4	5	1	5	1	3	1	1	4	1	5	5	5	1	1	5	4	2	1	5	4	1	1	2	4	4	2	5	2	2	1	5	4	4
270	25	Male	Law	Applied Social Sciences and Humanities	CSAH	UFPE	5	Olinda	None	No	3	From 4 to 6 minimum wage	Yes	Mammals and Reptiles	1	5	2	5	5	4	1	1	1	5	1	5	5	5	1	1	4	5	1	2	5	5	1	1	1	5	1	5	5	5	1	1	4	5	1
271	30	Female	Social Sciences	Applied Social Sciences and Humanities	CSAH	UFPB	7	Cabedelo	Catholic	Yes	3	From 4 to 6 minimum wage	Yes	Mammals	2	1	5	2	5	1	3	1	1	5	1	1	5	5	2	1	5	5	1	1	5	5	2	1	3	2	3	3	5	4	1	1	5	5	1
272	20	Female	Social Sciences	Applied Social Sciences and Humanities	CSAH	UFPB	7	João Pessoa	None	No	3	From 4 to 6 minimum wage	No	NA	2	5	2	5	5	3	1	1	1	3	3	4	5	3	1	1	2	3	1	3	5	5	1	1	1	3	1	3	5	5	1	1	3	3	3
273	24	Female	odontology	Health	S	Faculdade Maurício de Nassau	5	João Pessoa	Catholic	Yes	3	From 4 to 6 minimum wage	Yes	Mammals	4	5	4	2	5	2	2	1	2	5	2	4	5	4	1	1	4	5	2	1	5	5	4	1	1	4	2	4	5	4	1	1	2	5	2
274	21	Female	Law	Applied Social Sciences and Humanities	CSAH	UFBA	7	Salvador	Others	Yes	3	From 4 to 6 minimum wage	Yes	Mammals	2	5	3	2	5	3	1	1	1	4	1	2	5	5	2	1	5	5	1	1	5	5	1	1	1	4	2	3	5	4	1	1	5	5	4
275	26	Male	Biological Sciences	Environmental	A	UEPB	7	campina grande	Protestant	Yes	3	From 4 to 6 minimum wage	Yes	Mammals	4	5	5	2	5	1	3	1	2	5	1	4	5	5	1	1	5	5	1	1	5	5	1	1	1	5	2	5	5	4	1	1	5	5	1
276	22	Female	Biological Sciences	Environmental	A	UFPB	5	Bragança	Catholic	Yes	3	From 4 to 6 minimum wage	Yes	Mammals	2	5	1	4	5	5	2	1	1	5	1	5	5	5	1	1	5	5	1	1	5	5	1	1	2	5	1	4	5	5	1	1	4	5	1
277	25	Male	Computer Science	Exact and Technological Sciences	CET	UFBA	9	Salvador	None	No	3	From 4 to 6 minimum wage	No	NA	3	4	3	3	4	3	2	1	3	3	1	2	4	5	1	1	5	5	1	1	5	5	1	1	1	5	2	3	5	3	1	1	5	5	3
278	37	Male	Social Sciences	Applied Social Sciences and Humanities	CSAH	UFAL	7	Maceió	None	No	3	From 4 to 6 minimum wage	Yes	Mammals	4	5	5	2	5	1	3	1	2	3	1	3	5	5	1	1	5	3	1	1	5	5	3	1	3	3	4	3	5	4	3	1	4	4	4
279	24	Male	Civil Engineering	Exact and Technological Sciences	CET	UFC	9	Fortaleza	Catholic	Yes	3	From 4 to 6 minimum wage	No	NA	2	5	5	2	5	1	1	1	1	5	1	5	5	5	1	1	5	4	1	1	5	5	4	1	1	5	1	5	5	5	1	1	4	5	1
280	23	Female	Biological Sciences	Environmental	A	FAFIRE	5	Recife	None	No	3	From 4 to 6 minimum wage	Yes	Mammals	1	5	1	5	5	5	1	1	1	5	1	5	5	5	1	1	1	5	1	5	5	5	1	1	1	5	1	5	5	5	1	1	1	5	1
281	19	Female	Computer Science	Exact and Technological Sciences	CET	UFCG	7	Campina Grande	Catholic	Yes	3	From 4 to 6 minimum wage	Yes	Mammals	1	4	3	2	5	3	2	1	4	3	2	2	5	4	2	1	5	5	1	1	5	5	1	1	2	4	1	4	5	4	3	1	4	5	1
282	20	Male	Computing	Exact and Technological Sciences	CET	UFCG	7	Campina Grande	Catholic	Yes	3	From 4 to 6 minimum wage	No	NA	1	5	4	5	5	2	1	1	1	5	3	2	4	3	1	1	5	5	1	1	5	5	1	1	1	4	4	5	5	2	1	1	5	5	4
283	26	Male	Medicine	Health	S	UFCG	8	Campina Grande	None	No	3	From 4 to 6 minimum wage	Yes	Mammals and Birds	2	5	3	2	5	3	1	1	2	5	2	2	5	4	1	1	4	5	1	2	5	4	1	1	2	5	3	3	5	4	1	1	3	5	3
284	18	Female	Biological Sciences	Environmental	A	UFPB	5	João Pessoa	None	No	3	From 4 to 6 minimum wage	Yes	Mammals	3	5	1	2	5	5	3	1	2	3	1	2	4	5	1	1	4	4	1	2	5	5	1	1	1	4	1	5	5	5	1	1	4	5	1
285	25	Male	Veterinary Medicine	Environmental	A	UFRPE	8	Olinda	Catholic	Yes	3	From 4 to 6 minimum wage	No	NA	4	5	1	4	5	5	1	1	4	5	1	2	5	5	1	1	4	5	1	2	5	5	1	1	4	5	1	2	5	5	1	1	4	5	1
286	26	Male	Biological Sciences	Environmental	A	UFBA	5	Salvador	None	No	3	From 4 to 6 minimum wage	Yes	Mammals	1	5	3	4	5	3	2	1	1	5	3	2	5	3	1	1	3	5	3	3	5	3	1	1	3	5	3	3	5	3	1	1	3	5	3
287	28	Female	Medicine	Health	S	UFPE	4	Recife	Catholic	Yes	3	From 4 to 6 minimum wage	Yes	Mammals	5	5	5	2	5	1	1	1	2	5	2	3	5	2	1	1	4	5	1	2	4	5	1	1	1	5	2	1	5	2	1	1	5	5	1
288	28	Male	Biological Sciences	Environmental	A	UFBA	7	Salvador	Catholic	Yes	3	From 4 to 6 minimum wage	Yes	Mammals and Birds	2	5	3	2	5	3	2	1	2	4	1	2	5	5	1	1	4	5	1	2	5	5	1	1	1	5	2	5	5	4	1	1	4	5	1
289	19	Female	Philosophy	Applied Social Sciences and Humanities	CSAH	UFRN	4	Natal	None	No	3	From 4 to 6 minimum wage	Yes	Mammals	2	4	3	5	NA	3	2	1	4	4	2	2	5	4	3	1	5	4	1	1	5	4	3	1	2	3	3	3	5	3	3	1	5	5	3
290	21	Male	Biological Sciences	Environmental	A	UFBA	4	Salvador	Protestant	Yes	3	From 4 to 6 minimum wage	Yes	Mammals	2	5	4	3	5	2	1	1	1	5	1	5	5	5	1	1	5	5	1	1	5	5	1	1	1	5	3	4	5	3	1	1	5	5	1
291	27	Male	Biological Sciences	Environmental	A	UFAL	5	maceió	None	No	3	From 4 to 6 minimum wage	Yes	Mammalss, Fishs and Reptiles	5	5	4	1	5	1	1	1	5	5	1	1	5	5	1	1	5	5	1	1	5	5	1	1	1	5	5	5	5	1	1	1	5	5	1
292	19	Male	Computer Science	Exact and Technological Sciences	CET	UECE	7	Fortaleza	Catholic	Yes	3	From 4 to 6 minimum wage	Yes	Mammals	2	4	3	4	5	3	2	1	1	5	2	5	5	4	1	1	3	5	1	3	5	5	1	1	1	5	3	1	5	3	1	1	3	5	2
293	27	Male	Graphic expression	Exact and Technological Sciences	CET	UFPE	4	recife	None	No	3	From 4 to 6 minimum wage	Yes	Mammals	3	4	3	3	5	3	1	1	1	3	1	3	5	5	1	1	5	3	1	1	5	5	1	1	1	5	4	1	5	2	1	1	5	5	5
294	23	Female	Social Sciences	Applied Social Sciences and Humanities	CSAH	UFRPE	8	Jaboatão dos Guararapes	Catholic	Yes	3	From 4 to 6 minimum wage	Yes	Mammals	5	5	3	1	5	3	1	1	1	5	1	4	5	5	1	1	4	5	1	1	5	5	1	1	1	5	1	3	5	3	1	1	2	5	1
295	25	Male	Civil Engineering	Exact and Technological Sciences	CET	UFPE	5	Jaboatão dos Guararapes	None	No	3	From 4 to 6 minimum wage	Yes	Mammals	4	5	5	3	5	1	3	1	1	3	1	5	5	5	1	1	5	5	3	1	5	3	3	1	1	3	3	3	5	3	1	1	5	5	3
296	21	Male	Computer Science	Exact and Technological Sciences	CET	UFCG	7	Campina Grande	Others	Yes	3	From 4 to 6 minimum wage	Yes	Mammals	2	5	3	4	5	3	5	1	1	5	2	4	5	4	5	1	4	5	1	2	5	5	3	1	1	5	4	4	5	2	1	1	4	5	3
297	19	Male	Civil Engineering	Exact and Technological Sciences	CET	UFCG	7	Campina Grande	Catholic	Yes	3	From 4 to 6 minimum wage	No	NA	1	5	3	4	5	3	1	1	2	4	2	4	5	3	2	1	4	3	1	2	5	5	2	1	3	4	4	3	5	2	2	1	5	4	2
298	20	Male	Medicine	Health	S	UFPE	6	Recife	None	No	3	From 4 to 6 minimum wage	Yes	Mammals	4	5	5	2	5	1	2	1	4	5	3	2	5	3	1	1	5	5	1	2	5	5	1	1	4	5	4	2	5	3	2	1	5	5	3
299	18	Male	Medicine	Health	S	UFPE	4	Recife	None	No	3	From 4 to 6 minimum wage	Yes	Mammals	2	5	4	4	5	1	3	1	2	5	1	2	5	5	3	1	4	5	1	1	5	5	3	1	2	5	4	4	5	5	3	1	5	5	2
300	21	Female	Veterinary Medicine	Environmental	A	UFBA	7	Salvador	None	No	3	From 4 to 6 minimum wage	Yes	Mammals	3	3	3	4	5	3	1	1	3	3	3	3	5	4	1	1	3	3	3	3	5	5	1	1	2	3	3	4	5	3	1	1	3	3	3
301	24	Male	Computer Science	Exact and Technological Sciences	CET	UFCG	4	Campina Grande	None	No	3	From 4 to 6 minimum wage	Yes	Mammals	2	5	5	4	5	1	2	1	1	4	3	5	5	3	1	1	5	4	1	1	5	5	1	1	1	4	5	5	5	1	1	1	4	5	3
302	22	Male	Biological Sciences	Environmental	A	UFRN	8	Natal	Protestant	Yes	3	From 4 to 6 minimum wage	Yes	Mammals	4	5	4	2	5	2	2	1	1	2	1	5	5	5	1	1	2	4	1	1	5	5	2	1	1	4	2	4	5	4	2	1	4	5	1
303	20	Male	Biological Sciences	Environmental	A	UFRN	7	Natal	Catholic	Yes	3	From 4 to 6 minimum wage	Yes	Birds	1	5	2	2	5	2	1	1	1	3	1	4	5	5	1	1	5	5	1	1	5	5	1	1	1	3	1	3	5	5	2	1	5	4	2
304	21	Female	Medicine	Health	S	UFCG	7	Campina Grande	Others	Yes	3	From 4 to 6 minimum wage	Yes	Mammals and Reptiles	1	5	5	2	5	1	2	1	1	5	1	5	5	5	1	1	5	4	3	1	4	1	3	2	1	5	2	5	4	4	1	1	5	1	5
305	25	Male	Physiotherapy	Health	S	UFPB	5	João Pessoa	Protestant	Yes	3	From 4 to 6 minimum wage	No	NA	2	4	2	4	5	NA	3	1	3	4	1	3	5	4	3	1	4	4	1	2	5	5	3	1	2	3	2	3	5	3	3	1	2	4	1
306	24	Male	Computing	Exact and Technological Sciences	CET	UFC	8	Fortaleza	Catholic	Yes	3	From 4 to 6 minimum wage	Yes	Mammals and Birds	2	4	4	3	4	2	3	1	3	4	2	3	4	4	3	1	4	4	1	2	5	4	3	1	1	4	4	2	4	2	3	1	5	4	1
307	23	Female	Biological Sciences	Environmental	A	UFRN	7	Natal	Catholic	Yes	3	From 4 to 6 minimum wage	Yes	Mammals and Birds	3	5	4	3	5	4	2	1	3	4	1	3	5	5	3	1	4	5	1	2	5	5	2	1	3	4	1	3	5	5	3	1	4	5	2
308	25	Female	Biological Sciences	Environmental	A	UFPE	8	Recife	None	No	4	From 6 to 9 minimum wage	Yes	Mammals	2	5	5	3	5	1	1	1	1	5	1	5	5	5	1	1	4	5	1	1	5	5	1	1	1	5	2	5	5	4	1	1	4	5	1
309	35	Male	Civil Engineering	Exact and Technological Sciences	CET	Faculdade Maurício de Nassau	8	Campina Grande	Catholic	Yes	4	From 6 to 9 minimum wage	Yes	Mammals and fish	1	5	4	5	5	2	1	1	1	4	1	5	5	5	1	1	1	5	1	1	5	5	1	1	1	5	1	5	5	5	1	1	1	5	1
310	33	Female	Law	Applied Social Sciences and Humanities	CSAH	UFBA	7	Salvador	Catholic	Yes	4	From 6 to 9 minimum wage	Yes	Mammals	4	2	5	2	2	1	4	2	1	3	1	5	5	5	1	1	5	3	1	1	4	4	3	1	3	3	3	3	4	3	3	2	5	4	4
311	22	Male	Electrical engineering	Exact and Technological Sciences	CET	UFMA	7	São Luís	None	No	4	From 6 to 9 minimum wage	Yes	Mammals	4	5	2	2	5	3	2	1	2	5	1	2	5	5	1	1	5	5	1	1	5	5	1	1	1	5	2	5	5	4	1	1	5	5	2
312	21	Male	Medicine	Health	S	UFPB	5	João Pessoa	None	No	4	From 6 to 9 minimum wage	Yes	Mammals	4	5	1	2	5	4	1	1	1	3	1	4	5	5	1	1	5	3	1	1	5	5	1	1	1	3	2	5	5	3	1	1	5	3	1
313	22	Female	Medicine	Health	S	UFPB	5	João Pessoa	None	No	4	From 6 to 9 minimum wage	Yes	Mammals	1	5	2	3	5	4	2	1	1	5	1	5	5	5	1	1	4	3	1	1	5	5	2	1	1	3	2	3	5	4	2	1	5	3	1
314	27	Male	Software Engineering	Exact and Technological Sciences	CET	UFC	10	Quixadá	None	No	4	From 6 to 9 minimum wage	Yes	Mammals	1	5	3	2	5	3	2	1	3	5	1	2	5	5	1	1	4	5	1	2	5	5	1	1	1	3	4	1	5	2	NA	NA	2	5	4
315	30	Male	Music	Linguistics, Literature and Arts	LLA	UFBA	4	Salvador	Catholic	Yes	4	From 6 to 9 minimum wage	Yes	Mammals	5	NA	1	5	5	4	1	1	1	5	1	5	5	4	1	1	1	5	2	2	5	4	1	1	1	5	1	5	5	5	1	1	1	5	2
316	27	Male	Computer Science	Exact and Technological Sciences	CET	UFPE	5	Recife	None	No	4	From 6 to 9 minimum wage	Yes	Mammals	4	2	5	4	5	1	1	1	4	2	4	1	5	2	2	1	5	2	2	1	5	4	2	1	3	2	4	4	5	2	2	1	5	4	5
317	22	Male	Biological Sciences	Environmental	A	UFC	6	Fortaleza	Protestant	Yes	4	From 6 to 9 minimum wage	Yes	Mammals	1	3	2	5	5	4	4	1	1	1	2	2	5	4	1	1	4	3	1	1	5	5	1	1	1	5	1	5	5	4	3	1	2	4	1
318	27	Male	Production Engineering	Exact and Technological Sciences	CET	UFS	8	São Cristóvão	Catholic	Yes	4	From 6 to 9 minimum wage	Yes	Mammals	4	2	2	2	3	4	4	3	2	3	1	3	5	4	2	1	5	4	1	1	5	4	3	1	2	4	4	4	5	2	2	1	5	2	2
319	21	Male	Biological Sciences	Environmental	A	UFC	7	Fortaleza	None	No	4	From 6 to 9 minimum wage	Yes	Mammalss, Reptiles, Fishs, Birds, Arachnids and Arthropods	1	5	1	5	5	5	4	1	1	5	1	5	5	5	1	1	4	5	1	2	5	5	1	1	1	5	1	5	5	5	1	1	3	5	1
320	30	Female	Nutrition	Health	S	UFS	4	Aracaju	Protestant	Yes	4	From 6 to 9 minimum wage	Yes	Mammals and Birds	2	5	1	4	5	5	2	1	1	5	1	2	5	5	1	1	5	5	1	1	5	5	1	1	1	5	2	5	5	5	1	1	4	5	1
321	20	Female	Biological Sciences	Environmental	A	UFC	7	Fortaleza	Catholic	Yes	4	From 6 to 9 minimum wage	Yes	Mammals	1	5	2	2	5	4	1	1	2	4	1	2	5	5	1	1	4	5	1	2	5	5	1	1	1	5	2	4	5	2	1	1	4	5	2
322	19	Female	Biological Sciences	Environmental	A	UFC	4	Fortaleza	Protestant	Yes	4	From 6 to 9 minimum wage	Yes	Mammals and Birds	4	3	3	4	5	4	2	1	4	4	2	2	5	4	2	1	2	5	1	2	5	5	1	1	1	5	2	3	5	4	3	1	4	5	1
323	21	Male	Biological Sciences	Environmental	A	UFS	5	Aracaju	Others	Yes	4	From 6 to 9 minimum wage	Yes	Mammals and Birds	4	4	3	3	5	3	1	1	2	5	1	4	5	5	1	1	4	5	1	2	5	5	1	1	1	5	2	5	5	4	1	1	4	5	2
324	20	Female	Biological Sciences	Environmental	A	UFC	7	Fortaleza, Ceará	None	No	4	From 6 to 9 minimum wage	Yes	Mammals, Birds and Fish	4	5	1	2	5	4	1	1	2	4	3	2	4	2	2	1	4	4	1	1	5	5	2	1	1	4	1	4	5	4	2	1	4	5	1
325	25	Female	Biological Sciences	Environmental	A	UFC	9	Fortaleza	None	No	4	From 6 to 9 minimum wage	Yes	Mammalss, Birds, Reptiles and Fishs	2	1	2	5	5	4	3	1	2	2	1	2	5	2	3	1	2	5	1	2	5	5	3	3	1	4	3	4	5	4	3	1	2	5	2
326	22	Male	Biological Sciences	Environmental	A	UFC	8	Fortaleza	None	No	4	From 6 to 9 minimum wage	Yes	Reptiles, Birds and Fishs	1	5	2	5	5	2	1	1	1	5	1	5	5	5	1	1	4	5	1	1	5	5	1	1	1	5	1	5	5	5	1	1	4	5	1
327	29	Male	Mathematics	Exact and Technological Sciences	CET	UFS	5	Aracaju	None	No	4	From 6 to 9 minimum wage	Yes	Mammals	1	5	3	1	5	3	1	1	1	5	1	2	5	5	1	1	5	5	1	1	5	5	1	1	1	5	4	5	5	2	1	1	5	5	4
328	19	Male	Civil Engineering	Exact and Technological Sciences	CET	UFPI	7	Teresina	Catholic	Yes	4	From 6 to 9 minimum wage	Yes	Mammals	4	3	4	2	4	2	3	1	4	3	2	1	4	4	1	1	5	3	1	1	5	5	3	1	2	3	2	4	5	4	3	1	5	3	4
329	21	Female	Law	Applied Social Sciences and Humanities	CSAH	UFS	7	Aracaju	Protestant	Yes	4	From 6 to 9 minimum wage	Yes	Mammals	4	3	2	2	4	2	3	1	1	4	1	4	5	5	2	1	4	5	1	1	5	5	1	1	1	4	2	5	5	4	1	1	5	4	3
330	19	Male	Computer engineering	Exact and Technological Sciences	CET	UFS	4	Aracaju	Others	Yes	4	From 6 to 9 minimum wage	Yes	Mammals, Reptiles and Birds	3	5	5	3	5	1	1	1	2	5	1	3	5	5	1	1	5	5	1	1	5	5	3	1	2	5	1	3	5	5	3	1	4	5	2
331	29	Female	Civil Engineering	Exact and Technological Sciences	CET	UFS	7	Aracaju	Others	Yes	4	From 6 to 9 minimum wage	Yes	Mammals	2	5	1	2	5	5	4	1	1	5	1	4	5	5	1	1	4	5	1	4	5	5	1	1	1	5	1	5	5	5	1	1	4	5	1
332	18	Male	Social Communication	Applied Social Sciences and Humanities	CSAH	UFS	4	Aracaju	Protestant	Yes	4	From 6 to 9 minimum wage	Yes	Mammals	1	5	1	5	5	5	1	1	1	5	1	5	5	5	1	1	1	5	1	2	5	5	1	1	1	5	1	5	5	5	1	1	2	5	1
333	25	Female	Biological Sciences	Environmental	A	UFPB	6	João Pessoa	None	No	4	From 6 to 9 minimum wage	Yes	Mammals	2	5	1	4	5	5	1	1	1	5	1	5	5	5	1	1	2	5	1	4	5	5	1	1	1	5	1	5	5	5	1	1	2	5	1
334	19	Female	Biological Sciences	Environmental	A	UEPB	7	Campina Grande	Protestant	Yes	4	From 6 to 9 minimum wage	Yes	Mammals	5	5	5	1	5	1	4	5	1	5	1	5	5	5	1	1	5	5	1	1	5	5	1	1	1	5	4	4	5	1	1	1	5	5	5
335	20	Male	Biological Sciences	Environmental	A	UFPB	5	João Pessoa	None	No	4	From 6 to 9 minimum wage	Yes	Mammals and fish	2	5	3	2	5	3	2	1	2	3	2	3	5	4	1	1	3	5	1	2	5	4	3	1	1	4	2	3	5	4	2	1	2	5	4
336	23	Female	Biological Sciences	Environmental	A	UFPB	8	João Pessoa	Catholic	Yes	4	From 6 to 9 minimum wage	Yes	Mammals	1	5	1	2	5	5	2	1	1	5	1	2	5	5	2	5	4	5	1	1	5	5	1	1	1	5	2	4	5	4	1	1	4	5	1
337	33	Male	Law	Applied Social Sciences and Humanities	CSAH	UFPB	6	João Pessoa	Others	Yes	4	From 6 to 9 minimum wage	Yes	Mammals	3	4	2	2	5	4	2	1	1	5	1	2	5	5	1	1	4	5	1	1	5	5	1	1	1	4	1	5	5	5	1	1	4	5	1
338	23	Male	Civil Engineering	Exact and Technological Sciences	CET	UFPI	7	Teresina	Protestant	Yes	4	From 6 to 9 minimum wage	Yes	Birds	4	5	5	2	5	1	2	1	1	5	1	2	5	4	2	1	5	5	1	1	5	5	1	1	1	5	2	2	5	2	1	1	5	5	2
339	30	Male	Computer Science	Exact and Technological Sciences	CET	UFMA	10	São Luís	Protestant	Yes	4	From 6 to 9 minimum wage	Yes	Mammals	4	5	3	2	5	3	1	1	1	5	1	5	5	5	1	1	5	5	1	1	5	5	4	1	1	5	1	5	5	5	1	1	5	5	1
340	20	Male	odontology	Health	S	UFRN	7	Natal	Catholic	Yes	4	From 6 to 9 minimum wage	Yes	Mammals and Birds	4	5	4	4	5	2	4	1	3	4	1	1	5	5	1	1	5	5	1	1	5	5	1	1	1	5	3	5	5	3	1	1	4	5	3
341	20	Male	Zootechny	Environmental	A	UFRPE	5	Recife	Catholic	Yes	4	From 6 to 9 minimum wage	Yes	Mammals and Birds	1	5	2	2	5	2	1	1	1	5	1	2	5	5	3	1	4	5	1	1	5	5	3	1	1	5	1	5	5	5	1	1	4	5	1
342	29	Female	Computer Science	Exact and Technological Sciences	CET	UFMA	10	São Luís	Catholic	Yes	4	From 6 to 9 minimum wage	Yes	Mammals	4	5	3	3	5	2	3	1	1	5	1	3	5	5	3	1	5	5	1	1	5	5	3	1	1	5	4	3	5	3	3	1	5	5	3
343	29	Male	Information systems	Exact and Technological Sciences	CET	IFMA	7	São Luis	Catholic	Yes	4	From 6 to 9 minimum wage	Yes	Mammals	2	5	4	2	5	4	4	1	1	5	1	2	5	5	4	1	5	5	1	1	5	5	1	1	2	2	4	4	5	4	3	1	5	3	5
344	25	Male	Biological Sciences	Environmental	A	UFPB	8	João Pessoa	None	No	4	From 6 to 9 minimum wage	Yes	Mammals, Birds and Fish	1	5	3	5	5	3	1	1	1	3	3	5	5	3	1	1	4	3	1	2	5	5	1	1	1	3	4	5	5	2	3	1	5	3	4
345	23	Male	Biological Sciences	Environmental	A	UFPB	5	João Pessoa	None	No	4	From 6 to 9 minimum wage	No	NA	1	5	4	2	5	2	1	1	2	NA	1	2	5	5	2	1	5	5	1	1	5	5	1	1	1	5	2	2	5	NA	1	1	4	5	1
346	27	Male	Systems Analysis	Exact and Technological Sciences	CET	Estácio	7	Sao Luis	Protestant	Yes	4	From 6 to 9 minimum wage	Yes	Mammals	4	3	5	4	5	1	4	1	2	2	1	4	5	5	1	1	5	2	1	1	5	5	4	1	1	5	5	5	5	1	1	1	5	5	1
347	24	Male	Computer Science	Exact and Technological Sciences	CET	UFMA	8	São Luis	None	No	4	From 6 to 9 minimum wage	Yes	Mammals	2	4	1	3	4	1	2	1	4	4	1	2	5	5	1	1	5	4	1	1	5	4	2	1	4	4	1	3	5	5	2	1	5	5	4
348	24	Male	Medicine	Health	S	UEFS	8	Feira de Santana	Others	Yes	4	From 6 to 9 minimum wage	Yes	Mammals	2	5	2	4	5	2	2	1	2	5	4	2	5	2	1	1	1	5	1	1	5	5	1	1	1	5	1	4	5	3	1	1	2	5	3
349	22	Female	Medicine	Health	S	UFAL	7	Maceió-AL	None	No	4	From 6 to 9 minimum wage	Yes	Mammals and Reptiles	1	4	3	4	5	3	1	1	2	3	1	2	5	5	1	1	4	4	1	2	5	5	1	5	1	4	2	5	5	4	1	5	4	4	1
350	24	Male	Medicine	Health	S	UFAL	8	Maceió	Protestant	Yes	4	From 6 to 9 minimum wage	Yes	Mammals, Reptiles and Birds	4	5	3	2	5	3	1	1	3	3	2	3	5	4	1	1	5	5	1	1	5	5	1	1	1	5	3	4	5	3	1	1	5	5	4
351	25	Male	Medicine	Health	S	UNCISAL	7	Maceió	None	No	4	From 6 to 9 minimum wage	Yes	Mammals	4	5	4	4	5	2	1	1	1	5	1	5	5	5	1	1	2	5	1	2	5	5	1	1	1	5	2	5	5	4	1	1	5	5	4
352	21	Female	Medicine	Health	S	UFAL	5	Maceió	Protestant	Yes	4	From 6 to 9 minimum wage	Yes	Mammals	3	4	5	3	5	1	3	1	4	4	1	3	5	4	3	1	5	5	2	2	5	4	4	1	1	3	4	4	5	2	2	1	5	5	4
353	21	Male	Medicine	Health	S	UFAL	4	Maceió	None	No	4	From 6 to 9 minimum wage	Yes	Mammals	4	5	1	2	5	5	4	1	2	5	1	2	5	5	1	1	4	5	1	1	5	5	1	1	1	5	1	5	5	4	1	1	4	5	1
354	20	Male	Biological Sciences	Environmental	A	UFRN	7	Parnamirim	Protestant	Yes	4	From 6 to 9 minimum wage	Yes	Mammals	2	5	4	2	5	3	2	1	2	5	1	4	5	5	2	1	4	4	1	2	5	5	1	1	3	4	3	4	5	3	2	1	4	4	3
355	26	Male	Administration	Applied Social Sciences and Humanities	CSAH	IFPB	8	João Pessoa	Protestant	Yes	4	From 6 to 9 minimum wage	Yes	Mammals	2	1	5	2	1	1	4	5	1	1	1	4	4	5	1	1	5	4	1	1	4	5	4	2	1	1	5	4	4	1	2	2	4	1	5
356	20	Male	Civil Engineering	Exact and Technological Sciences	CET	UFCG	5	Campina Grande	Protestant	Yes	4	From 6 to 9 minimum wage	No	NA	4	4	4	4	5	2	4	1	4	4	2	2	5	4	4	1	5	4	2	4	5	5	4	1	2	4	4	3	5	2	3	1	5	4	2
357	19	Female	Nursing	Health	S	UEPB	7	Campina Grande	Catholic	Yes	4	From 6 to 9 minimum wage	Yes	Mammals and fish	5	1	5	1	3	1	5	3	1	4	1	5	5	5	1	1	5	4	1	1	5	5	4	1	3	4	5	3	5	1	3	3	5	4	2
358	22	Female	Medicine	Health	S	UFCG	7	Campina Grande	Protestant	Yes	4	From 6 to 9 minimum wage	Yes	Mammals	3	5	3	2	5	4	2	1	1	5	5	5	5	1	1	1	4	5	1	1	5	5	1	1	1	5	1	5	5	5	1	1	4	5	2
359	20	Female	Biological Sciences	Environmental	A	UFS	4	Belo horizonte	Catholic	Yes	4	From 6 to 9 minimum wage	Yes	Mammalss, Birds, Reptiles and Fishs	4	5	1	2	5	5	1	1	1	5	1	2	5	5	1	1	5	5	1	1	5	5	1	1	1	5	1	5	5	5	1	1	5	5	1
360	25	Female	Environmental Engineering	Environmental	A	UFMA	7	Pelotas	None	No	4	From 6 to 9 minimum wage	Yes	Mammals	2	3	2	2	5	1	3	1	2	4	2	3	5	4	3	1	5	5	2	1	5	5	1	1	3	5	2	3	5	3	1	1	5	5	3
361	29	Male	Medicine	Health	S	UFCG	5	Campina Grande	None	No	4	From 6 to 9 minimum wage	Yes	Mammals	2	5	2	2	5	5	1	1	4	5	1	2	5	5	3	1	4	4	1	2	5	5	2	1	1	5	1	5	5	5	1	1	4	5	1
362	21	Male	Medicine	Health	S	UFPE	5	Recife	Catholic	Yes	4	From 6 to 9 minimum wage	Yes	Mammalss, Birds, Reptiles and Fishs	2	5	3	2	5	3	2	1	2	4	3	2	5	3	2	1	4	5	2	2	5	4	2	1	1	4	3	3	5	4	2	1	4	5	3
363	21	Male	Medicine	Health	S	Fmb-ufba	7	Salvador	Catholic	Yes	4	From 6 to 9 minimum wage	Yes	Mammals	4	4	3	2	5	3	4	1	1	5	1	5	5	5	1	1	4	4	1	2	5	5	4	1	1	3	3	5	5	5	1	1	5	4	1
364	19	Female	Biological Sciences	Environmental	A	UFPB	5	João Pessoa	Catholic	Yes	4	From 6 to 9 minimum wage	Yes	Mammals	4	3	4	2	5	2	3	1	1	3	1	2	5	5	1	3	5	3	1	1	5	3	4	1	3	3	4	5	3	2	3	1	5	3	1
365	19	Male	Biological Sciences	Environmental	A	UFPB	5	João Pessoa	None	No	4	From 6 to 9 minimum wage	Yes	Mammals	4	5	5	2	5	1	3	1	1	4	1	1	5	5	1	1	4	4	1	3	5	5	2	1	1	3	4	5	5	2	1	1	1	4	1
366	20	Female	Veterinary Medicine	Environmental	A	UFBA	4	Salvador	Others	Yes	4	From 6 to 9 minimum wage	Yes	Mammals and Birds	3	5	1	2	5	4	4	1	1	5	1	2	5	NA	3	1	4	5	1	1	5	5	4	1	3	5	2	2	5	4	3	1	4	5	1
367	20	Female	Veterinary Medicine	Environmental	A	UFRPE	7	Recife	None	No	4	From 6 to 9 minimum wage	Yes	Mammals, Birds and Fish	2	5	1	2	5	4	4	1	1	5	1	5	5	5	1	1	5	5	1	1	4	5	1	1	1	5	1	5	5	5	1	1	5	5	1
368	18	Female	Computer Science	Exact and Technological Sciences	CET	UFCG	7	João Pessoa	None	No	4	From 6 to 9 minimum wage	Yes	Mammals	2	4	2	4	5	4	1	1	3	4	2	3	5	4	1	1	4	4	1	3	5	5	1	1	1	4	2	NA	5	4	1	1	4	4	1
369	22	Female	Medicine	Health	S	UFAL	4	Maceió	Others	Yes	4	From 6 to 9 minimum wage	Yes	Mammals	2	5	4	2	5	2	3	1	3	5	1	3	5	5	3	1	4	5	2	2	5	4	3	1	3	5	2	3	5	4	3	1	4	5	4
370	20	Male	Civil Engineering	Exact and Technological Sciences	CET	UFC	6	Fortaleza	Protestant	Yes	4	From 6 to 9 minimum wage	Yes	Mammals	2	5	3	2	5	1	1	1	1	5	1	5	5	5	1	1	5	5	1	1	4	5	1	1	1	5	NA	1	5	3	NA	5	5	5	1
371	60	Male	Veterinary Medicine	Environmental	A	UFBA	7	Salvador	Catholic	Yes	4	From 6 to 9 minimum wage	Yes	Birds	1	5	3	3	5	1	1	1	NA	NA	NA	NA	5	NA	NA	NA	3	4	1	1	5	5	5	1	3	3	1	3	5	3	1	1	5	5	3
372	18	Male	Civil Engineering	Exact and Technological Sciences	CET	UFCG	4	Campina Grande	Catholic	Yes	4	From 6 to 9 minimum wage	Yes	Birds and Fishs	2	4	4	4	5	2	3	1	2	4	4	4	5	2	3	1	4	4	1	2	NA	4	3	1	1	4	4	4	5	2	3	1	4	4	2
373	21	Male	Biological Sciences	Environmental	A	UFRN	5	Natal	None	No	4	From 6 to 9 minimum wage	No	NA	1	5	2	5	5	4	1	1	4	5	1	4	5	4	1	1	1	5	1	2	3	5	1	1	1	5	1	5	5	5	1	1	1	5	1
374	21	Female	Biological Sciences	Environmental	A	UFRN	7	Natal	Protestant	Yes	4	From 6 to 9 minimum wage	Yes	Mammalss, Fishs and Reptiles	2	4	3	3	5	3	1	1	2	4	2	2	5	4	1	1	4	4	2	3	5	4	1	1	1	4	3	3	5	4	1	1	4	4	3
375	54	Male	Letters	Linguistics, Literature and Arts	LLA	UFC	10	fortaleza	None	No	5	From 9 to 11 minimum wage	No	Mammals	1	5	2	4	5	4	NA	1	1	5	1	4	5	5	1	1	4	5	1	4	5	5	1	5	1	5	1	5	5	5	1	1	4	5	1
376	22	Male	Electrical engineering	Exact and Technological Sciences	CET	UFPE	8	Recife	None	No	5	From 9 to 11 minimum wage	Yes	Mammals, Reptiles and Birds	2	5	2	2	5	3	1	1	3	5	2	2	5	4	1	1	5	5	1	1	5	5	1	1	3	5	1	4	5	5	1	1	5	5	2
377	18	Male	Electrical engineering	Exact and Technological Sciences	CET	UFC	5	Fortaleza	None	No	5	From 9 to 11 minimum wage	Yes	Mammals and Reptiles	4	3	2	2	4	3	3	2	3	3	2	3	4	4	3	2	4	3	2	2	4	4	3	2	3	3	2	4	4	4	3	2	4	3	2
378	28	Female	History	Applied Social Sciences and Humanities	CSAH	UFCG	10	Campina grande	None	No	5	From 9 to 11 minimum wage	Yes	Mammals	5	5	2	3	5	2	3	1	5	5	3	3	5	3	1	1	5	5	1	1	5	5	1	1	5	5	5	3	5	1	1	5	5	5	1
379	22	Female	Veterinary Medicine	Environmental	A	UFRPE	8	Garanhuns	Protestant	Yes	5	From 9 to 11 minimum wage	Yes	Mammals	1	5	1	4	5	5	1	1	1	5	1	5	5	5	1	1	1	5	1	5	5	5	1	1	1	5	1	4	5	5	1	1	1	5	1
380	34	Male	Veterinary Medicine	Environmental	A	IFPB	8	João Pessoa	Catholic	Yes	5	From 9 to 11 minimum wage	Yes	Mammals	1	5	1	2	5	5	1	1	1	4	1	2	4	4	1	1	1	4	1	2	5	5	1	1	1	5	1	2	5	4	1	1	2	4	1
381	32	Female	Biological Sciences	Environmental	A	UFS	8	Aracaju	Protestant	Yes	5	From 9 to 11 minimum wage	Yes	Mammals	4	5	5	2	2	1	2	2	1	5	1	1	5	5	1	1	5	5	1	1	5	5	3	1	1	5	4	5	4	2	1	NA	4	NA	2
382	19	Female	Biological Sciences	Environmental	A	UFC	4	Fortaleza	Protestant	Yes	5	From 9 to 11 minimum wage	Yes	Mammals	3	5	2	4	5	3	1	1	4	5	1	4	5	5	1	1	4	5	1	4	5	5	1	1	1	5	3	4	5	3	1	1	5	5	1
383	20	Female	Biological Sciences	Environmental	A	UFC	8	Fortaleza	None	No	5	From 9 to 11 minimum wage	Yes	Mammals and Birds	1	5	2	2	5	4	2	1	2	4	2	3	5	4	1	1	4	4	1	2	5	5	1	1	2	4	2	3	5	4	1	1	4	5	3
384	21	Female	Geography	Applied Social Sciences and Humanities	CSAH	UFS	7	Aracaju	None	No	5	From 9 to 11 minimum wage	Yes	Mammals and fish	4	NA	NA	NA	NA	NA	NA	NA	NA	NA	NA	NA	5	NA	NA	NA	NA	NA	NA	NA	5	NA	NA	NA	NA	NA	NA	5	NA	NA	NA	NA	NA	5	NA
385	20	Female	Biological Sciences	Environmental	A	UFPB	7	João Pessoa	None	No	5	From 9 to 11 minimum wage	Yes	Mammals	1	5	4	5	5	2	3	1	5	5	1	2	5	5	1	1	5	5	1	1	5	5	1	1	3	5	2	3	5	4	1	1	5	5	2
386	20	Female	Biological Sciences	Environmental	A	UFS	7	Aracaju	Catholic	Yes	5	From 9 to 11 minimum wage	Yes	Mammals	4	4	1	2	5	5	2	1	3	4	1	2	5	5	1	1	5	3	1	1	5	5	3	1	3	3	1	2	5	5	1	1	5	3	1
387	20	Female	Social service	Applied Social Sciences and Humanities	CSAH	UFPB	5	João Pessoa	Catholic	Yes	5	From 9 to 11 minimum wage	Yes	Mammals	1	5	2	3	5	3	1	1	1	5	1	2	5	5	1	1	3	5	1	3	5	5	1	1	1	5	2	2	5	4	1	1	3	5	1
388	28	Male	Civil Engineering	Exact and Technological Sciences	CET	IFMA	7	São Luís	None	No	5	From 9 to 11 minimum wage	Yes	Mammals	2	4	4	2	5	4	3	1	1	4	4	5	5	2	4	1	5	4	1	1	5	5	1	1	2	4	2	4	5	4	2	1	5	5	1
389	29	Male	Computer engineering	Exact and Technological Sciences	CET	UEMA	4	São Luís	Protestant	Yes	5	From 9 to 11 minimum wage	Yes	Mammals	3	5	2	4	5	4	NA	1	NA	4	4	4	5	2	NA	1	5	5	NA	1	NA	NA	NA	1	NA	NA	3	5	5	NA	NA	NA	NA	5	NA
390	23	Male	Computer engineering	Exact and Technological Sciences	CET	UEMA	8	São luis	None	No	5	From 9 to 11 minimum wage	Yes	Mammals	2	5	3	4	4	3	4	1	1	4	1	5	5	5	1	1	5	5	1	2	5	5	1	1	2	3	1	4	5	3	1	1	5	4	5
391	20	Male	Computer Science	Exact and Technological Sciences	CET	UECE	7	Fortaleza	None	No	5	From 9 to 11 minimum wage	Yes	Mammals	2	3	3	2	5	NA	1	1	1	4	3	5	5	3	2	1	5	3	1	1	5	5	3	1	1	1	5	5	5	1	1	1	5	2	5
392	24	Male	Environmental Engineering	Environmental	A	UFPB	7	João Pessoa	Catholic	Yes	5	From 9 to 11 minimum wage	Yes	Mammals	3	2	4	3	4	3	2	1	2	3	2	4	4	4	1	1	4	4	1	1	5	5	1	1	1	4	2	4	4	3	2	1	4	3	2
393	23	Female	Medicine	Health	S	UFAL	7	Maceió	Catholic	Yes	5	From 9 to 11 minimum wage	Yes	Reptiles, Birds and Fishs	2	4	3	2	4	3	3	1	1	3	1	3	5	5	3	1	5	3	1	2	5	5	3	1	2	3	4	3	5	2	3	1	4	4	3
394	22	Male	Civil Engineering	Exact and Technological Sciences	CET	UFPI	8	Teresina	Catholic	Yes	5	From 9 to 11 minimum wage	Yes	Mammals	2	4	5	2	5	1	2	1	2	NA	3	3	4	4	2	1	4	4	2	2	5	4	1	1	1	4	4	2	5	2	1	1	4	4	3
395	19	Female	Medicine	Health	S	UNCISAL	4	Maceió	Catholic	Yes	5	From 9 to 11 minimum wage	No	NA	4	4	3	4	5	3	2	1	4	4	3	4	5	4	2	1	4	4	2	2	5	4	2	1	3	4	3	2	5	3	1	1	4	4	4
396	23	Male	Materials Engineering	Exact and Technological Sciences	CET	UFPB	5	João Pessoa	None	No	5	From 9 to 11 minimum wage	Yes	Mammals	1	5	4	5	5	2	1	1	4	5	2	2	5	4	1	1	5	5	1	2	5	5	1	1	1	5	2	2	5	3	1	1	5	5	2
397	23	Male	Computer Science	Exact and Technological Sciences	CET	UFMA	5	São Luís	Protestant	Yes	5	From 9 to 11 minimum wage	Yes	Mammals	1	5	5	5	5	1	1	1	1	5	1	5	5	5	1	1	5	5	1	2	5	5	1	5	1	5	5	5	5	1	1	5	5	5	1
398	20	Female	Accounting Sciences	Applied Social Sciences and Humanities	CSAH	Faculdade Maurício de Nassau	7	João Pessoa	Protestant	Yes	5	From 9 to 11 minimum wage	Yes	Mammals	2	4	2	4	5	5	2	1	1	5	1	1	5	5	1	1	2	5	1	5	5	5	1	1	1	4	1	5	5	5	3	1	4	4	1
399	19	Female	Law	Applied Social Sciences and Humanities	CSAH	UFBA	5	Salvador	None	No	5	From 9 to 11 minimum wage	Yes	Mammals and Birds	2	5	1	5	5	4	1	1	3	5	1	2	5	5	1	1	4	5	1	1	5	5	1	1	1	5	1	3	5	5	1	1	4	5	1
400	23	Male	Geology	Environmental	A	UFPE	8	Recife	None	No	5	From 9 to 11 minimum wage	Yes	Mammals	2	3	4	2	5	1	2	1	4	4	1	2	5	4	1	1	5	4	2	1	5	4	1	1	2	4	4	2	5	2	2	1	4	1	5
401	19	Female	Psychology	Applied Social Sciences and Humanities	CSAH	UFPB	7	João Pessoa	None	No	5	From 9 to 11 minimum wage	Yes	Mammals and fish	5	3	5	1	3	1	4	3	1	3	1	3	5	NA	1	1	5	3	1	1	5	5	3	1	1	3	4	5	3	5	1	3	5	3	4
402	21	Female	Biological Sciences	Environmental	A	UFBA	7	Salvador	Catholic	Yes	5	From 9 to 11 minimum wage	Yes	Mammals and fish	1	5	4	5	5	2	1	1	1	4	2	4	5	4	1	1	4	5	1	2	5	5	1	1	1	4	1	5	5	5	1	1	4	5	1
403	21	Female	Veterinary Medicine	Environmental	A	UFBA	4	Salvador	None	No	5	From 9 to 11 minimum wage	Yes	Mammals	1	5	1	3	5	5	3	1	1	5	1	3	5	5	1	1	4	5	1	1	5	5	1	1	1	5	2	5	NA	4	1	1	4	4	1
404	27	Male	Medicine	Health	S	UFAL	4	Maceió	Others	Yes	5	From 9 to 11 minimum wage	Yes	Mammals	3	5	3	3	5	3	3	1	3	5	3	3	5	3	3	1	3	5	3	3	5	3	3	1	3	5	3	3	5	3	3	1	3	5	3
405	22	Male	Civil Engineering	Exact and Technological Sciences	CET	UFPE	7	Recife	Catholic	Yes	5	From 9 to 11 minimum wage	Yes	Mammals	4	2	5	2	3	1	3	1	2	3	2	4	5	4	1	1	5	5	1	1	5	5	2	1	1	5	4	4	5	3	1	1	5	4	5
406	19	Male	Medicine	Health	S	UFPE	4	Recife	None	No	5	From 9 to 11 minimum wage	Yes	Birds	2	4	3	2	5	3	1	1	1	2	1	3	4	4	1	1	5	4	1	1	5	5	1	1	3	3	4	3	3	2	1	1	5	3	1
407	22	Female	Letters	Linguistics, Literature and Arts	LLA	UFC	5	Fortaleza	None	No	2	From 1 to 4 minimum wage	Yes	Mammals	4	5	2	2	5	4	3	1	4	5	1	1	5	5	1	1	5	5	1	1	5	5	2	1	3	5	3	3	5	3	2	1	5	4	5
408	19	Female	Letters	Linguistics, Literature and Arts	LLA	UFC	5	Fortaleza	None	No	2		No	None	3	5	4	2	5	2	1	1	4	4	1	2	5	3	4	1	5	5	2	4	5	4	1	1	2	5	5	2	5	1	2	1	5	5	3
409	30	Female	Letters	Linguistics, Literature and Arts	LLA	UFC	6	Fortaleza	None	Yes	2		Yes	Mammals	5	5	2	2	5	4	3	1	1	5	1	2	5	5	1	1	3	5	1	1	5	5	1	1	3	5	3	2	5	3	2	1	4	5	1
410	22	Male	Letters	Linguistics, Literature and Arts	LLA	UFC	7	Fortaleza	None	No	2		Yes	Mammals and Arachnids	4	4	2	3	5	4	4	1	2	4	1	2	5	5	2	1	4	4	1	2	5	5	2	1	1	4	2	4	5	4	2	1	4	4	2
411	28	Female	Letters	Linguistics, Literature and Arts	LLA	UFC	7	Fortaleza	Protestant	Yes	2		No	None	5	1	5	1	3	1	4	3	2	3	1	2	4	4	1	3	5	4	2	1	4	4	3	1	1	2	4	3	4	2	3	1	5	4	4
412	23	Male	Production Engineering	Exact and Technological Sciences	CET	UFPI	8	TERESINA	Catholic	Yes	2		Yes	Mammals and Birds	4	2	3	3	3	1	2	1	3	3	1	2	5	5	3	1	5	5	1	1	5	5	3	1	5	5	5	1	5	5	1	1	5	5	1
413	21	Male	Civil Engineering	Exact and Technological Sciences	CET	IFPB	7	Cajazeiras	Protestant	Yes	2		Yes	Mammals	2	3	4	4	5	2	2	1	1	4	1	1	5	4	1	1	4	5	1	2	5	5	1	1	1	4	2	5	5	4	2	1	5	5	2
414	24	Male	Biological Sciences	Environmental	A	UECE	8	Senador Pompeu	Catholic	Yes	2		Yes	Mammals	2	4	5	3	4	1	3	2	1	5	1	2	5	5	1	1	5	5	1	4	5	5	2	1	1	4	3	5	5	3	2	1	5	5	3
415	27	Female	Biological Sciences	Environmental	A	UECE	7	Quixeramobim	None	No	2		Yes	Mammals	2	4	3	2	4	3	4	1	2	4	3	2	5	3	2	1	5	4	1	1	5	5	1	1	1	4	3	4	5	3	2	1	5	5	3
416	20	Male	Biological Sciences	Environmental	A	UECE	8	Ocara	Catholic	Yes	2		No	NA	4	5	4	2	5	4	4	1	2	5	1	2	5	5	2	1	4	5	1	2	5	5	2	1	1	5	1	5	5	5	2	1	5	4	2
417	33	Female	Biological Sciences	Environmental	A	UECE	8	Quixadá	Catholic	Yes	2		Yes	Mammals	1	5	2	4	5	4	2	1	1	5	1	5	5	5	1	1	1	5	1	5	5	5	1	1	1	4	1	5	5	5	1	1	1	5	1
418	21	Female	Civil Engineering	Exact and Technological Sciences	CET	IFPB	7	Cajazeiras	None	No	2		Yes	Mammals	4	5	4	4	5	1	4	1	4	4	1	4	5	5	1	1	5	5	1	1	5	5	3	1	3	4	3	3	5	3	2	1	5	5	2
419	24	Female	Architecture	Applied Social Sciences and Humanities	CSAH	UFAL	8	Maceió	None	No	2		Yes	Mammals	2	5	4	4	5	2	1	1	1	5	1	5	5	5	1	1	5	5	1	1	5	5	1	1	1	5	4	5	5	2	1	1	5	5	3
420	26	Female	Medicine	Health	S	UFBA	8	Salvador	None	No	2		No	NA	4	5	5	5	5	2	1	1	4	2	2	3	5	4	1	1	5	5	1	2	5	5	1	1	1	3	1	5	5	5	1	1	5	5	2
421	28	Male	Computer Science	Exact and Technological Sciences	CET	UFMA	10	São Luís	Catholic	Yes	2		Yes	Mammals	3	3	4	3	3	2	3	3	3	3	2	4	3	4	3	3	4	3	3	2	3	3	3	3	3	4	2	3	5	4	2	1	4	3	4
422	23	Female	Civil Engineering	Exact and Technological Sciences	CET	UFPE	8	recife	None	No	2		Yes	Mammalss, Birds, Reptiles and Fishs	1	5	2	2	5	4	2	1	1	3	1	5	5	5	1	1	3	5	1	3	5	5	1	1	1	5	1	5	5	5	1	1	3	5	3
423	24	Female	Administration	Applied Social Sciences and Humanities	CSAH	UFBA	5	Salvador	Catholic	Yes	2		Yes	Mammals and Birds	4	2	5	2	5	1	4	2	3	4	1	2	5	4	1	1	4	3	1	1	5	5	2	1	2	3	4	2	5	2	3	1	4	3	2
424	28	Male	Mathematics	Exact and Technological Sciences	CET	UECE	6	Fortaleza	Catholic	Yes	2		Yes	Mammals	4	5	5	2	5	1	2	5	1	2	1	5	5	5	1	1	5	4	1	1	5	5	4	1	1	5	4	2	5	5	1	1	5	5	1
425	23	Male	Social Sciences	Applied Social Sciences and Humanities	CSAH	UFRN	8	Natal	None	No	2		Yes	Mammals	4	3	5	1	5	1	4	1	3	3	1	3	5	5	3	1	5	3	1	1	5	5	3	5	3	3	5	3	3	1	3	1	5	3	2
426	21	Female	Ecology	Environmental	A	UFPB	8	Rio Tinto	None	No	2		Yes	Mammals	2	5	1	2	5	4	4	1	5	5	1	5	5	5	1	1	4	5	1	2	5	5	1	1	2	5	1	4	5	5	1	1	4	5	2
427	20	Female	Ecology	Environmental	A	UFPB	7	Rio Tinto	None	No	2		Yes	Mammals	2	5	1	2	5	4	2	1	1	5	1	5	5	4	1	1	5	5	1	2	5	5	1	1	1	5	3	5	5	4	1	5	5	4	1
428	22	Female	Ecology	Environmental	A	UFPB	8	Rio Tinto	Protestant	Yes	2		Yes	Mammals	1	5	4	1	5	2	1	1	2	5	1	4	5	5	3	1	4	5	1	1	5	5	3	1	2	5	4	NA	NA	NA	NA	1	4	5	3
429	22	Male	Biological Sciences	Environmental	A	UFPB	8	João Pessoa	Protestant	Yes	2		Yes	Mammals	1	5	3	4	5	3	2	1	2	4	1	2	4	5	2	1	4	5	1	1	5	5	1	1	1	4	2	4	4	4	2	1	5	5	2
430	26	Male	Visual arts	Linguistics, Literature and Arts	LLA	URCA	8	Barbalha	None	No	2		Yes	Mammals and fish	1	5	1	5	5	5	1	1	4	5	1	1	5	5	1	1	4	5	1	1	5	5	2	1	1	5	1	5	5	5	1	1	5	5	1
431	19	Male	Nursing	Health	S	UFMA	7	São Luís - MA	Catholic	Yes	2		Yes	Mammals and fish	4	4	3	2	5	3	2	1	1	3	1	2	5	5	1	1	5	5	1	1	5	5	1	1	3	3	3	3	5	3	2	1	5	4	1
432	24	Female	Visual arts	Linguistics, Literature and Arts	LLA	URCA	7	Exu-Pe	Catholic	Yes	2		Yes	Mammals and Birds	5	4	2	4	5	4	1	1	1	5	1	5	5	5	1	1	5	5	1	1	5	5	1	1	1	5	5	5	5	5	1	1	4	5	1
433	20	Male	Administration	Applied Social Sciences and Humanities	CSAH	UFBA	5	SSA-Ba	None	No	2		Yes	Mammals	2	5	2	2	5	4	2	1	2	2	2	2	5	4	2	1	5	5	1	1	5	5	1	1	1	5	2	2	5	2	2	1	5	5	1
434	20	Male	Biological Sciences	Environmental	A	UFPI	8	Picos	Protestant	Yes	2		Yes	Mammals	4	5	2	2	5	2	1	1	1	5	1	2	5	5	1	1	4	5	1	2	5	5	1	1	1	5	3	3	5	2	1	5	5	5	1
435	24	Female	Veterinary Medicine	Environmental	A	UEMA	7	São Luís	Protestant	Yes	2		Yes	Mammals	2	4	1	2	4	4	1	1	1	4	1	5	5	5	1	1	5	5	1	1	5	5	1	1	1	4	1	5	5	5	1	1	5	4	3
436	21	Female	Veterinary Medicine	Environmental	A	UFRPE	6	Garanhuns	Others	Yes	2		Yes	NA	4	1	2	1	2	4	4	4	2	4	1	2	5	5	1	1	4	5	1	1	5	5	1	1	1	2	5	5	3	1	3	2	5	5	1
437	23	Female	Medicine	Health	S	UFPB	5	João Pessoa	Catholic	Yes	2		Yes	Mammals	4	3	4	2	3	2	4	3	2	4	1	4	4	5	3	1	4	4	1	2	5	5	3	1	3	4	4	3	4	2	3	2	5	4	4
438	26	Male	Accounting Sciences	Applied Social Sciences and Humanities	CSAH	UERN	8	São Miguel	Catholic	Yes	2		Yes	Mammals and Birds	5	4	4	3	5	3	2	1	2	5	1	4	5	5	1	1	5	5	1	1	5	5	1	1	2	5	3	2	5	4	1	1	5	5	2
439	21	Female	Psychology	Applied Social Sciences and Humanities	CSAH	Faculdade Maurício de Nassau	7	Campina grande	Protestant	Yes	2		Yes	Mammals	4	5	5	1	4	1	2	1	1	5	1	1	5	5	1	1	5	5	1	1	2	5	5	2	1	5	5	5	5	1	1	1	5	5	5
440	35	Female	Letters	Linguistics, Literature and Arts	LLA	UEPB	5	campina grande	Catholic	Yes	2		Yes	Mammals	3	3	3	3	5	3	3	1	3	3	3	3	5	3	3	1	4	3	3	3	5	5	3	1	3	3	3	3	5	3	3	1	5	3	3
441	21	Female	Psychology	Applied Social Sciences and Humanities	CSAH	Faculdade Maurício de Nassau	7	Massaranduba	Catholic	Yes	2		Yes	Mammals	2	3	4	4	3	2	3	3	4	4	3	4	4	3	2	3	2	4	2	4	4	4	2	5	3	3	3	3	3	3	3	3	4	4	2
442	29	Male	Economy	Applied Social Sciences and Humanities	CSAH	UFCG	8	Campina Grande	Protestant	Yes	2		Yes	Reptiles	2	3	5	4	5	1	1	1	1	3	1	5	5	5	1	1	4	5	1	2	5	5	2	1	1	4	1	1	5	5	1	1	4	5	1
443	21	Female	Psychology	Applied Social Sciences and Humanities	CSAH	Faculdade Maurício de Nassau	7	Campina Grande	Protestant	Yes	2		Yes	Mammals	5	5	2	3	4	3	2	1	1	5	1	3	5	5	2	1	4	5	1	3	5	5	1	1	3	4	2	3	5	4	2	1	3	5	1
444	19	Male	Chemistry	Exact and Technological Sciences	CET	IFPB	7	João Pessoa	Protestant	Yes	2		Yes	Mammals	2	1	NA	NA	NA	NA	NA	NA	1	NA	NA	NA	NA	NA	NA	NA	1	NA	NA	NA	NA	NA	NA	NA	1	NA	NA	NA	NA	NA	NA	NA	1	NA	NA
445	22	Female	Nursing	Health	S	FCM	5	Umbuzeiro	Catholic	Yes	2		Yes	Mammals	2	1	5	3	5	1	3	1	1	3	1	5	5	5	1	1	5	3	1	1	5	5	5	1	1	3	4	3	5	1	1	1	5	5	5
446	20	Female	Psychology	Applied Social Sciences and Humanities	CSAH	Faculdade Maurício de Nassau	7	Campina Grande	Catholic	Yes	2		Yes	Mammals and Birds	4	3	5	2	5	2	4	2	1	5	1	2	5	5	1	1	5	4	1	1	5	5	2	1	2	3	4	2	5	3	3	1	5	2	4
447	21	Male	Medicine	Health	S	UFPB	5	João Pessoa	Protestant	Yes	2		No	NA	2	2	2	2	5	4	2	1	2	5	1	4	5	5	1	1	4	4	1	2	5	5	1	1	2	4	2	4	5	4	4	1	5	4	2
448	22	Male	Psychology	Applied Social Sciences and Humanities	CSAH	UFBA	8	Salvador	None	No	2		Yes	Mammals	1	5	4	4	5	3	1	1	1	4	1	5	5	4	1	1	5	5	1	1	5	4	1	1	1	5	3	5	5	3	1	1	5	5	2
449	21	Male	Accounting Sciences	Applied Social Sciences and Humanities	CSAH	Faculdade Maurício de Nassau	5	Campina Grande	Catholic	Yes	2		No	Mammals	3	2	4	4	5	1	3	1	1	3	1	1	5	5	1	1	5	4	1	1	5	5	2	1	1	3	3	5	5	3	2	1	5	3	1
450	22	Female	Veterinary Medicine	Environmental	A	Instituto Federal de Educação, Ciência e Tecnologia da Paraíba	5	Sousa	Catholic	Yes	2		Yes	Mammalss, Birds, Reptiles and Fishs	2	5	4	2	5	2	3	1	1	5	1	2	5	5	1	1	5	5	1	1	5	5	1	1	2	5	2	2	5	2	2	1	5	5	4
451	27	Male	Biological Sciences	Environmental	A	Unicap	10	Recife	Catholic	Yes	2		Yes	Mammals and Birds	4	5	4	5	5	2	2	1	2	4	2	4	5	5	2	2	4	4	2	2	5	5	2	2	1	5	2	5	5	4	2	2	5	4	2
452	25	Male	Biological Sciences	Environmental	A	UFRPE	7	Recife	Catholic	Yes	2		Yes	Mammals	3	4	5	4	5	2	4	1	1	3	1	2	5	5	1	1	5	5	1	3	5	5	3	1	1	3	4	3	5	2	4	1	5	4	1
453	27	Male	Veterinary Medicine	Environmental	A	UFRPE	8	Garanhuns	Catholic	Yes	2		Yes	Mammals	4	2	5	2	4	1	4	2	1	3	1	4	5	5	2	1	4	4	1	1	5	5	3	1	3	3	4	5	5	4	3	1	4	4	4
454	24	Female	Veterinary Medicine	Environmental	A	UFRPE	8	Recife	Catholic	Yes	2		Yes	Mammals	3	5	3	3	5	3	3	1	3	3	1	3	5	5	3	1	3	3	1	3	5	5	3	1	3	3	1	3	5	5	3	1	3	3	3
455	31	Male	Medicine	Health	S	UFAL	10	Maceió	None	No	2		Yes	Mammals	5	4	2	1	5	4	4	1	2	4	2	3	5	4	3	5	5	4	1	1	5	5	4	1	4	4	2	2	5	4	3	1	5	4	2
456	30	Male	Medicine	Health	S	UFBA	7	Salvador	Others	Yes	2		Yes	Mammals	1	4	4	5	5	3	1	1	3	4	2	3	5	4	2	1	2	4	1	2	5	4	2	1	2	4	2	2	5	4	2	1	2	4	2
457	18	Male	Software Engineering	Exact and Technological Sciences	CET	UFC	5	Quixadá	Protestant	Yes	2		Yes	Mammals	2	5	3	3	5	3	2	1	1	4	1	2	5	5	1	1	3	4	1	2	5	4	1	1	1	3	4	4	5	2	3	1	4	3	4
458	21	Male	Software Engineering	Exact and Technological Sciences	CET	UFC	7	Quixadá	Protestant	Yes	2		Yes	Mammals	4	4	2	2	4	4	4	1	1	4	1	2	5	5	1	1	5	4	1	1	5	5	3	1	1	4	4	5	5	2	1	1	5	4	4
459	24	Female	Computer Science	Exact and Technological Sciences	CET	UFMA	8	São Luis/MA	Catholic	Yes	2		No	NA	2	5	4	2	5	1	1	1	2	3	4	3	5	3	1	1	5	5	3	1	5	5	1	5	3	5	3	3	5	3	2	1	5	5	3
460	25	Male	Computer Science	Exact and Technological Sciences	CET	UFMA	8	São Luis	Catholic	Yes	2		Yes	Mammals	2	5	5	2	5	2	1	1	4	4	2	2	5	2	2	1	5	5	1	1	5	5	1	1	1	5	1	5	5	1	1	1	5	5	5
461	24	Male	Biological Sciences	Environmental	A	UEPB	7	CIDADE	Catholic	Yes	2		Yes	Mammals	1	5	1	5	5	5	1	1	1	5	1	4	5	5	1	1	5	5	1	2	5	5	1	1	1	5	1	5	5	5	1	1	5	5	1
462	22	Female	Biological Sciences	Environmental	A	UFC	5	Fortaleza	Others	Yes	2		Yes	Mammals, Birds and Fish	1	5	2	5	5	5	1	1	4	5	1	1	5	5	1	1	4	5	1	1	5	5	1	1	4	5	1	2	5	5	1	1	5	5	1
463	24	Female	Biological Sciences	Environmental	A	UFC	10	Fortaleza	None	No	2		Yes	Mammals and Birds	4	5	3	2	5	4	1	1	1	3	2	4	5	4	1	1	5	5	1	1	5	5	3	1	4	3	3	2	5	3	3	1	4	5	1
464	31	Female	Speech therapy	Health	S	UFS	4	Lagarto	Catholic	Yes	2		No	NA	4	5	3	2	5	1	4	1	1	5	1	3	5	5	1	1	4	4	1	1	5	5	4	1	1	4	3	3	5	3	1	5	5	4	4
465	39	Male	History	Applied Social Sciences and Humanities	CSAH	UFRPE	10	Recife	None	Yes	2		Yes	Mammals	1	5	3	3	5	3	1	1	1	5	3	3	5	3	1	1	1	5	3	3	5	3	1	1	1	5	3	3	5	3	1	1	1	5	3
466	21	Male	Oceanography	Environmental	A	UFBA	4	Salvador	None	No	2		Yes	Mammals	2	5	3	2	5	3	2	1	1	4	1	2	5	5	NA	1	3	4	1	2	5	4	2	1	2	3	3	3	5	3	3	1	2	4	1
467	34	Female	Telecomunication engeneering	Exact and Technological Sciences	CET	UFC	7	Fortaleza	Protestant	Yes	2		Yes	Mammals	2	4	3	3	4	3	2	1	3	5	3	3	5	NA	1	1	5	5	3	1	5	3	2	1	2	5	3	3	5	3	1	1	3	5	3
468	20	Female	Biological Sciences	Environmental	A	UEPB	6	Nova Palmeira	Catholic	Yes	2		Yes	Mammals and Birds	2	5	2	3	4	3	4	1	4	4	2	5	5	4	2	1	5	4	1	1	5	5	2	1	2	4	5	4	5	1	2	1	4	5	1
469	21	Female	Design	Linguistics, Literature and Arts	LLA	UFCG	4	Campina Grande	None	No	2		Yes	Mammals	2	5	5	2	5	1	2	1	2	5	1	3	5	5	2	1	4	5	1	1	5	5	2	1	1	5	4	4	5	2	2	1	4	5	3
470	22	Male	Biological Sciences	Environmental	A	UFS	7	umbauba	None	No	2		Yes	Mammals	1	5	2	3	5	4	2	1	2	4	2	2	5	4	1	1	4	4	1	2	5	5	1	1	1	3	1	5	5	5	1	1	4	4	1
471	25	Male	Geology	Environmental	A	UFS	6	Aracaju	Catholic	Yes	2		Yes	Mammals and Birds	4	5	1	2	5	5	1	1	1	5	1	4	5	5	1	1	2	5	1	1	5	5	1	1	1	5	1	3	5	5	1	1	4	5	1
472	28	Female	Biological Sciences	Environmental	A	UFC	7	FORTALEZA	None	No	2		Yes	Mammals	4	5	1	4	5	4	1	1	1	3	1	3	5	1	1	1	4	3	1	3	4	4	1	NA	2	3	1	3	4	3	5	1	2	5	1
473	19	Female	Letters	Linguistics, Literature and Arts	LLA	UFCG	7	Campina Grande	Catholic	Yes	2		Yes	Mammals and Reptiles	5	4	5	1	4	1	2	1	1	5	1	3	NA	5	1	1	5	5	1	2	5	5	1	1	3	5	1	5	5	5	1	1	5	4	1
474	22	Male	Biological Sciences	Environmental	A	UEPB	7	Campina Grande	None	No	2		Yes	Mammals	1	5	3	2	5	3	2	1	3	5	3	3	5	5	3	1	2	5	1	2	5	5	1	1	1	5	3	5	5	3	1	1	2	5	1
475	21	Female	Biological Sciences	Environmental	A	UEPB	7	Campina Grande	Others	Yes	2		Yes	Mammals	2	4	3	5	5	3	2	1	1	3	1	5	5	5	1	1	4	4	1	1	5	5	2	1	1	3	3	5	5	3	2	5	2	4	1
476	31	Female	Physiotherapy	Health	S	Uninassau	7	Jaboatão	Protestant	Yes	2		Yes	Mammals	2	5	4	2	5	2	NA	5	1	5	2	5	5	NA	NA	1	5	5	1	1	5	5	2	5	1	5	4	5	5	2	3	5	5	5	5
477	21	Male	Biological Sciences	Environmental	A	UFC	7	Fortaleza - CE	Catholic	Yes	2		Yes	Mammals and fish	4	5	4	4	5	2	2	1	3	5	4	4	5	4	3	1	5	5	1	1	5	4	3	1	3	5	2	3	5	4	2	1	4	5	3
478	23	Female	Biological Sciences	Environmental	A	UFC	8	Fortaleza	None	No	2		Yes	Mammals	1	5	2	5	5	4	1	1	4	5	4	4	5	2	1	1	4	5	1	4	5	5	1	1	1	5	2	4	5	4	1	1	4	5	1
479	20	Female	Biological Sciences	Environmental	A	UEPB	7	Campina Grande	Protestant	Yes	2		Yes	Mammals	4	4	2	2	5	4	4	1	1	5	1	4	5	5	1	1	4	5	1	1	5	5	2	1	2	5	2	4	5	2	2	1	4	5	1
480	22	Female	Biological Sciences	Environmental	A	UEPB	5	Campina Grande	Catholic	Yes	2		Yes	Mammals	1	5	3	3	5	3	2	1	1	5	1	5	5	5	1	1	5	5	1	1	5	5	1	1	1	5	3	5	5	3	1	1	5	5	1
481	20	Male	Biological Sciences	Environmental	A	UFPB	6	João Pessoa	Catholic	Yes	2		Yes	Mammals and Arachnids	1	5	2	4	5	4	1	1	1	5	1	4	5	5	1	1	2	5	1	3	5	5	1	1	1	5	1	5	5	5	1	1	3	5	1
482	21	Female	Biological Sciences	Environmental	A	UFC	7	Fortaleza	Catholic	Yes	2		Yes	Mammals	1	5	1	4	5	4	2	1	1	5	1	4	5	5	1	1	4	5	1	3	5	5	1	1	1	5	1	5	5	5	1	1	2	5	1
483	23	Male	Biological Sciences	Environmental	A	UFC	5	Fortaleza	Catholic	Yes	2		Yes	Mammals	4	5	1	4	5	3	1	1	1	5	1	3	5	3	1	1	4	5	1	2	5	4	1	1	1	5	1	4	5	5	1	1	4	5	1
484	27	Male	Ecology	Environmental	A	UFS	10	São Cristóvão	None	No	2		Yes	Mammals	1	5	2	5	5	2	1	1	1	5	1	5	5	5	1	1	5	5	1	1	5	5	1	1	1	5	1	5	5	5	1	1	2	5	1
485	23	Female	Biological Sciences	Environmental	A	UFC	5	Fortaleza	Catholic	Yes	2		No	NA	1	5	NA	NA	NA	NA	NA	NA	NA	NA	NA	NA	NA	5	NA	1	4	NA	NA	NA	5	5	NA	1	1	NA	NA	5	5	5	1	1	1	NA	NA
486	24	Female	Biological Sciences	Environmental	A	UFC	5	Fortaleza	Catholic	Yes	2		Yes	Mammals	1	5	1	4	5	4	1	1	1	4	1	4	5	5	1	1	4	5	1	2	5	5	1	1	2	5	1	4	5	5	1	1	4	5	1
487	27	Male	Biological Sciences	Environmental	A	UFC	8	Fortaleza	Catholic	Yes	2		Yes	Mammals	1	5	5	2	5	1	1	1	1	5	1	2	5	5	1	1	5	5	1	1	5	5	3	1	1	5	3	4	4	3	1	1	5	5	3
488	26	Male	Biological Sciences	Environmental	A	UFC	8	Fortaleza	Catholic	Yes	2		No	NA	1	5	3	4	5	3	1	1	1	5	3	5	5	3	1	1	1	5	3	2	5	3	1	1	1	5	3	5	5	3	1	1	1	5	3
489	24	Female	Biological Sciences	Environmental	A	UFS	7	Aracaju	Protestant	Yes	2		Yes	Mammals and Birds	3	5	3	2	5	3	3	1	3	4	4	2	5	4	3	1	2	4	1	1	5	5	2	1	1	4	4	4	5	2	2	1	4	4	2
490	25	Male	Biological Sciences	Environmental	A	UFS	7	Aracaju	Catholic	Yes	2		Yes	Mammals	1	5	5	5	5	1	5	1	2	5	1	5	5	5	1	1	2	5	1	2	5	5	5	1	1	5	1	2	5	5	4	1	1	5	1
491	34	Male	Mathematics	Exact and Technological Sciences	CET	UFS	8	Aracaju	Catholic	Yes	2		Yes	Mammals	4	5	5	2	5	1	4	1	1	3	2	5	5	4	1	1	5	3	4	1	5	5	3	1	2	3	4	3	5	2	2	1	5	4	2
492	28	Female	Ecology	Environmental	A	UFS	7	Aracaju	None	No	2		Yes	Mammals and crustacea	1	5	2	4	5	4	1	1	3	5	4	2	5	2	1	1	5	5	1	1	5	5	1	1	3	4	2	3	5	4	1	1	5	5	3
493	32	Female	Biological Sciences	Environmental	A	UFPI	10	Teresina	Others	Yes	2		Yes	Mammals	1	5	1	2	5	5	1	1	1	5	1	5	5	5	1	1	4	5	1	2	5	5	1	1	1	5	1	5	5	5	1	1	3	5	1
494	20	Male	Biological Sciences	Environmental	A	UFS	7	Aracaju	None	No	2		Yes	Mammals and Birds	1	4	3	4	5	3	1	1	4	5	3	1	5	3	1	1	5	5	1	1	5	5	1	1	1	4	3	4	5	3	1	1	5	5	2
495	20	Male	Biological Sciences	Environmental	A	UFS	6	Aracaju	Catholic	Yes	2		No	NA	2	5	3	2	5	3	2	1	3	4	2	3	5	4	3	1	2	4	3	2	5	4	2	1	3	3	4	3	5	3	3	1	2	3	4
496	21	Female	Biological Sciences	Environmental	A	UFS	4	Aracaju	Protestant	Yes	2		Yes	Mammals	2	5	1	3	5	4	2	2	1	5	1	2	5	5	1	1	4	5	1	2	5	5	1	1	2	5	3	2	5	3	2	1	4	4	1
497	21	Male	Museology	Applied Social Sciences and Humanities	LLA	UFS	6	Paulo Afonso	None	No	2		Yes	Mammalss, Fishs and Reptiles	2	5	1	5	5	5	2	1	1	5	1	4	5	5	2	1	4	5	1	2	5	5	2	1	1	5	1	5	5	5	1	1	4	5	1
498	21	Male	Veterinary Medicine	Environmental	A	UFS	5	Aracaju	Catholic	Yes	2		Yes	Mammals	3	5	1	4	4	5	2	1	2	5	1	3	5	5	2	2	2	5	1	4	5	5	1	1	3	5	1	5	5	5	1	1	3	5	2
499	34	Male	Economy	Applied Social Sciences and Humanities	CSAH	UFS	8	Aracaju	Protestant	Yes	2		No	NA	4	5	4	2	3	1	3	3	5	4	1	4	5	5	1	1	4	4	2	5	4	4	4	2	2	2	2	4	4	4	1	1	5	3	2
500	22	Female	Medical Physics	Exact and Technological Sciences	CET	UFS	7	Itaporanga	Others	Yes	2		Yes	Mammals	4	3	5	2	4	2	4	1	1	4	2	4	5	4	1	1	2	4	1	2	5	5	1	1	1	3	2	4	5	2	2	1	5	4	2
501	20	Female	Veterinary Medicine	Environmental	A	UFS	7	Aracaju	Others	Yes	2		Yes	Mammals	4	4	2	2	4	4	4	2	2	4	2	3	5	4	2	2	4	5	1	2	5	5	2	1	2	4	1	4	5	4	2	1	4	5	2
502	20	Female	Psychology	Applied Social Sciences and Humanities	CSAH	UFS	8	Aracaju	Catholic	Yes	2		No	NA	4	3	5	1	4	1	4	1	3	4	1	2	5	5	3	1	5	4	1	1	5	5	3	1	3	4	2	2	5	4	3	1	5	4	2
503	18	Female	Social Sciences	Applied Social Sciences and Humanities	CSAH	UFRPE	4	Jaboatão dos Guararapes	Others	Yes	2		Yes	Mammals	2	5	3	2	5	3	1	1	2	5	2	2	5	4	1	1	4	5	1	1	5	5	1	1	1	5	3	3	5	3	1	1	5	4	1
504	22	Male	Journalism	Applied Social Sciences and Humanities	CSAH	UFAL	4	Maceió	None	No	2		Yes	Mammals	4	3	3	2	5	3	3	1	4	3	2	2	5	4	3	1	5	3	1	1	5	5	2	1	3	3	3	3	5	2	3	1	5	3	2
505	23	Male	Biological Sciences	Environmental	A	UFS	8	Itaporanga D'Ajuda	Protestant	Yes	2		Yes	Mammals	1	5	1	4	5	4	1	1	2	5	1	4	5	5	1	1	2	5	1	2	5	5	1	1	1	5	1	5	5	4	1	1	4	5	1
506	19	Male	Veterinary Medicine	Environmental	A	Faculdade Terra Nordeste	4	Fortaleza	Catholic	Yes	2		Yes	Mammals	2	5	4	4	5	2	3	1	2	4	1	4	5	5	1	1	5	4	1	1	5	5	1	1	1	4	2	4	5	4	1	1	5	4	4
507	21	Male	Biological Sciences	Environmental	A	URCA	5	Crato-CE	Protestant	Yes	2		Yes	Mammals	1	5	4	4	5	3	4	1	1	1	1	5	5	5	1	1	4	5	1	2	5	5	2	1	1	5	3	5	5	3	3	1	5	5	3
508	19	Male	Biological Sciences	Environmental	A	URCA	6	Barbalha	None	No	2		Yes	Mammals	2	5	2	2	5	4	2	1	1	5	1	2	5	4	1	1	5	5	1	1	5	5	1	1	3	5	3	2	5	3	2	1	5	5	3
509	18	Female	Nursing	Health	S	URCA	5	Crato	Catholic	Yes	2		Yes	Mammals	4	3	5	2	5	1	4	3	1	3	1	1	5	5	1	1	5	4	1	1	5	5	2	1	1	3	4	5	2	2	3	1	5	3	4
510	29	Male	Biological Sciences	Environmental	A	URCA	5	Crato	Catholic	Yes	2		Yes	Mammals	1	5	1	5	5	5	1	1	1	5	1	5	5	5	1	1	1	5	1	5	5	5	1	1	1	5	1	5	5	5	1	1	1	5	1
511	39	Female	Biological Sciences	Environmental	A	UFPB	7	João Pessoa	Protestant	Yes	2		Yes	Mammals and Reptiles	4	5	4	2	5	2	4	1	1	5	1	3	5	5	1	1	4	5	1	2	5	5	3	1	1	5	1	5	5	5	3	1	4	5	1
512	28	Female	Biological Sciences	Environmental	A	UFS	7	Aracaju	Protestant	Yes	2		Yes	Mammals and Reptiles	2	4	5	4	5	1	2	1	1	5	1	5	5	5	1	1	2	5	1	2	5	5	1	1	1	5	2	4	5	4	1	1	2	5	1
513	26	Male	Computer engineering	Exact and Technological Sciences	CET	UFPB	4	João Pessoa	None	No	2		Yes	Mammals and fish	4	4	3	2	5	3	2	1	4	4	3	2	5	3	NA	1	4	4	3	1	5	3	2	1	2	4	3	4	5	3	2	1	4	4	3
514	23	Male	Law	Applied Social Sciences and Humanities	CSAH	URCA	8	Crato	Protestant	Yes	2		Yes	Mammals	2	5	1	3	5	3	1	1	1	5	1	3	5	3	1	1	5	5	1	2	5	3	1	1	1	5	1	3	5	3	1	1	4	5	1
515	23	Male	Biological Sciences	Environmental	A	URCA	8	Crato	Catholic	Yes	2		Yes	Mammals and Birds	4	4	1	1	5	3	4	1	2	4	3	4	5	4	2	5	5	5	1	2	5	5	5	1	1	5	3	5	5	3	1	1	5	5	1
516	22	Female	Biological Sciences	Environmental	A	UFS	8	Aracaju	Others	Yes	2		Yes	Mammals and Reptiles	2	5	1	2	5	5	2	1	1	4	1	3	5	5	1	1	1	5	1	4	5	5	1	1	1	4	1	2	5	5	1	1	2	4	1
517	29	Male	Biological Sciences	Environmental	A	UFPB	7	João Pessoa	Protestant	Yes	2		Yes	Mammals	4	2	5	2	4	1	2	2	3	4	1	4	5	5	2	1	4	2	1	2	4	4	2	1	4	3	4	2	4	2	3	2	5	3	4
518	20	Male	Chemistry	Exact and Technological Sciences	CET	UEPB	7	Itatuba	None	No	2		Yes	Mammals	1	3	4	4	5	2	2	1	2	4	1	5	5	5	1	1	4	3	1	2	5	5	4	1	1	4	5	4	4	2	3	3	2	4	1
519	26	Male	Ecology	Environmental	A	UFS	5	Aracaju	Catholic	Yes	2		Yes	Mammals	2	5	4	2	5	2	1	1	1	5	4	2	5	2	1	1	2	5	1	2	5	5	2	1	1	5	2	5	5	2	1	1	2	5	3
520	27	Female	Biological Sciences	Environmental	A	UFPB	8	João Pessoa	Catholic	Yes	2		No	NA	2	5	1	3	5	4	1	1	1	5	1	3	5	5	1	1	5	5	1	2	5	5	1	1	1	5	4	3	5	2	1	1	5	5	3
521	30	Female	Pedagogy	Applied Social Sciences and Humanities	CSAH	Unavida	5	Campina Grande	Protestant	Yes	2		Yes	Mammals and Birds	1	5	4	2	5	4	1	1	1	4	1	5	5	5	1	1	1	4	1	1	5	5	4	1	1	5	4	5	4	2	1	2	5	5	1
522	20	Male	Biological Sciences	Environmental	A	UFS	7	Aracaju	None	No	2		No	NA	2	5	4	NA	5	4	4	1	4	5	1	2	5	4	1	1	4	5	1	1	1	5	1	1	1	5	4	3	5	4	1	1	4	5	2
523	20	Female	Nutrition	Health	S	Faculdade Maurício de Nassau	7	Serra Redonda	Catholic	Yes	2		Yes	Mammals	4	5	4	2	5	2	4	1	4	2	1	2	5	5	2	1	4	3	1	2	5	5	2	1	2	4	4	2	5	2	1	1	4	2	1
524	23	Female	Biological Sciences	Environmental	A	UFPB	8	João Pessoa	Catholic	Yes	2		Yes	Mammals	1	5	5	4	5	1	4	1	1	5	1	5	5	5	1	1	2	5	1	2	5	5	3	1	1	5	1	5	5	5	2	1	2	5	4
525	24	Female	Chemistry	Exact and Technological Sciences	CET	UEPB	7	Campina Grande	Catholic	Yes	2		Yes	Mammals	2	3	5	4	3	1	4	3	1	5	1	5	5	5	1	1	4	4	1	1	5	4	NA	1	1	4	2	5	5	2	1	1	5	3	1
526	31	Male	Chemistry	Exact and Technological Sciences	CET	UEPB	10	CAMPINA GRANDE	Catholic	Yes	2		Yes	Mammals	4	4	5	2	5	1	3	1	1	5	1	5	5	5	1	1	5	5	1	3	5	5	2	1	1	5	3	5	5	3	1	1	5	5	3
527	26	Male	Geography	Applied Social Sciences and Humanities	CSAH	URCA	7	Antonina do Norte, CE	Catholic	Yes	2		Yes	Mammals and Birds	2	4	5	4	5	1	4	1	1	4	4	5	5	2	1	1	4	4	1	2	5	5	1	1	1	4	2	5	5	4	1	1	5	4	4
528	27	Female	Physical Education	Health	S	Estácio	5	Aracaju	Protestant	Yes	2		Yes	Birds	3	3	5	3	3	1	3	2	3	5	1	3	5	5	1	1	5	5	1	1	5	5	1	1	3	3	4	3	5	3	1	1	5	5	1
529	23	Female	Pharmacy	Health	S	UFPB	7	Pilõezinhos	Catholic	Yes	2		No	NA	2	5	4	4	5	1	2	1	2	4	1	5	5	5	1	1	2	5	1	1	5	5	1	1	1	5	2	5	5	4	1	1	2	4	2
530	24	Female	Biological Sciences	Environmental	A	UFPB	7	João Pessoa	Catholic	Yes	2		Yes	Mammals	4	3	2	5	5	4	4	1	4	4	1	2	5	5	3	1	4	4	1	1	5	5	2	1	3	4	4	4	5	2	3	1	4	4	1
531	23	Female	Geography	Applied Social Sciences and Humanities	CSAH	URCA	7	Juazeiro do Norte	Catholic	Yes	2		Yes	Mammals	4	5	2	2	5	4	1	1	4	4	2	2	5	4	1	1	4	5	1	2	5	5	2	1	1	5	1	5	5	5	1	1	4	5	2
532	24	Male	Psychology	Applied Social Sciences and Humanities	CSAH	UnP - Universidade Potiguar	7	São José de Mipibu	None	No	2		No	Mammals	5	5	5	1	5	1	1	1	1	2	1	2	5	5	1	1	5	5	1	1	5	5	5	1	1	5	5	5	5	5	1	1	5	5	5
533	24	Male	Veterinary Medicine	Environmental	A	UECE	6	Fortaleza	None	No	2		Yes	Mammals	3	5	1	2	5	5	4	1	4	5	1	1	5	5	1	1	3	5	1	1	5	5	1	1	1	5	1	2	5	5	1	1	3	5	1
534	20	Male	Veterinary Medicine	Environmental	A	UECE	4	Fortaleza	Protestant	Yes	2		Yes	Mammals	1	5	2	4	5	4	2	1	4	5	1	2	5	5	2	1	5	5	1	2	5	5	2	1	1	5	2	3	5	4	2	1	5	5	1
535	23	Female	Biological Sciences	Environmental	A	UFRN	8	Natal	None	No	2		No	NA	4	5	2	4	5	4	4	1	1	5	1	2	5	5	1	1	4	5	1	1	5	5	1	1	1	5	1	5	5	5	1	1	4	5	1
536	28	Female	Biological Sciences	Environmental	A	UFBA	10	Salvador	Catholic	Yes	2		Yes	Mammals	1	3	1	3	5	3	1	1	3	3	1	3	5	3	3	1	3	3	1	1	5	3	3	1	1	3	1	3	5	3	1	1	3	3	1
537	22	Female	Biological Sciences	Environmental	A	UECE	5	São João do Jaguaribe	Protestant	Yes	2		Yes	Mammals and Birds	2	5	4	5	5	2	1	1	1	3	1	5	5	5	1	1	5	5	1	1	5	5	1	1	1	3	2	5	5	4	1	1	5	5	2
538	18	Male	Computer Science	Exact and Technological Sciences	CET	UFPE	5	Recife	Catholic	Yes	2		No	NA	2	4	4	4	4	2	2	2	2	4	3	4	4	3	2	2	3	5	1	2	5	5	1	1	1	4	4	4	5	2	2	1	2	4	3
539	19	Female	Law	Applied Social Sciences and Humanities	CSAH	UFBA	6	Salvador	Catholic	Yes	2		Yes	Mammals and fish	3	4	5	3	5	1	2	1	2	3	3	1	5	3	1	1	5	5	1	1	5	5	1	1	1	4	4	5	5	2	1	1	5	2	1
540	21	Female	Biological Sciences	Environmental	A	UECE	7	Jaguaruana	Catholic	Yes	2		Yes	Mammals	4	3	5	2	5	1	3	1	1	5	1	5	5	5	1	1	5	5	2	1	5	5	4	1	1	5	1	5	5	4	1	1	5	3	2
541	24	Male	Computer Science	Exact and Technological Sciences	CET	UFMA	8	São Luís	Protestant	Yes	2		No	NA	4	3	4	2	4	2	2	1	2	4	3	4	4	3	2	1	5	4	3	1	5	3	2	1	2	4	3	2	5	3	2	1	5	4	3
542	21	Male	Geography	Applied Social Sciences and Humanities	CSAH	UFCG	5	Areia	Catholic	Yes	2		Yes	Mammals	4	4	5	2	5	1	2	1	1	4	1	5	5	5	1	1	4	5	1	3	5	5	1	1	1	5	1	5	5	5	1	1	3	4	1
543	18	Female	Veterinary Medicine	Environmental	A	Faculdade Pio Decimo	4	Aracaju	None	No	2		Yes	Mammals	1	4	2	4	1	4	1	1	1	5	1	5	5	5	1	1	2	5	1	3	5	5	1	1	1	5	1	5	5	5	1	1	2	5	1
544	19	Male	Electrical engineering	Exact and Technological Sciences	CET	UFRN	7	Macaiba	None	No	2		Yes	Mammals	4	3	4	2	4	2	3	2	1	4	2	4	5	4	2	1	5	3	2	2	5	4	2	1	1	3	3	4	4	2	2	2	5	3	4
545	25	Female	Biological Sciences	Environmental	A	UFPE	7	recife	None	No	2		Yes	Mammals and Reptiles	2	4	4	3	5	2	1	1	2	4	2	3	5	2	1	1	4	4	1	1	5	5	1	1	3	4	4	3	5	2	1	1	2	4	1
546	18	Female	Mathematics	Exact and Technological Sciences	CET	UECE	5	Fortaleza	Catholic	Yes	2		Yes	Mammals	3	4	2	3	5	2	3	1	3	4	1	2	5	4	1	1	2	2	1	1	5	5	2	1	1	3	2	4	5	4	2	1	4	5	1
547	22	Male	Biological Sciences	Environmental	A	UNEB	8	Teixeira de Freitas	None	No	2		Yes	Mammals	2	5	2	2	5	2	2	1	2	5	2	3	5	5	1	5	3	5	1	2	5	5	2	1	1	5	1	3	5	3	1	1	4	4	1
548	27	Male	Accounting Sciences	Applied Social Sciences and Humanities	CSAH	UEPB	4	Campina Grande	Catholic	Yes	2		Yes	Mammals	2	4	5	2	5	2	2	1	1	4	2	4	5	4	1	1	4	4	1	2	5	5	1	1	2	5	4	2	5	2	2	1	5	4	1
549	18	Female	Accounting Sciences	Applied Social Sciences and Humanities	CSAH	UEPB	4	Campina Grande	Protestant	Yes	2		Yes	Mammals	2	2	5	5	5	1	1	1	1	3	1	5	5	5	1	1	5	4	1	1	5	5	1	1	1	4	4	1	5	2	1	1	5	3	4
550	20	Male	Biological Sciences	Environmental	A	UFPB	7	Areia	Catholic	Yes	2		Yes	Mammalss, Fishs, Birds and Arthropods	2	5	2	4	5	4	1	1	2	4	1	2	5	5	2	1	2	5	1	2	5	5	1	1	1	5	1	5	5	4	1	1	2	4	1
551	22	Female	Biological Sciences	Environmental	A	UEPB	7	São Vicente do Seridó	Protestant	Yes	2		Yes	Mammals	2	5	4	5	5	4	2	1	1	5	1	5	5	5	1	1	2	5	1	2	5	5	1	1	1	5	2	5	5	5	1	5	2	5	1
552	20	Female	Biological Sciences	Environmental	A	UNEB	5	Teixeira de Freitas - BA	Catholic	Yes	2		Yes	Mammals	2	4	1	2	5	5	4	1	4	5	1	2	5	5	1	1	2	5	1	2	5	5	1	1	4	5	3	2	5	3	1	1	1	5	2
553	22	Male	Biological Sciences	Environmental	A	UFPB	5	João Pessoa	None	No	2		Yes	Mammals and Birds	2	5	1	2	5	5	1	1	1	5	1	2	5	5	1	1	5	5	1	2	5	5	1	1	1	5	3	4	5	3	1	1	4	5	1
554	26	Male	Topography and Roads	Exact and Technological Sciences	CET	URCA	5	Crato-ce	Catholic	Yes	2		No	NA	2	5	4	2	5	1	4	1	3	4	2	4	5	4	1	1	5	5	2	1	5	5	1	1	1	5	3	4	5	3	1	1	5	5	5
555	22	Female	Social service	Applied Social Sciences and Humanities	CSAH	Unip(Universidade Paulista)	7	Fortaleza	Catholic	Yes	2		Yes	Fishs	1	4	4	4	5	2	1	1	1	5	1	5	5	5	1	1	4	5	1	2	5	5	1	1	1	5	1	5	5	5	1	1	3	5	1
556	25	Female	Accounting Sciences	Applied Social Sciences and Humanities	CSAH	Fjn	5	Juazeiro do norte ce	Catholic	Yes	2		Yes	Mammals	4	3	5	4	3	3	3	3	3	5	2	3	5	5	3	1	4	4	3	1	3	3	3	3	3	3	3	3	3	3	3	3	5	3	5
557	22	Female	Biological Sciences	Environmental	A	URCA	8	juazeiro do norte	None	No	2		Yes	Mammals	1	5	1	5	5	4	1	1	1	5	1	3	5	5	1	1	5	5	1	1	5	5	1	1	1	5	1	5	5	5	1	1	3	5	1
558	22	Male	Social Sciences	Applied Social Sciences and Humanities	CSAH	UNEB	8	Salvador	None	No	2		Yes	Mammals	2	3	3	3	5	3	1	1	3	4	2	2	5	4	3	1	4	5	3	2	5	3	1	1	1	5	3	4	5	3	1	1	4	5	3
559	20	Male	Biological Sciences	Environmental	A	UEPB	7	Montadas - PB	Catholic	Yes	2		Yes	Mammals and Reptiles	2	2	NA	4	5	5	2	1	1	4	1	5	5	5	1	1	5	5	1	1	5	5	2	1	1	4	2	5	5	4	1	1	4	4	4
560	21	Female	Biological Sciences	Environmental	A	UFRPE	7	Recife	None	No	2		Yes	Mammals	4	5	1	2	5	5	4	1	2	5	1	2	5	5	2	1	4	5	1	2	5	5	4	1	1	5	1	5	5	5	1	1	4	5	1
561	41	Male	Letters	Linguistics, Literature and Arts	LLA	UFRPE	6	Olinda	Others	Yes	2		Yes	Mammals	1	5	5	1	5	1	1	1	1	5	1	5	5	5	1	1	5	5	1	1	5	5	1	1	1	5	5	3	5	1	1	1	5	5	5
562	20	Male	Biological Sciences	Environmental	A	UEPB	6	Campina Grande	Catholic	Yes	2		Yes	Mammalss, Birds, Reptiles and Fishs	1	2	3	5	5	3	1	1	1	5	1	4	5	5	1	1	4	5	1	3	5	5	1	1	1	5	1	3	5	3	1	1	4	5	1
563	19	Male	Biological Sciences	Environmental	A	UEPB	7	Campina Grande	Catholic	Yes	2		Yes	Mammals and Reptiles	2	5	3	2	5	3	2	1	2	5	1	4	5	5	1	1	4	5	1	2	5	5	2	1	1	5	2	5	5	4	1	1	4	5	1
564	20	Female	Biological Sciences	Environmental	A	UEPB	7	Campina Grande	Catholic	Yes	2		Yes	Mammals, Reptiles and Birds	1	5	1	2	5	5	1	1	1	5	1	5	5	5	1	1	1	5	1	5	5	5	1	1	1	5	1	5	5	5	1	1	3	5	1
565	22	Female	Computer Science	Exact and Technological Sciences	CET	UFMA	6	São Luís	None	No	2		Yes	Mammals	1	5	2	5	5	4	1	1	1	5	1	5	5	5	1	1	1	5	1	2	5	5	1	1	1	5	2	4	5	4	1	1	1	5	1
566	19	Female	Psychology	Applied Social Sciences and Humanities	CSAH	UFPI	7	Parnaiba	None	No	2		Yes	Mammals	4	3	4	2	4	3	4	1	4	4	1	2	5	3	3	2	5	5	3	2	5	4	3	5	2	3	3	4	4	4	2	2	5	4	2
567	44	Male	Computer Science	Exact and Technological Sciences	CET	UNEB	8	Brumado	Others	Yes	2		Yes	Mammals	4	NA	5	1	4	1	4	3	2	4	3	4	4	3	2	1	4	4	1	2	5	5	1	1	1	4	3	4	4	3	2	1	5	5	5
568	25	Male	Computer Science	Exact and Technological Sciences	CET	UFMA	10	São Luís	Catholic	Yes	2		Yes	Mammals	1	5	3	2	3	3	4	1	3	3	2	2	3	4	3	3	5	5	1	1	5	5	1	1	3	3	2	2	4	3	3	3	4	5	4
569	21	Female	Veterinary Medicine	Environmental	A	UFS	7	Aracaju	None	No	2		Yes	Mammals, Reptiles and Birds	4	5	2	2	5	4	4	1	1	5	2	2	5	2	1	1	4	5	1	1	5	5	4	1	1	5	2	2	5	NA	4	1	2	5	1
570	29	Male	Civil Engineering	Exact and Technological Sciences	CET	UESPI	7	Teresina-PI	Catholic	Yes	2		Yes	NA	5	4	5	1	4	1	1	1	3	2	1	2	5	5	3	1	5	4	1	1	5	5	4	1	3	2	4	3	5	2	3	1	5	3	1
571	23	Male	Physical	Exact and Technological Sciences	CET	IFCE	4	Fortaleza	Protestant	Yes	2		No	NA	3	4	5	3	5	2	3	1	2	5	2	4	5	NA	3	1	5	4	2	3	5	5	3	1	1	3	5	3	3	3	3	4	5	5	4
572	22	Female	Biological Sciences	Environmental	A	UEFS	8	Feira de Santana	None	No	2		Yes	Mammals	1	5	4	3	5	4	3	1	4	5	1	4	5	5	1	1	3	5	1	3	5	5	3	1	1	5	4	5	5	4	1	1	3	5	4
573	22	Female	Medicine	Health	S	UFBA	7	Salvador	None	No	2		Yes	Mammals	2	5	3	2	5	4	2	1	3	4	2	2	5	4	3	5	5	4	1	1	5	5	1	1	3	3	4	4	5	3	2	1	4	4	2
574	23	Male	Computer Science	Exact and Technological Sciences	CET	UECE	5	Fortaleza	Catholic	Yes	2		No	NA	2	4	3	3	5	3	3	1	3	3	1	4	5	4	3	1	4	4	2	1	5	5	3	1	2	4	3	3	5	3	3	1	4	3	3
575	22	Male	Computer Science	Exact and Technological Sciences	CET	UECE	7	Fortaleza	Protestant	Yes	2		Yes	Mammals	2	4	5	4	3	1	4	1	2	3	2	4	5	5	2	1	5	3	2	2	5	5	3	1	1	4	4	4	4	2	2	1	5	3	3
576	30	Male	Computer Science	Exact and Technological Sciences	CET	UECE	7	Fortaleza	Protestant	Yes	2		Yes	Mammals	2	4	3	3	5	3	3	1	1	4	2	4	5	4	1	1	5	4	3	1	5	5	1	1	1	4	1	3	5	4	1	1	5	5	1
577	26	Male	Biological Sciences	Environmental	A	UFRN	5	Natal	None	No	2		Yes	Mammals	1	5	2	1	5	4	1	1	1	3	1	1	5	4	1	1	5	5	1	1	5	5	1	1	2	3	1	3	5	4	2	1	5	4	1
578	21	Male	Biological Sciences	Environmental	A	UFPB	5	João Pessoa	Protestant	Yes	2		Yes	Mammalss, Fishs and Arachnids	3	5	4	2	5	2	5	1	3	3	2	2	5	4	3	1	2	5	1	2	5	5	2	1	4	5	2	3	5	3	1	1	4	5	3
579	21	Male	Biological Sciences	Environmental	A	UFRN	7	Natal	None	No	2		Yes	Mammals and Reptiles	1	5	2	5	5	2	1	1	1	5	1	2	5	5	1	1	5	5	1	1	5	5	4	1	1	5	1	5	5	5	1	1	4	5	1
580	30	Female	Computer Science	Exact and Technological Sciences	CET	UFBA	5	Salvador	None	No	2		Yes	Mammals	2	5	3	2	5	3	3	1	3	3	2	3	5	4	3	1	4	5	1	2	5	5	2	1	2	4	4	4	5	2	2	1	4	4	3
581	22	Male	Social Sciences	Applied Social Sciences and Humanities	CSAH	UFRPE	7	Nazaré da Mata	None	No	2		Yes	Mammals	4	5	3	2	5	3	2	1	1	5	3	5	5	5	1	1	4	5	1	2	5	5	2	1	1	5	3	2	5	3	2	1	1	5	1
582	28	Female	Social Sciences	Applied Social Sciences and Humanities	CSAH	UFRPE	7	Recife	None	No	2		Yes	Mammals	1	5	1	1	5	3	1	1	1	5	1	1	5	5	1	1	1	5	1	1	5	5	1	1	1	5	1	1	5	5	1	1	1	5	1
583	22	Male	Executive Secretariat	Applied Social Sciences and Humanities	CSAH	UFS	6	Aracaju	None	No	2		Yes	Mammals	1	4	5	4	3	1	3	3	2	3	2	2	3	4	1	3	4	4	1	1	3	5	1	3	2	3	3	5	3	3	3	3	5	4	1
584	29	Male	Geography	Applied Social Sciences and Humanities	CSAH	UNIFAP	4	Macapá	None	No	2		Yes	Mammals	3	3	5	3	4	1	4	2	2	3	3	2	5	2	3	1	5	5	1	1	5	5	1	1	1	3	1	3	5	5	2	1	5	4	5
585	30	Female	Architecture	Applied Social Sciences and Humanities	CSAH	UFPB	6	João Pessoa	Others	Yes	2		Yes	Mammals	2	5	1	3	4	3	3	2	3	5	4	2	4	2	3	2	4	4	2	3	4	4	4	2	2	3	3	3	3	3	3	2	4	4	2
586	27	Male	Computer Science	Exact and Technological Sciences	CET	UFMA	10	Raposa	Catholic	Yes	2		Yes	Mammals	4	3	3	2	3	2	2	1	3	3	2	3	4	4	3	2	5	3	2	1	4	4	3	2	3	3	3	3	4	3	3	2	5	3	4
587	23	Female	Computer Science	Exact and Technological Sciences	CET	UFMA	9	São Luis	None	No	2		Yes	Mammals	2	4	3	2	5	3	2	1	1	3	1	3	4	5	1	2	5	4	1	1	5	5	2	1	1	2	3	3	4	3	1	2	5	4	1
588	23	Male	Computer Science	Exact and Technological Sciences	CET	UFMA	5	São Luís - MA	None	No	2		Yes	Mammals	2	3	5	5	5	1	3	1	4	3	2	2	5	3	3	1	5	3	1	1	5	5	3	1	2	5	3	4	5	NA	NA	1	5	4	1
589	20	Male	Electrical engineering	Exact and Technological Sciences	CET	UFPE	7	Jaboatão dos Guararapes	Protestant	Yes	2		Yes	Mammals	4	3	5	2	5	1	1	1	3	5	1	3	5	5	1	1	4	3	1	1	5	5	1	1	1	5	4	5	5	2	1	1	4	5	3
590	20	Female	Biological Sciences	Environmental	A	UFRN	6	Natal	Catholic	Yes	2		Yes	Mammals	2	4	1	2	5	5	2	1	4	2	1	2	5	5	2	1	4	3	1	1	5	5	3	1	3	3	2	3	5	4	3	5	1	5	1
591	21	Male	Medicine	Health	S	UFCG	4	campina grande	Protestant	Yes	2		Yes	Mammals	1	5	4	4	5	2	1	1	3	5	2	4	5	4	1	1	5	5	1	2	5	5	1	5	1	5	2	5	5	5	1	1	5	5	5
592	21	Female	Nutrition	Health	S	UFRN	8	Natal	Catholic	Yes	2		Yes	Mammals	1	3	4	5	5	2	1	1	3	3	1	2	5	5	1	1	4	3	1	2	5	5	1	1	3	3	1	3	5	5	1	1	4	3	2
593	22	Male	Biological Sciences	Environmental	A	UFRN	6	Ceará-Mirim	None	No	2		Yes	Mammals	4	5	4	3	5	4	3	1	1	5	2	2	5	5	1	1	5	5	1	1	5	5	1	1	1	5	4	4	5	2	1	1	3	5	1
594	21	Female	Nutrition	Health	S	UFRN	8	Parnamirim	Protestant	Yes	2		No	NA	2	2	5	2	5	1	3	1	2	5	1	2	5	5	3	1	4	5	1	1	5	5	1	1	1	3	4	4	5	3	3	1	5	5	3
595	21	Female	Physiotherapy	Health	S	Estácio	7	Natal	Catholic	Yes	2		No	NA	4	3	5	2	4	1	2	2	1	2	1	5	5	4	1	1	5	2	2	1	2	4	1	1	1	3	2	1	2	1	1	4	1	1	1
596	21	Female	Nutrition	Health	S	UFRN	8	Natal	None	No	2		Yes	Mammals	5	5	2	2	5	4	2	1	4	5	2	2	5	4	2	1	5	5	1	1	5	5	2	1	2	5	2	4	5	4	2	1	5	5	2
597	29	Male	Social Sciences	Applied Social Sciences and Humanities	CSAH	UFRPE	8	Olinda	None	No	2		Yes	Mammals	4	3	4	2	4	1	4	1	3	3	2	3	5	4	2	1	5	3	1	1	5	5	3	1	3	3	3	3	5	3	3	1	5	3	2
598	22	Male	Civil Engineering	Exact and Technological Sciences	CET	UFPI	5	Teresina	Catholic	Yes	2		Yes	Mammals	4	5	3	2	5	3	2	1	3	5	1	2	5	5	1	1	5	5	3	1	5	3	1	1	1	5	2	4	5	4	1	1	5	5	4
599	19	Female	Physical Education	Health	S	Unipê	5	João Pessoa	Catholic	Yes	2		Yes	Mammals	2	4	1	4	5	5	2	1	1	5	1	5	5	5	1	1	5	5	1	1	5	5	2	1	1	5	1	5	5	5	2	1	5	5	2
600	19	Male	Biological Sciences	Environmental	A	UFPB	5	João Pessoa	Catholic	Yes	2		Yes	Mammals	2	5	3	2	5	3	1	1	2	5	3	2	5	3	1	1	3	5	2	2	5	4	1	1	1	5	3	4	5	3	1	1	2	5	3
601	30	Female	Physical Education	Health	S	Unipê	5	João Pessoa	Catholic	Yes	2		Yes	Mammals	1	3	4	5	3	1	3	2	1	3	1	2	5	4	1	1	5	3	1	1	5	5	2	1	1	4	3	4	5	3	3	1	5	2	3
602	21	Male	Medicine	Health	S	UFAL	5	Recife	None	No	2		Yes	Mammals	4	3	4	2	5	2	4	1	3	4	1	2	5	5	3	1	4	3	1	2	5	5	4	1	3	3	3	3	5	3	3	1	4	4	3
603	20	Female	Biological Sciences	Environmental	A	UFRPE	7	Pesqueirs	Protestant	Yes	2		Yes	Mammals, Reptiles and Birds	1	5	1	4	5	5	1	1	1	5	1	4	5	5	1	1	4	5	1	4	5	5	1	5	1	5	3	5	5	3	1	1	4	5	1
604	26	Female	Biological Sciences	Environmental	A	UFPI	10	Picos	Protestant	Yes	2		Yes	Mammals	2	3	4	2	4	2	4	2	1	3	1	4	5	5	2	1	5	5	2	2	5	5	3	2	2	3	4	3	4	2	3	2	4	1	4
605	26	Female	Nutrition	Health	S	Unit	7	Aracaju	Catholic	Yes	2		No	Mammals	4	1	5	4	1	1	1	5	4	2	1	1	5	5	1	1	5	1	5	1	1	1	5	5	3	3	3	3	3	3	3	3	1	1	5
606	36	Male	Civil Engineering	Exact and Technological Sciences	CET	Faculdade Maurício de Nassau	7	Aracaju	Protestant	Yes	2		No	NA	2	5	5	2	5	1	2	1	2	2	1	2	5	5	2	1	5	5	1	1	5	5	1	1	2	5	5	2	5	2	2	1	5	5	1
607	22	Female	Biological Sciences	Environmental	A	UFAL	8	Campo Grande	Catholic	Yes	2		Yes	Mammals	2	5	2	2	5	2	1	1	1	5	1	2	5	5	1	1	2	5	1	2	5	5	1	1	1	5	4	2	5	2	1	1	4	5	2
608	22	Female	Biological Sciences	Environmental	A	UFPB	8	Pelotas	Catholic	Yes	2		No	NA	2	5	4	5	5	4	1	1	1	5	1	5	5	5	1	1	1	5	1	5	5	5	1	1	1	5	2	5	5	4	1	1	4	5	1
609	21	Male	Medicine	Health	S	UFCG	8	Campina Grande	Catholic	Yes	2		Yes	Mammals	2	4	5	2	5	1	3	1	1	3	1	2	5	5	1	1	5	4	1	1	5	5	3	1	3	3	4	2	5	2	3	1	5	4	3
610	18	Male	Physiotherapy	Health	S	UEPB	5	Campina Grande	Catholic	Yes	2		No	NA	2	5	5	3	5	1	2	1	3	5	1	2	5	5	2	1	5	5	2	1	5	4	2	1	1	5	5	4	5	1	1	1	4	5	3
611	18	Female	Physiotherapy	Health	S	UEPB	5	Campina Grande	Protestant	Yes	2		Yes	Mammals	5	5	5	1	5	1	2	1	4	5	2	2	5	4	1	1	5	5	1	1	5	5	2	1	3	2	4	3	5	2	2	1	5	5	1
612	20	Male	Medicine	Health	S	UFCG	5	Campina Grande	Catholic	Yes	2		Yes	Mammals	5	4	5	1	5	1	5	1	1	4	4	4	5	2	2	1	5	5	1	1	5	5	1	1	1	4	2	5	5	2	2	1	5	4	1
613	18	Male	Veterinary Medicine	Environmental	A	UFCG	5	Patos	Catholic	Yes	2		Yes	Mammals	2	4	4	4	4	2	2	2	2	4	2	4	4	4	2	2	4	4	2	2	4	4	2	2	2	4	3	4	4	3	2	4	4	4	2
614	20	Female	Administration	Applied Social Sciences and Humanities	CSAH	UFBA	7	Salvador	Protestant	Yes	2		Yes	Mammals	5	5	5	2	5	1	2	1	2	4	1	2	5	5	1	1	5	4	1	1	5	5	1	1	1	4	4	5	5	2	1	1	5	4	1
615	20	Female	Medicine	Health	S	UFBA	6	Salvador	None	No	2		Yes	Mammals	2	4	5	2	5	1	2	1	3	4	1	3	5	5	2	1	4	4	2	2	5	4	4	1	3	5	5	2	5	1	3	1	5	5	2
616	25	Male	Biological Sciences	Environmental	A	UFRPE	7	Carpina	Catholic	Yes	2		Yes	Mammals and Birds	2	5	3	4	5	3	2	1	1	5	1	4	5	5	1	1	5	5	1	1	5	5	2	1	1	5	2	5	5	4	1	1	5	5	2
617	24	Male	Medicine	Health	S	UFBA	5	Salvador	None	No	2		Yes	Reptiles	2	5	4	4	5	4	2	1	1	5	1	5	5	NA	1	5	5	5	1	1	5	5	2	5	2	4	4	4	5	3	2	1	5	5	3
618	22	Male	Computer Science	Exact and Technological Sciences	CET	UFPE	5	Recife	None	No	2		Yes	Mammals and Reptiles	1	3	4	5	5	2	1	1	1	3	1	5	5	5	1	1	5	3	1	2	5	5	1	1	1	3	4	5	5	2	1	1	5	3	4
619	25	Female	Letters	Linguistics, Literature and Arts	LLA	UFS	4	Aracaju	Protestant	Yes	2		Yes	Mammals	3	2	3	3	3	2	NA	2	1	4	1	2	4	4	2	1	3	5	1	3	5	5	1	1	1	5	1	5	5	4	1	1	2	4	2
620	21	Female	Biological Sciences	Environmental	A	UFRN	6	Natal	Catholic	Yes	2		No	NA	4	5	4	2	5	4	1	1	1	5	1	2	5	5	5	1	4	5	1	4	5	5	4	1	1	5	1	5	5	5	1	1	5	5	1
621	21	Female	Biological Sciences	Environmental	A	UFRN	7	Natal	None	No	2		Yes	Mammals and Birds	1	5	2	5	5	4	2	1	1	5	2	2	5	4	1	1	3	5	1	3	5	5	1	1	1	5	1	5	5	5	1	1	1	1	1
622	19	Female	Biological Sciences	Environmental	A	UFRN	7	Natal	Protestant	Yes	2		Yes	Mammals	1	4	1	2	5	4	2	1	1	4	1	2	5	2	1	1	4	5	1	4	5	5	1	1	1	4	1	5	5	5	1	1	1	5	2
623	25	Male	Biological Sciences	Environmental	A	UFRN	8	Natal	None	No	2		Yes	Mammals	1	5	1	5	5	5	2	1	1	5	1	5	5	5	1	1	2	5	1	3	5	5	1	1	1	5	1	5	5	5	1	1	2	5	1
624	19	Male	Biological Sciences	Environmental	A	UFRN	6	Natal	Protestant	Yes	2		Yes	Mammals	1	5	3	4	5	3	1	1	2	4	2	3	5	4	1	1	4	3	1	2	5	5	2	1	1	3	2	5	5	3	2	1	4	3	2
625	28	Male	Biological Sciences	Environmental	A	UFPE	10	Recife	Others	Yes	2		No	NA	4	5	2	2	5	2	2	1	2	3	1	2	5	4	2	1	4	4	2	2	5	4	2	1	1	3	2	5	5	3	2	1	2	4	3
626	31	Female	Biological Sciences	Environmental	A	UFBA	7	Salvador	None	No	2		Yes	Mammals	1	2	2	2	5	4	1	1	1	5	1	5	5	5	1	1	2	5	1	2	5	5	1	1	1	5	5	5	5	5	1	1	2	5	1
627	23	Female	Computer Science	Exact and Technological Sciences	CET	UFBA	8	Salvador	Others	Yes	2		No	NA	3	5	5	3	4	1	3	1	2	4	1	2	5	5	2	2	4	5	1	2	5	5	2	1	3	5	3	3	5	3	3	1	5	4	3
628	22	Male	Medicine	Health	S	UFBA	7	Salvador	None	No	2		Yes	Mammals	4	4	5	2	4	1	3	2	2	3	2	2	4	4	2	1	4	4	2	2	4	4	3	2	3	3	3	3	4	3	3	2	5	3	4
629	19	Female	Law	Applied Social Sciences and Humanities	CSAH	UFBA	6	Salvador	None	No	2		Yes	Mammals	3	5	3	2	5	3	3	1	1	4	2	3	5	5	2	1	4	5	1	1	5	5	3	1	3	4	4	3	5	2	3	1	5	5	3
630	26	Male	Chemistry	Exact and Technological Sciences	CET	UFRPE	8	Recife'	None	No	2		Yes	Mammals	2	4	2	NA	5	2	4	2	2	5	2	4	4	4	3	2	4	4	1	1	5	5	2	1	1	4	1	2	5	5	2	1	4	4	1
631	21	Male	Computing	Exact and Technological Sciences	CET	UEPB	8	Alagoa Nova	Protestant	Yes	2		Yes	Mammals	2	4	2	3	5	4	3	1	1	5	2	2	5	4	3	1	5	5	1	5	5	5	3	1	2	4	5	5	5	4	1	1	5	4	1
632	27	Male	Medicine	Health	S	UFAL	4	Maceió	None	No	2		Yes	Mammals	4	5	4	2	5	2	2	1	1	5	1	2	5	5	1	5	4	5	1	2	5	5	1	1	1	5	1	2	5	5	1	1	4	5	2
633	22	Female	odontology	Health	S	UFCG	5	Patos	Protestant	Yes	2		Yes	Mammals	4	5	5	2	5	1	2	1	2	5	1	2	5	5	2	1	4	5	1	1	5	5	2	1	2	4	5	2	5	1	1	1	2	4	4
634	20	Female	Biological Sciences	Environmental	A	UEPB	7	Campina grande	Protestant	Yes	2		Yes	Mammals	2	4	1	2	5	4	3	1	1	4	1	4	5	5	1	1	4	4	1	2	5	5	3	1	1	4	1	3	5	5	2	1	2	4	1
635	18	Male	Computer Science	Exact and Technological Sciences	CET	UFPE	4	Recife	Protestant	Yes	2		No	NA	4	3	5	1	4	1	3	1	2	4	1	2	5	5	2	1	5	3	3	1	4	3	3	1	3	3	5	2	5	1	3	1	5	3	3
636	25	Male	Biological Sciences	Environmental	A	UNIVASF	7	Petrolina	Catholic	Yes	2		Yes	Mammals	1	5	3	2	5	3	2	1	1	5	1	4	5	5	1	1	4	5	1	2	5	5	3	1	1	5	2	4	5	4	3	1	4	5	2
637	23	Female	Biological Sciences	Environmental	A	UFRPE	8	Recife	Catholic	Yes	2		Yes	NA	1	5	3	2	5	3	2	1	1	5	5	5	5	5	5	1	2	5	1	2	5	5	1	1	1	5	1	5	5	5	1	1	1	5	1
638	27	Male	Psychology	Applied Social Sciences and Humanities	CSAH	UFPB	6	João Pessoa	Catholic	Yes	2		Yes	Mammals	2	2	5	4	4	1	2	2	3	3	2	2	4	4	3	2	5	3	2	1	4	4	3	2	2	2	4	2	4	4	3	2	4	2	4
639	20	Male	Computer Science	Exact and Technological Sciences	CET	UEPB	6	Campina Grande	None	No	2		No	NA	2	3	4	4	5	2	2	1	2	3	3	4	5	3	2	1	4	3	2	1	5	4	2	1	2	3	4	2	5	2	2	1	5	3	3
640	25	Female	Medicine	Health	S	UFPB	7	João Pessoa	Protestant	Yes	2		Yes	Mammals	4	4	5	2	5	1	3	1	1	5	1	4	5	5	1	1	4	5	1	2	5	5	2	1	2	5	4	2	5	2	2	1	4	5	1
641	18	Female	Biological Sciences	Environmental	A	UFPB	5	João Pessoa	Catholic	Yes	2		Yes	Mammals	1	4	1	3	5	5	3	1	1	5	1	5	5	5	1	1	1	5	1	5	5	5	1	1	1	5	3	5	5	3	1	1	1	5	1
642	18	Female	Biological Sciences	Environmental	A	UFPB	4	João Pessoa	None	No	2		Yes	Mammals	2	5	2	3	5	4	1	1	2	3	2	3	5	4	1	1	4	3	1	2	5	5	1	1	2	3	2	3	5	3	1	1	3	3	2
643	20	Female	Biological Sciences	Environmental	A	UFPB	7	João Pessoa	None	No	2		Yes	Mammals and Reptiles	1	5	1	5	5	5	2	1	1	5	1	4	5	5	1	1	2	5	1	3	5	5	3	1	1	4	1	3	5	5	1	1	1	5	1
644	21	Male	Biological Sciences	Environmental	A	UFRN	5	Natal	None	No	2		Yes	Mammals, Reptiles and Birds	2	5	2	2	5	2	2	1	2	4	2	2	5	4	2	1	4	4	2	1	5	5	2	1	1	4	2	4	5	4	2	1	4	4	2
645	21	Female	Veterinary Medicine	Environmental	A	UFRPE	7	Recife	Catholic	Yes	2		Yes	Mammals	1	3	3	2	5	3	2	1	1	5	1	2	5	5	1	1	4	5	1	1	5	5	1	1	1	5	3	4	5	3	1	1	4	5	3
646	36	Female	Philosophy	Applied Social Sciences and Humanities	CSAH	UFC	7	fortaleza	Others	Yes	2		Yes	Mammals	5	5	3	2	5	3	4	1	3	3	2	3	5	4	3	1	4	3	1	1	5	5	3	1	1	3	2	5	5	3	3	1	5	3	4
647	30	Female	Law	Applied Social Sciences and Humanities	CSAH	UFPB	7	João Pessoa	Protestant	Yes	2		Yes	Mammals	2	4	3	2	5	2	4	1	1	4	1	2	5	5	2	1	5	4	1	1	5	5	1	1	1	2	3	4	5	3	2	1	5	5	2
648	22	Male	History	Applied Social Sciences and Humanities	CSAH	UFBA	7	Salvador	None	No	2		Yes	Mammals, Reptiles and Birds	1	5	3	2	5	3	1	1	2	5	3	2	5	3	1	1	2	5	3	2	5	3	1	1	1	5	3	5	NA	3	1	1	2	5	3
649	22	Female	Veterinary Medicine	Environmental	A	UFRPE	7	São Lourenço da Mata	Protestant	Yes	2		Yes	Mammals and Birds	4	5	4	4	5	3	1	1	3	4	1	2	5	5	1	1	4	5	1	1	5	5	1	1	1	5	3	3	5	3	1	1	5	5	4
650	19	Male	Computer Science	Exact and Technological Sciences	CET	UECE	7	Fortaleza	Catholic	Yes	2		Yes	Mammals	2	5	5	2	5	1	1	1	4	4	2	2	5	4	2	1	4	4	1	1	5	5	1	1	2	5	5	5	5	1	1	1	3	4	3
651	29	Female	Biological Sciences	Environmental	A	UFPI	7	Picos	Catholic	Yes	2		Yes	Mammals	1	5	4	5	5	2	1	1	1	5	1	5	5	5	1	1	4	5	1	4	5	5	1	1	1	5	5	5	5	2	1	1	5	5	2
652	23	Male	Social Sciences	Applied Social Sciences and Humanities	CSAH	UFPB	7	João Pessoa	Protestant	Yes	2		Yes	NA	4	1	5	1	1	1	3	5	3	1	5	5	5	5	1	5	3	3	3	1	2	5	1	1	5	5	5	5	5	1	5	NA	5	5	5
653	22	Female	Biological Sciences	Environmental	A	UFBA	5	Salvador	None	No	2		Yes	Mammals, Birds and Fish	4	3	3	3	4	2	4	1	1	1	3	1	5	3	1	1	4	3	1	2	4	5	3	1	1	4	3	3	5	3	3	1	4	4	3
654	19	Male	Biological Sciences	Environmental	A	UFBA	4	Salvador	None	No	2		Yes	Birds and Fishs	3	4	2	2	5	4	2	1	2	3	1	4	5	5	1	1	5	4	1	1	5	5	1	1	1	5	1	5	5	5	1	1	5	5	2
655	24	Male	Biological Sciences	Environmental	A	UESPI	5	Campo Maior-PI	None	No	2		Yes	Mammals	1	3	5	2	5	2	2	1	1	5	1	3	5	5	2	1	4	4	1	3	4	5	3	1	1	1	1	1	3	3	3	1	4	5	1
656	22	Female	Civil Engineering	Exact and Technological Sciences	CET	UFPE	7	Recife	None	No	2		Yes	Mammals	2	5	5	1	5	5	1	5	1	5	1	1	5	1	5	5	5	5	1	1	5	5	2	1	3	5	1	1	5	5	5	1	5	5	1
657	20	Female	Civil Engineering	Exact and Technological Sciences	CET	UFPE	7	Recife	Others	Yes	2		Yes	Mammals	5	2	5	2	2	1	1	1	5	5	1	5	5	5	1	1	5	1	1	1	1	3	1	1	2	3	1	3	3	1	2	3	1	2	1
658	31	Male	Social Sciences	Applied Social Sciences and Humanities	CSAH	UFRPE	5	Recife	Catholic	Yes	2		Yes	Mammals and Birds	4	5	5	2	5	1	2	1	1	4	1	5	5	2	1	1	5	5	1	1	5	5	1	1	4	3	2	2	5	3	1	1	4	5	1
659	18	Female	Medicine	Health	S	UFPE	4	Recife	Catholic	Yes	2		Yes	Mammals	3	5	3	3	5	3	2	1	1	5	1	4	5	5	1	1	4	5	1	2	5	5	1	1	2	5	1	5	5	5	1	1	4	5	1
660	30	Female	Law	Applied Social Sciences and Humanities	CSAH	UFPB	7	João Pessoa	Protestant	Yes	2		Yes	Mammals and Reptiles	2	4	3	2	5	3	2	1	1	4	1	4	5	5	2	1	1	4	1	1	5	NA	2	1	1	4	NA	3	5	3	2	1	5	4	1
661	28	Female	Biological Sciences	Environmental	A	UFRPE	8	Igarassu	Catholic	Yes	2		Yes	Mammals and Birds	2	5	4	2	5	2	NA	1	1	5	1	5	5	5	1	1	5	5	1	2	5	5	4	1	1	5	1	5	5	5	1	1	4	5	1
662	20	Male	Civil Engineering	Exact and Technological Sciences	CET	UFCG	4	Picuí-PB	Protestant	Yes	2		Yes	Mammals	4	3	4	2	5	1	4	1	1	5	1	5	5	4	1	1	5	5	1	1	5	5	2	1	1	4	3	5	5	3	1	1	4	4	2
663	19	Female	Biological Sciences	Environmental	A	UFRN	6	Natal	Protestant	Yes	2		Yes	Mammals	1	5	2	4	5	4	1	1	1	5	1	5	5	5	1	1	2	5	1	4	5	5	2	1	1	5	1	5	5	4	4	1	3	5	1
664	18	Male	Civil Engineering	Exact and Technological Sciences	CET	UFCG	4	Campina Grande	Catholic	Yes	2		Yes	Mammals	2	4	4	4	5	2	1	1	1	4	2	4	5	4	1	1	4	4	2	2	5	4	1	1	2	4	2	NA	5	4	1	1	4	4	2
665	20	Female	Civil Engineering	Exact and Technological Sciences	CET	UFCG	5	Campina Grande	Protestant	Yes	2		No	NA	4	5	4	4	5	3	3	1	2	5	1	2	5	5	1	1	5	5	1	2	5	5	1	1	1	5	3	4	5	3	1	1	4	5	1
666	19	Female	Civil Engineering	Exact and Technological Sciences	CET	UFCG	5	Campina grande	Catholic	Yes	2		Yes	Mammals and Reptiles	3	4	1	3	5	1	3	1	3	3	1	3	5	5	3	1	5	3	1	1	5	5	3	1	1	4	2	3	5	4	3	1	5	4	1
667	21	Male	Computer Science	Exact and Technological Sciences	CET	UFCG	7	Campina Grande	None	No	2		Yes	Mammals and Reptiles	2	5	3	2	5	3	2	1	1	5	3	5	5	3	1	1	4	5	1	2	5	5	1	1	1	4	3	5	5	3	1	1	4	5	1
668	19	Male	Civil Engineering	Exact and Technological Sciences	CET	UFCG	6	Campina Grande	Catholic	Yes	2		Yes	Mammals	4	1	4	2	3	2	3	3	1	5	1	2	5	5	1	1	5	4	1	1	5	5	1	1	2	2	5	5	4	1	3	3	5	5	1
669	18	Male	Biological Sciences	Environmental	A	UFRN	6	Natal	Protestant	Yes	2		Yes	Mammalss, Birds, Reptiles and Fishs	1	5	1	5	5	5	1	1	1	5	1	5	5	5	1	1	1	5	1	5	5	5	1	1	1	5	1	5	5	5	1	1	1	5	1
670	22	Female	Pharmacy	Health	S	UEPB	8	Campina grande	Catholic	Yes	2		Yes	Mammals	1	4	2	5	5	4	1	1	2	3	1	2	5	5	2	1	5	5	1	2	5	5	1	1	2	3	4	1	5	2	2	1	4	4	2
671	21	Female	Biological Sciences	Environmental	A	UFRN	5	Natal	Others	No	2		Yes	Mammals	2	4	4	2	5	2	2	1	2	4	1	2	5	4	1	1	4	4	1	1	5	5	1	1	1	4	1	5	5	4	1	1	4	4	1
672	23	Female	Veterinary Medicine	Environmental	A	UFBA	6	Salvador	Protestant	Yes	2		Yes	Mammals	5	5	3	1	5	3	3	1	2	5	1	4	5	5	1	5	5	5	1	2	5	5	1	1	3	5	3	2	5	3	1	1	5	5	3
673	19	Female	Veterinary Medicine	Environmental	A	UFBA	4	Salvador	Catholic	Yes	2		Yes	Mammals	1	3	2	2	3	4	2	3	1	5	1	1	5	5	1	1	4	4	1	3	5	5	1	1	1	3	1	5	5	5	1	1	3	4	1
674	19	Male	Civil Engineering	Exact and Technological Sciences	CET	UFCG	4	Campina Grande	Protestant	Yes	2		Yes	Mammals and Birds	1	4	5	2	5	1	4	1	4	5	4	2	5	4	4	1	4	5	1	1	5	5	3	1	1	5	4	1	5	2	3	1	4	4	2
675	21	Female	Biological Sciences	Environmental	A	UFPB	7	João Pessoa	Catholic	Yes	6	From 11 to 14 minimum wage	Yes	Mammals	2	5	2	2	5	4	1	1	1	5	1	4	5	5	1	1	4	5	1	1	5	5	1	1	2	5	1	2	5	4	1	1	4	5	1
676	23	Male	Electrical engineering	Exact and Technological Sciences	CET	UFPE	7	Recife	None	No	6	From 11 to 14 minimum wage	Yes	Mammals and Birds	1	5	3	5	5	4	1	1	1	3	2	4	5	4	1	1	4	5	1	2	5	5	1	1	1	4	1	5	5	5	1	1	5	3	3
677	22	Female	Design	Linguistics, Literature and Arts	LLA	UFMA	8	São Luís	Others	Yes	6	From 11 to 14 minimum wage	Yes	Mammals and Birds	3	5	1	4	5	5	1	1	1	5	1	3	5	5	1	1	2	5	1	2	5	5	1	1	2	5	1	4	5	5	1	1	4	5	1
678	22	Female	Medicine	Health	S	UFPB	5	João Pessoa	None	No	6	From 11 to 14 minimum wage	Yes	Mammals	4	4	2	4	5	3	2	1	4	4	2	2	5	4	1	1	4	4	1	2	5	5	1	1	1	3	3	4	5	3	1	1	5	4	3
679	21	Male	Software Engineering	Exact and Technological Sciences	CET	UFC	7	Quixadá	Catholic	Yes	6	From 11 to 14 minimum wage	Yes	Mammals and Birds	2	3	3	4	5	3	4	1	2	3	2	4	5	4	1	1	5	3	1	1	3	5	3	1	2	3	3	4	5	3	2	1	5	3	2
680	20	Male	Biological Sciences	Environmental	A	UFPB	7	João Pessoa	None	No	6	From 11 to 14 minimum wage	Yes	Mammals and fish	1	5	3	2	5	3	1	1	1	5	3	2	5	3	1	1	4	5	1	2	5	5	1	1	1	5	1	5	5	5	1	1	2	5	1
681	22	Female	Psychology	Applied Social Sciences and Humanities	CSAH	UFS	8	Aracaju	None	No	6	From 11 to 14 minimum wage	Yes	Mammals	2	4	3	4	5	3	2	2	4	4	3	2	4	3	2	2	5	4	3	1	4	3	2	2	2	4	3	4	4	3	2	2	5	4	3
682	22	Female	Biological Sciences	Environmental	A	UFPB	8	João Pessoa	None	No	6	From 11 to 14 minimum wage	Yes	Mammals	1	5	2	3	5	3	1	1	3	5	1	2	5	5	1	1	3	5	1	2	5	5	2	1	1	5	1	5	5	5	1	1	2	5	3
683	21	Male	Computer Science	Exact and Technological Sciences	CET	UFMA	8	São Luís	Catholic	Yes	6	From 11 to 14 minimum wage	Yes	Mammals, Birds and Fish	4	4	5	1	4	1	3	1	1	5	1	4	5	5	2	1	5	5	1	1	5	5	1	1	1	5	5	5	5	2	1	1	5	5	1
684	20	Male	Systems for internet	Exact and Technological Sciences	CET	IFPB	6	João Pessoa	None	No	6	From 11 to 14 minimum wage	Yes	Mammals and Reptiles	1	4	4	5	5	2	2	1	1	3	1	4	4	5	1	1	5	4	1	1	5	5	3	1	1	2	3	5	5	3	1	1	5	4	4
685	21	Female	Biological Sciences	Environmental	A	UFPB	6	João Pessoa	None	No	6	From 11 to 14 minimum wage	Yes	Mammals	4	5	1	2	5	4	1	1	1	5	1	5	5	5	1	1	5	5	1	1	5	5	1	1	3	5	1	2	5	4	1	1	2	5	4
686	27	Male	Biological Sciences	Environmental	A	UFS	4	Aracaju	Catholic	Yes	6	From 11 to 14 minimum wage	Yes	Mammals, Birds and Fish	2	5	2	4	5	4	1	1	1	4	1	2	5	5	1	1	4	5	1	2	5	5	1	1	1	4	1	4	5	3	1	1	4	5	1
687	32	Male	Medicine	Health	S	Fcm	8	Campina grande	Catholic	Yes	6	From 11 to 14 minimum wage	Yes	Mammals	4	5	3	4	5	3	1	1	4	4	2	2	4	4	2	2	5	4	1	1	5	5	1	1	2	5	2	2	5	4	1	1	5	5	1
688	23	Female	Medicine	Health	S	UFS	8	Aracaju	Catholic	Yes	6	From 11 to 14 minimum wage	Yes	Birds	2	3	5	2	5	1	2	1	3	3	2	3	5	4	2	1	4	5	1	1	5	5	3	1	2	5	3	3	5	3	3	1	4	5	1
689	22	Male	Law	Applied Social Sciences and Humanities	CSAH	IESP	7	João Pessoa	Catholic	Yes	6	From 11 to 14 minimum wage	Yes	Mammals	4	4	5	4	3	1	3	3	1	3	1	5	5	5	1	1	5	5	1	1	5	5	1	5	1	3	1	3	5	4	1	1	5	3	5
690	19	Male	Medicine	Health	S	UFCG	7	campina grande	Catholic	Yes	6	From 11 to 14 minimum wage	Yes	Mammals	4	2	4	4	5	1	4	1	1	3	1	5	5	5	3	1	5	2	1	1	5	5	3	1	2	4	4	3	5	2	3	1	5	3	1
691	21	Female	Medicine	Health	S	UFCG	8	João Pessoa	Protestant	Yes	6	From 11 to 14 minimum wage	Yes	Mammals	4	NA	5	2	5	2	1	1	1	3	2	4	5	5	1	1	5	4	1	1	5	5	2	1	1	3	3	4	5	3	2	1	5	3	4
692	27	Female	Geography	Applied Social Sciences and Humanities	CSAH	UFPI	7	São Paulo	None	No	6	From 11 to 14 minimum wage	Yes	Mammals	2	5	NA	4	5	4	1	1	4	5	1	4	5	5	3	1	4	5	1	2	5	5	1	1	3	5	1	3	5	5	3	1	4	5	1
693	55	Female	Letters	Linguistics, Literature and Arts	LLA	UFRN	8	Natal	Others	Yes	6	From 11 to 14 minimum wage	Yes	Mammals	3	5	5	2	5	2	1	1	1	4	1	5	5	3	1	1	2	4	1	3	5	5	1	1	1	3	4	3	5	3	1	1	4	4	3
694	20	Female	Advertising and marketing	Applied Social Sciences and Humanities	CSAH	UNICAP	7	Jaboatão dos Guararapes	None	No	6	From 11 to 14 minimum wage	Yes	Mammalss, Birds, Reptiles and Fishs	1	2	2	4	5	3	2	1	4	2	1	4	5	5	1	1	5	4	1	5	5	5	1	1	1	3	3	4	5	3	1	1	5	5	3
695	32	Female	Psychology	Applied Social Sciences and Humanities	CSAH	Faculdade Maurício de Nassau	7	João Pessoa	None	No	6	From 11 to 14 minimum wage	Yes	Mammals	4	4	3	1	5	3	3	1	3	4	1	5	5	4	1	1	5	5	1	3	5	5	1	1	1	5	3	4	5	3	1	1	5	4	3
696	18	Female	Law	Applied Social Sciences and Humanities	CSAH	UFPE	7	Recife	Catholic	Yes	6	From 11 to 14 minimum wage	Yes	Mammals	4	5	5	2	5	1	1	1	1	3	1	3	5	4	1	1	4	5	1	2	5	5	1	1	1	3	4	3	5	3	1	1	5	5	3
697	21	Female	Biological Sciences	Environmental	A	UFBA	7	Salvador	Catholic	Yes	6	From 11 to 14 minimum wage	Yes	Mammals and fish	1	3	2	5	5	4	1	1	2	3	1	5	5	4	1	1	4	3	1	2	5	5	2	1	1	3	1	5	5	4	1	1	4	3	1
698	26	Male	Medicine	Health	S	UFPE	4	Recife	None	No	6	From 11 to 14 minimum wage	Yes	Mammals	2	4	4	2	5	2	1	1	4	4	1	2	5	5	3	1	4	4	1	2	5	5	1	1	1	5	2	4	5	4	1	5	4	4	2
699	23	Female	Biological Sciences	Environmental	A	UFRN	7	Natal	None	No	6	From 11 to 14 minimum wage	Yes	Mammals and Reptiles	3	5	1	4	5	5	1	1	1	4	1	5	5	4	1	1	4	5	1	3	5	5	1	1	1	5	5	5	5	5	1	1	3	NA	1
700	28	Female	Psychology	Applied Social Sciences and Humanities	CSAH	Faculdade Maurício de Nassau	6	Campina Grande	Catholic	Yes	6	From 11 to 14 minimum wage	Yes	Mammals	4	5	4	2	5	2	4	1	2	5	1	2	5	5	2	1	4	4	1	1	5	5	2	1	2	4	4	2	5	2	2	1	4	4	4
[truncated: 157 more columns]

## Sheet: PivotTable_Knowledge_Area
DANGEROUS Environmental																USEFUL																	UGLY															HARMLESS
	1	2	3	4	5												1	2	3	4	5													1	2	3	4	5											1
Piranha	14	26	33	117	94											Bat	3	9	24	40	208												Piranha	37	36	63	83	64										Turtle	13
Shark	20	48	28	110	79											Jaguar	1	2	24	50	205												Frog	57	38	33	58	44										Armandillo	9
Jaguar	16	42	24	126	77											Shark	4	2	23	52	200												Vulture	37	38	44	73	40										Parrot	12
Alligator	7	30	23	107	68											Snake	3	1	19	46	183												Bat	72	63	57	62	26										Egret	12
Snake	15	42	29	108	59											Tilápia	2	2	22	42	182												Alligator	78	45	48	40	23										Tilápia	18
Ray	41	48	23	122	19											Armandillo	2	1	46	54	179												Lizard	105	57	48	27	15										Owl	12
Bat	103	92	22	62	6											Vulture	1	6	17	32	178												Snake	137	46	33	23	12										Vulture	6
Tilápia	153	38	43	13	6											Turtle	2	5	17	35	174												Armandillo	119	64	59	32	8										Dolphin	13
Dolphin	152	67	31	28	5											Frog	2	2	18	36	170												Tilápia	70	42	108	25	8										Lizard	9
Frog	91	52	30	54	4											Dolphin	3	7	38	64	167												Shark	157	57	47	17	5										Frog	9
Owl	125	43	35	29	2											Owl	1	1	21	47	165												Ray	124	58	46	17	5										Bat	16
Lizard	115	63	48	27	1											Lizard	2	4	30	59	157												Turtle	165	39	16	9	3										Ray	24
Vulture	126	46	45	17	1											Ray	1	5	33	56	155												Egret	162	34	27	2	2										Shark	97
Armandillo	204	38	28	14	1	Fig - Comparison of dangerous scores indicated according to respondent's knowledge areas (N=700)										Alligator	1		23	60	150												Jaguar	254	18	7		2										Jaguar	104
Parrot	174	23	17	15												Piranha	7	10	47	74	145												Owl	181	30	14	7	1										Alligator	80
Egret	140	40	42	8												Egret	3	7	34	42	142												Dolphin	206	44	22	6	1										Snake	66
Turtle	181	36	11	8												Parrot	3	7	33	49	137												Parrot	187	27	16												Piranha	95
DANGEROUS Exact sciences and technology
	1	2	3	4	5												1	2	3	4	5													1	2	3	4	5											1
Snake	2	7	9	54	70											Shark	1	8	27	49	77												Piranha	7	6	34	39	74										Turtle	5
Owl	53	37	31	15	1											Jaguar	1	7	30	51	73												Vulture	7	11	20	32	65										Parrot	5
Egret	58	34	30	7	1											Tilápia		5	24	39	72												Frog	5	11	24	35	56										Armandillo	8
Dolphin	67	39	32	22	2											Bat	4	10	31	52	65												Bat	8	18	41	45	48										Tilápia	12
Alligator	3	5	8	39	83											Vulture	4	11	18	43	62												Alligator	16	20	42	36	24										Egret	9
Lizard	41	39	39	19	3											Snake	3	5	20	51	60												Snake	32	32	29	25	22										Dolphin	8
Bat	24	65	22	46	6											Turtle	2	7	33	33	60												Lizard	15	34	43	30	19										Owl	9
Jaguar	3	9	7	42	102											Frog	2	6	20	45	59												Armandillo	24	35	40	44	18										Vulture	7
Parrot	79	30	16	6												Dolphin	1	11	43	48	58												Ray	29	34	46	19	13										Lizard	11
Piranha	5	10	6	47	95											Armandillo	1	13	37	52	57												Shark	51	39	37	22	11										Bat	10
Ray	7	9	29	73	24											Lizard	2	9	36	39	53												Tilápia	14	23	76	18	10										Frog	13
Frog	24	32	29	41	6											Owl	1	4	34	48	50												Owl	77	23	23	7	8										Piranha	91
Turtle	92	22	20	3												Piranha	5	15	45	49	47												Turtle	50	35	35	10	7										Ray	28
Armandillo	106	34	20	1	1											Alligator	3	10	21	58	45												Egret	65	29	31	6	1										Shark	108
Tilápia	84	24	28	3	2											Egret	3	9	46	36	37												Parrot	73	33	20	3	1										Snake	70
Shark	5	6	8	37	106											Ray		8	50	47	36												Jaguar	124	19	15	2	1										Jaguar	101
Vulture	38	35	32	32	2											Parrot	4	13	44	36	35												Dolphin	86	50	18	7											Alligator	80
DANGEROUS Applied Social Sciences and Humanities
	1	2	3	4	5												1	2	3	4	5													1	2	3	4	5											1
Snake	1	5	9	35	50											Jaguar			16	26	71												Piranha	9	7	24	30	43										Turtle	3
Owl	47	23	17	5												Tilápia	1	2	17	16	64												Bat	12	18	19	22	40										Armandillo	3
Egret	43	21	25		2											Shark	1	4	16	32	61												Vulture	7	7	17	26	35										Parrot	4
Dolphin	61	19	18	12	3											Frog	3	3	12	16	58												Frog	9	5	14	30	33										Tilápia	5
Alligator	1	5	7	29	52											Vulture	4	3	9	21	56												Snake	23	20	17	16	22										Dolphin	8
Lizard	24	32	26	14	3											Dolphin	2	4	22	32	53												Lizard	16	15	21	28	19										Egret	2
Bat	21	43	9	31	10											Turtle		2	23	14	53												Alligator	14	16	18	25	19										Owl	5
Jaguar	5	8	5	45	50											Bat	3	8	22	28	52												Armandillo	26	22	31	22	11										Frog	7
Parrot	69	14	5	3												Armandillo	1	5	29	25	52												Shark	45	22	21	15	10										Vulture	5
Piranha	5	5	6	39	59											Owl	1	3	20	17	52												Ray	26	22	20	21	9										Lizard	6
Ray	3	12	20	47	18											Snake	4	3	13	29	50												Turtle	45	23	11	6	7										Bat	11
Frog	38	16	11	23	3											Piranha	6	5	29	27	46												Owl	61	12	10	4	6										Jaguar	64
Turtle	70	14	6	1	1											Lizard	3	4	20	26	46												Tilápia	17	13	55	11	2										Ray	19
Armandillo	68	26	15	1	3											Alligator	4	1	21	21	46												Dolphin	74	24	10	3	2										Shark	63
Tilápia	57	13	27	1												Egret	3	1	27	15	45												Egret	48	27	14	1	1										Snake	37
Shark	3	9	6	32	63											Parrot	2	7	20	21	41												Parrot	62	17	8	3											Piranha	58
Vulture	30	24	26	8	5											Ray	2	2	28	29	37												Jaguar	97	7	9												Alligator	48
DANGEROUS Linguistics, Literature and Arts
LLA	1	2	3	4	5												1	2	3	4	5													1	2	3	4	5											1
Snake	3	5	1	6	13											Jaguar	1		3	4	22												Piranha	3	3	4	8	13										Turtle
Owl	13	6	4	4												Armandillo		1	4	7	19												Bat	6	7	5	4	9										Armandillo	1
Egret	14	5	7	1												Dolphin			6	6	19												Frog	6	2	3	8	8										Parrot
Dolphin	17	5	5	4												Shark			5	10	16												Alligator	7	4	2	6	8										Egret	1
Alligator	1	1	3	10	12											Snake	1		2	7	16												Vulture	4	4	3	9	7										Tilápia	2
Lizard	9	6	9	3												Tilápia		1	5	6	16												Snake	9	6		4	7										Dolphin	2
Bat	5	7	6	6	7											Frog		1	4	6	16												Armandillo	12	3	5	7	4										Frog	2
Jaguar	2	2	4	8	14											Owl			6	5	16												Shark	12	5	7	3	4										Lizard	1
Parrot	19	5	3													Turtle			3	9	15												Lizard	9	3	9	4	3										Owl	1
Piranha	1		4	12	14											Bat	3	1	3	8	15												Owl	14	7	1	3	1										Bat	6
Ray	2	5	4	14	3											Piranha	2	1	7	6	15												Ray	9	4	7	8											Vulture	2
Frog	9	4	7	6	1											Lizard	1		7	5	15												Tilápia	10	3	13	2											Ray	4
Turtle	19	3	4													Alligator	1		6	5	15												Turtle	16	7	3	1											Alligator	9
Armandillo	19	7	5													Ray			6	8	14												Parrot	20	5	1	1											Piranha	17
Tilápia	16	3	9													Egret	1		5	7	14												Egret	11	10	5												Snake	11
Shark	1	2	1	12	15											Parrot	1		5	7	14												Jaguar	24	5	2												Jaguar	17
Vulture	11	5	7	2	2											Vulture	1	2	3	7	14												Dolphin	28	2	1												Shark	15
DANGEROUS Health
	1	2	3	4	5												1	2	3	4	5													1	2	3	4	5											1
Snake	3	9	5	37	41											Tilápia	2	2	10	15	65												Snake	20	28	18	13	15										Turtle	1
Owl	30	24	23	9	2											Jaguar	1	2	14	36	54												Owl	50	21	9	5	2										Armandillo	3
Egret	40	24	19	2	2											Bat	5	4	11	36	50												Egret	42	26	14	2	2										Parrot	1
Dolphin	45	24	22	15	1											Vulture	1	2	10	26	49												Dolphin	70	24	8	3	2										Egret	2
Alligator	3	3	7	29	46											Snake		8	13	26	48												Alligator	9	20	15	28	15										Tilápia	2
Lizard	27	26	28	14												Shark	3	2	17	37	47												Lizard	9	17	22	35	11										Dolphin	6
Bat	15	41	8	33	10											Frog	5	3	5	28	46												Bat	7	16	21	31	30										Lizard
Jaguar	1	7	5	43	51											Dolphin		9	28	25	45												Jaguar	87	14	4		1										Owl	5
Parrot	52	20	8	4	1											Armandillo	1	5	32	24	45												Parrot	53	25	6	2											Vulture	4
Piranha	3	6	6	40	50											Turtle	1	4	17	23	43												Piranha	2	5	21	39	40										Frog	7
Ray	1	15	15	48	16											Lizard		1	25	30	39												Ray	14	35	30	11	5										Bat	8
Frog	17	28	15	22	5											Owl	1	1	19	32	35												Frog	1	14	12	27	32										Shark	64
Turtle	62	20	6													Piranha	3	7	28	34	33												Turtle	34	29	13	10	2										Snake	42
Armandillo	57	26	22	2												Parrot	3	8	19	24	31												Armandillo	15	28	23	35	6										Piranha	55
Tilápia	53	19	19	2												Alligator	3	3	20	32	30												Tilápia	12	20	51	7	5										Ray	16
Shark	2	10	4	29	62											Ray	2	7	28	27	30												Shark	32	31	21	16	7										Jaguar	60
Vulture	22	26	17	19	4											Egret	3	2	26	26	30												Vulture	5	5	10	24	43										Alligator	50
[truncated: 28 more columns]

## Sheet: Pivot Table by Category
	1	2	3	4	5
Shark	31	75	47	220	325
Piranha	28	47	55	255	312
Jaguar	27	68	45	264	294
Alligator	15	44	48	214	261
Snake	24	68	53	240	233
Ray	54	89	91	304	80
Bat	168	248	67	178	39
Frog	179	132	92	146	19
Vulture	227	136	127	78	14
Dolphin	342	154	108	81	11
Tilápia	363	97	126	19	8
Lizard	216	166	150	77	7
Owl	268	133	110	62	5
Egret	295	124	123	18	5
Armandillo	454	131	90	18	5
Parrot	393	92	49	28	1
Turtle	424	95	47	12	1
	1	2	3	4	5
Jaguar	4	11	87	167	425
Shark	9	16	88	180	401
Tilápia	5	12	78	118	399
Bat	18	32	91	164	390
Vulture	11	24	57	129	359
Snake	11	17	67	159	357
Armandillo	5	25	148	162	352
Frog	12	15	59	131	349
Turtle	5	18	93	114	345
Dolphin	6	31	137	175	342
Owl	4	9	100	149	318
Lizard	8	18	118	159	310
Piranha	23	38	156	190	286
Alligator	12	14	91	176	286
Ray	5	22	145	167	272
Egret	13	19	138	126	268
Parrot	13	35	121	137	258
	1	2	3	4	5
Piranha	58	57	146	199	234
Vulture	60	65	94	164	190
Frog	78	70	86	158	173
Bat	105	122	143	164	153
Alligator	124	105	125	135	89
Snake	221	132	97	81	78
Lizard	154	126	143	124	67
Armandillo	196	152	158	140	47
Shark	297	154	133	73	37
Ray	202	153	149	76	32
Tilápia	123	101	303	63	25
Turtle	310	133	78	36	19
Owl	383	93	57	26	18
Egret	328	126	91	11	6
Dolphin	464	144	59	19	5
Jaguar	586	63	37	2	4
Parrot	395	107	51	9	1
	1	2	3	4	5
Turtle	22	59	82	121	289
Armandillo	24	101	161	154	253
Parrot	22	104	97	101	239
Tilápia	39	58	179	131	206
Egret	26	80	162	103	193
Dolphin	37	239	117	129	171
Owl	32	146	138	104	158
Vulture	24	143	165	110	136
Lizard	27	166	168	128	124
Frog	38	195	100	120	110
Bat	51	310	102	153	78
Ray	91	296	124	65	36
Shark	347	227	66	32	21
Jaguar	346	251	54	28	16
Piranha	316	268	70	27	15
Alligator	267	219	52	25	14
Snake	226	268	63	43	12
	1	2	3	4	5
Jaguar	4	4	8	31	649
Dolphin			8	45	643
Armandillo	1	3	21	46	623
Shark	6	4	16	53	615
Bat	6	5	31	74	577
Turtle		1	14	22	539
Ray	4	7	37	58	505
Owl	3	4	22	43	505
Snake	7	5	26	63	504
Parrot	2	1	17	37	503
Lizard	4	3	41	65	495
Piranha	16	17	66	98	494
Alligator	5	5	22	47	494
Egret	1	8	30	41	482
Frog	3	10	31	58	459
Tilápia	8	20	63	63	458
Vulture	5	12	56	71	430
	1	2	3	4	5
Jaguar	2	2	33	70	586
Dolphin	4	24	57	183	420
Parrot	4	11	53	112	383
Owl	18	22	59	109	370
Egret	10	16	87	143	308
Turtle	17	36	86	130	306
Shark	41	66	142	167	275
Snake	67	71	98	157	218
Ray	38	68	141	166	197
Armandillo	42	139	185	156	170
Lizard	52	115	165	130	152
Alligator	93	128	121	109	128
Tilápia	32	71	317	81	111
Frog	170	140	105	77	72
Bat	168	162	169	127	68
Piranha	238	181	168	45	55
Vulture	196	154	116	63	48
	1	2	3	4	5
Snake	205	128	127	117	36
Piranha	214	155	187	105	29
Alligator	245	125	122	61	22
Shark	316	159	127	70	21
Vulture	263	111	128	63	13
Ray	267	139	152	40	13
Jaguar	381	145	114	38	11
Bat	239	204	132	103	10
Tilápia	316	112	130	45	10
Frog	276	96	127	57	8
Lizard	302	132	156	16	4
Armandillo	408	141	129	9	4
Dolphin	473	115	91	7	4
Egret	332	101	121	6	4
Owl	339	114	111	9	3
Parrot	368	98	86	8	2
Turtle	418	96	61	1	1
	1	2	3	4	5
Shark	616	30	16	5	26
Piranha	540	64	52	13	25
Snake	518	40	20	12	23
Lizard	513	35	35	7	21
Armandillo	620	26	19	4	21
Vulture	464	50	31	13	19
Tilápia	483	43	57	13	18
Ray	518	43	28	6	18
Jaguar	651	18	6	1	18
Alligator	503	28	23	7	14
Parrot	504	25	14	4	14
Frog	482	31	31	7	13
Turtle	533	12	15	5	13
Bat	617	37	23	4	12
Egret	497	26	24	4	11
Owl	517	27	18	2	11
Dolphin	644	26	12	1	11

## Sheet: spreadsheet without NA Portug 
Student_CODE	Age	Gender	Course	Knowledge area	Abbreviations	Institution	Bachelor semester	City	Category religion	Religion_SN	Family income	Income	Pet_SN	Taxa			abbreviations	sp	DANGEROUS	abbreviations	sp	USEFUL	abbreviations	sp	UGLY	abbreviations	sp	HARMLESS	abbreviations	sp	PRESERVED	abbreviations	sp	BEAUTIFUL	abbreviations	sp	HARMFUL	abbreviations	sp	NOT PRESERVED		Bat_Dangerous	Bat_Useful	Bat_ugly	Bat_Harmless	Bat_Preserved	Bat_Beautiful	Bat_Harmful	Bat_Not_Preserved
1	21	Female	Medicine	Health	S	UFBA	7	Salvador	None	No	7	More than 14 minimum wage	No				LLA	Bat	4	LLA	Bat	5	LLA	Bat	2	LLA	Bat	2	LLA	Bat	5	LLA	Bat	4	LLA	Bat	3	LLA	Bat	1		4	4		2	5	2	2	1
2	19	Male	Medicine	Health	S	fameb	6	salvador	None	No	7	More than 14 minimum wage	Yes	Mammals			LLA	Bat	5	LLA	Bat	1	LLA	Bat	3	LLA	Bat	1	LLA	Bat	5	LLA	Bat	3	LLA	Bat	5	LLA	Bat	1		1	5	3	2	5	3	1	1
3	19	Female	Law	Applied Social Sciences and Humanities	CSAH	UFBA	7	Salvador	None	No	7	More than 14 minimum wage	Yes	Mammals			LLA	Bat	1	LLA	Bat	5	LLA	Bat	2	LLA	Bat	4	LLA	Bat	5	LLA	Bat	4	LLA	Bat		LLA	Bat	1		2	4	3	5	5	3	1	1
4	30	Male	Materials Engineering	Exact and Technological Sciences	CET	UFPI	4	Teresi	Catholic	Yes	7	More than 14 minimum wage	Yes	Mammals			LLA	Bat	2	LLA	Bat	4	LLA	Bat	5	LLA	Bat	2	LLA	Bat	5	LLA	Bat	1	LLA	Bat	2	LLA	Bat	1		4	5	4	2	5	2	1	1
5	18	Male	Medicine	Health	S	UFAL	4	Palmas	None	No	7	More than 14 minimum wage	Yes	Mammals			LLA	Bat	4	LLA	Bat	4	LLA	Bat	4	LLA	Bat	2	LLA	Bat	3	LLA	Bat	2	LLA	Bat	3	LLA	Bat	3		1	4	2	4	5	2	1	1
6	19	Male	Electrical engineering	Exact and Technological Sciences	CET	UFC	5	Fortaleza	None	No	7	More than 14 minimum wage	Yes	Mammals			LLA	Bat	3	LLA	Bat	5	LLA	Bat	4	LLA	Bat	2	LLA	Bat	5	LLA	Bat	2	LLA	Bat	1	LLA	Bat	1		3	4	3	2	5	3	2	1
7	20	Male	Medicine	Health	S	UFPE	5	Paulista	Catholic	Yes	7	More than 14 minimum wage	Yes	Mammalss, Fishs and Reptiles			LLA	Bat	5	LLA	Bat	5	LLA	Bat	2	LLA	Bat	2	LLA	Bat	5	LLA	Bat	4	LLA	Bat	3	LLA	Bat	1		2	5	5	1	5	1	2	1
8	19	Female	Medicine	Health	S	UFPE	5	Recife	Catholic	Yes	7	More than 14 minimum wage	No				LLA	Bat	3	LLA	Bat	5	LLA	Bat	5	LLA	Bat	4	LLA	Bat	5	LLA	Bat	1	LLA	Bat	1	LLA	Bat	1		2	3	3	2	4	2	1	1
9	19	Male	Medicine	Health	S	UFPE	5	Recife	None	No	7	More than 14 minimum wage	Yes	Mammals, Birds and Fish			LLA	Bat	4	LLA	Bat	4	LLA	Bat	2	LLA	Bat	3	LLA	Bat	5	LLA	Bat	4	LLA	Bat	4	LLA	Bat	1		4	5	2	4	5	2	2	1
10	37	Male	Psychology	Applied Social Sciences and Humanities	CSAH	UFAL	7	São Paulo	None	No	7	More than 14 minimum wage	Yes	Mammals			LLA	Bat	2	LLA	Bat	5	LLA	Bat	4	LLA	Bat	2	LLA	Bat	5	LLA	Bat	2	LLA	Bat	2	LLA	Bat	1		3	5	1	3	5	4	1	5
11	20	Male	Medicine	Health	S	UFRN	5	tal	None	No	7	More than 14 minimum wage	Yes	Mammals			LLA	Bat	2	LLA	Bat	5	LLA	Bat	1	LLA	Bat	2	LLA	Bat	5	LLA	Bat	5	LLA	Bat	4	LLA	Bat	1		2	5	4	2	5	2	1	1
12	20	Male	Medicine	Health	S	UFPB	5	João Pessoa	Catholic	Yes	7	More than 14 minimum wage	Yes	Birds			LLA	Bat	5	LLA	Bat	1	LLA	Bat	5	LLA	Bat	1	LLA	Bat	3	LLA	Bat	1	LLA	Bat	4	LLA	Bat	3		5	4	4	1	5	3	4	1
13	22	Female	Biological Sciences	Environmental	A	UFC	7	fortaleza	None	No	7	More than 14 minimum wage	Yes	Mammals			LLA	Bat	1	LLA	Bat	5	LLA	Bat	3	LLA	Bat	5	LLA	Bat	5	LLA	Bat	3	LLA	Bat	1	LLA	Bat	1		2	5	1	5	5	5	1	1
14	20	Female	Electrical engineering	Exact and Technological Sciences	CET	UFS	7	Aracaju	None	No	7	More than 14 minimum wage	Yes	Mammals and fish			CET	Bat	4	CET	Bat	2	CET	Bat	3	CET	Bat	3	CET	Bat	3	CET	Bat	1	CET	Bat	2	CET	Bat	1		3	4	3	3	5	2	3	1
15	43	Female	Letters	Linguistics, Literature and Arts	LLA	UFS	5	Aracaju	Catholic	Yes	7	More than 14 minimum wage	Yes	Mammals and Birds			CSAH	Bat	1	CSAH	Bat	3	CSAH	Bat	5	CSAH	Bat	5	CSAH	Bat	5	CSAH	Bat	1	CSAH	Bat	3	CSAH	Bat	1		4	1	2	2	5	2	2	1
16	65	Male	Physical	Exact and Technological Sciences	CET	UFS	6	Aracaju	None	No	7	More than 14 minimum wage	No				CET	Bat	2	CET	Bat	3	CET	Bat	4	CET	Bat	4	CET	Bat	5	CET	Bat	2	CET	Bat	2	CET	Bat	1		3	3	3	3	3	3	3	3
17	18	Male	Civil Engineering	Exact and Technological Sciences	CET	UFC	5	Fortaleza	Protestant	Yes	7	More than 14 minimum wage	Yes	Mammals			A	Bat	2	A	Bat	4	A	Bat	5	A	Bat	2	A	Bat	5	A	Bat	1	A	Bat	3	A	Bat	1		2	5	4	2	5	1	4	1
18	22	Male	Oceanography	Environmental	A	UFPE	7	Recife	None	No	7	More than 14 minimum wage	Yes	Mammals			S	Bat	5	S	Bat	4	S	Bat	5	S	Bat	1	S	Bat	4	S	Bat	1	S	Bat	4	S	Bat	2		4	5	3	4	5	3	4	1
19	21	Male	Law	Applied Social Sciences and Humanities	CSAH	UFBA	5	Salvador	Others	Yes	7	More than 14 minimum wage	Yes	Mammalss, Birds, Reptiles and Fishs			A	Bat	2	A	Bat	4	A	Bat	5	A	Bat	3	A	Bat	4	A	Bat	1	A	Bat	3	A	Bat	2		2	2	5	2	5	1	3	5
20	18	Female	Law	Applied Social Sciences and Humanities	CSAH	Unicap	5	Recife	None	No	7	More than 14 minimum wage	Yes	Mammals			A	Bat	2	A	Bat	4	A	Bat	3	A	Bat	2	A	Bat	4	A	Bat	3	A	Bat	4	A	Bat	1		3	3	2	3	5	3	3	1
21	18	Male	Computer Science	Exact and Technological Sciences	CET	UFPE	5	Recife	None	No	7	More than 14 minimum wage	Yes	Mammals and Reptiles			A	Bat	4	A	Bat	5	A	Bat	4	A	Bat	2	A	Bat	5	A	Bat	4	A	Bat	4	A	Bat	1		2	4	1	2	5	5	1	1
22	62	Male	Biological Sciences	Environmental	A	IFRN	7	tal	None	No	7	More than 14 minimum wage	Yes	Mammals			A	Bat	1	A	Bat	5	A	Bat	2	A	Bat	4	A	Bat	5	A	Bat	4	A	Bat	2	A	Bat	1		3	3	5	3	4	1	2	1
23	38	Male	Law	Applied Social Sciences and Humanities	CSAH	UFBA	8	Salvador	Catholic	Yes	7	More than 14 minimum wage	Yes	Mammals			A	Bat	4	A	Bat	5	A	Bat	3	A	Bat	2	A	Bat	5	A	Bat	3	A	Bat	4	A	Bat	1		4	4	5	3	5	1	1	1
24	25	Male	Medicine	Health	S	UFAL	10	Maceió	Catholic	Yes	7	More than 14 minimum wage	Yes	Mammals			A	Bat	2	A	Bat	5	A	Bat	3	A	Bat	4	A	Bat	4	A	Bat	1	A	Bat	4	A	Bat	1		4	4	5	3	5	1	4	1
25	28	Male	Medicine	Health	S	UFBA	8	Salvador	None	No	7	More than 14 minimum wage	Yes	Mammals and Birds			CET	Bat	4	CET	Bat	5	CET	Bat	4	CET	Bat	4	CET	Bat	5	CET	Bat	1	CET	Bat	4	CET	Bat	1		2	5	1	2	5	3	2	1
26	24	Female	Medicine	Health	S	UFCG	8	Campi grande	Catholic	Yes	7	More than 14 minimum wage	Yes	Mammals			CET	Bat	4	CET	Bat	4	CET	Bat	4	CET	Bat	4	CET	Bat	4	CET	Bat	3	CET	Bat	4	CET	Bat	1		2	2	4	4	4	2	1	1
27	18	Male	Electrical engineering	Exact and Technological Sciences	CET	UFRPE	4	Cabo de Santo Agostinho	Protestant	Yes	7	More than 14 minimum wage	Yes	Mammals			CET	Bat	4	CET	Bat	4	CET	Bat	5	CET	Bat	4	CET	Bat	4	CET	Bat	1	CET	Bat	4	CET	Bat	2		3	5	1	3	5	5	1	1
28	20	Male	Law	Applied Social Sciences and Humanities	CSAH	UFPE	5	Recife	Others	Yes	7	More than 14 minimum wage	Yes	Mammals and Birds			CET	Bat	1	CET	Bat	4	CET	Bat	4	CET	Bat	5	CET	Bat	5	CET	Bat	1	CET	Bat	1	CET	Bat	1		4	5	4	2	5	2	1	1
29	29	Female	Law	Applied Social Sciences and Humanities	CSAH	UFBA	8	Salvador	None	No	7	More than 14 minimum wage	Yes	Mammals and Birds			CET	Bat	5	CET	Bat	5	CET	Bat	5	CET	Bat	3	CET	Bat	5	CET	Bat	1	CET	Bat	3	CET	Bat	1		1	5	4	3	5	1	3	1
30	20	Male	Medicine	Health	S	UFBA	7	Salvador	Others	Yes	7	More than 14 minimum wage	Yes	Mammalss, Birds, Reptiles and Fishs			CSAH	Bat	2	CSAH	Bat	5	CSAH	Bat	4	CSAH	Bat	4	CSAH	Bat	5	CSAH	Bat	2	CSAH	Bat	1	CSAH	Bat	1		2	1		2	5	1	2	2
31	20	Male	Civil Engineering	Exact and Technological Sciences	CET	UFPE	7	Recife	None	No	7	More than 14 minimum wage	Yes	Mammals			S	Bat	4	S	Bat	5	S	Bat	5	S	Bat	5	S	Bat	5	S	Bat	2	S	Bat	1	S	Bat	1		3	4	3	2	5	1	1	1
32	21	Female	Environmental Magement	Environmental	A	IFPE	7	Recife	None	No	7	More than 14 minimum wage	Yes	Birds			CET	Bat	3	CET	Bat	3	CET	Bat	4	CET	Bat	3	CET	Bat	3	CET	Bat	2	CET	Bat	3	CET	Bat	3		4	3	5	2	5	1	2	1
33	20	Male	Law	Applied Social Sciences and Humanities	CSAH	UFPE	7	recife	None	No	7	More than 14 minimum wage	Yes	Mammals			S	Bat	4	S	Bat	4	S	Bat		S	Bat	2	S	Bat	5	S	Bat	2	S	Bat	2	S	Bat	1		2	5	5	2	5	2	2	1
34	20	Female	Law	Applied Social Sciences and Humanities	CSAH	UFPE	7	Recife	Catholic	Yes	7	More than 14 minimum wage	No				S	Bat	1	S	Bat	5	S	Bat	3	S	Bat	2	S	Bat	5	S	Bat	3	S	Bat	1	S	Bat	1		4	4	5	1	5	1	4	1
35	19	Male	Medicine	Health	S	UFPE	4	Recife	None	No	7	More than 14 minimum wage	Yes	Mammals			CET	Bat	1	CET	Bat	5	CET	Bat	5	CET	Bat	5	CET	Bat	5	CET	Bat	2	CET	Bat	1	CET	Bat	1		2	4	2	4	5	4	2	1
36	19	Male	Medicine	Health	S	UFPE	4	Recife	Catholic	Yes	7	More than 14 minimum wage	Yes	Mammals			CET	Bat	1	CET	Bat	5	CET	Bat	2	CET	Bat	2	CET	Bat	5	CET	Bat	4	CET	Bat	2	CET	Bat	1		2	5	5	4	5	1	1	1
37	19	Female	Medicine	Health	S	UFPE	4	Recife	Protestant	Yes	7	More than 14 minimum wage	Yes	Birds			A	Bat	2	A	Bat	5	A	Bat	5	A	Bat	3	A	Bat	5	A	Bat	1	A	Bat	1	A	Bat	1		2	4	4	2	5	2	2	1
38	21	Male	Computer Science	Exact and Technological Sciences	CET	UFCG	7	Campi Grande	None	No	7	More than 14 minimum wage	Yes	Mammals			S	Bat	2	S	Bat	3	S	Bat	2	S	Bat	3	S	Bat	5	S	Bat	4	S	Bat	2	S	Bat	1		5	5	3	1	5	3	3	1
39	20	Female	Letters	Linguistics, Literature and Arts	LLA	UECE	6	Fortaleza	None	No	1	up to 1 minimum wage	Yes	Mammals			CSAH	Bat	4	CSAH	Bat	2	CSAH	Bat	5	CSAH	Bat	2	CSAH	Bat	5	CSAH	Bat	1	CSAH	Bat	4	CSAH	Bat	2		5	1	3	1	5	3	5	1
40	20	Female	Letters	Linguistics, Literature and Arts	LLA	UFC	7	Horizonte	Catholic	Yes	1	up to 1 minimum wage	Yes	Mammals			A	Bat	2	A	Bat	5	A	Bat	2	A	Bat	1	A	Bat	5	A	Bat	4	A	Bat	1	A	Bat	1		2	4	5	2	5	1	2	1
41	28	Female	Letters	Linguistics, Literature and Arts	LLA	UFC	5	Fortaleza CE	Protestant	Yes	1	up to 1 minimum wage	Yes	Mammals			CET	Bat	1	CET	Bat	5	CET	Bat	4	CET	Bat	5	CET	Bat	5	CET	Bat	2	CET	Bat	1	CET	Bat	1		4	4	4	2	3	2	3	3
42	19	Female	Letters	Linguistics, Literature and Arts	LLA	UFC	7	Fortaleza	Protestant	Yes	1	up to 1 minimum wage	Yes	Mammals			CET	Bat	2	CET	Bat	2	CET	Bat	1	CET	Bat	4	CET	Bat	5	CET	Bat	4	CET	Bat	2	CET	Bat	1		3	5	5	4	5	1	1	1
43	19	Female	Letters	Linguistics, Literature and Arts	LLA	UFC	4	Fortaleza	None	No	1	up to 1 minimum wage	No	None			CET	Bat	4	CET	Bat	5	CET	Bat	5	CET	Bat	2	CET	Bat	5	CET	Bat	1	CET	Bat	2	CET	Bat	5		2	5	4	2	5	2	2	1
44	31	Female	Law	Applied Social Sciences and Humanities	CSAH	Cesrei	7	Campi Grande	Others	Yes	1	up to 1 minimum wage	No				LLA	Bat	4	LLA	Bat	3	LLA	Bat	2	LLA	Bat	2	LLA	Bat	5	LLA	Bat	3	LLA	Bat	3	LLA	Bat	1		1	3	5	5	5	1	3	1
45	20	Female	Biological Sciences	Environmental	A	UECE	7	Quixadá	Catholic	Yes	1	up to 1 minimum wage	Yes	Mammals			CSAH	Bat	4	CSAH	Bat	3	CSAH	Bat	5	CSAH	Bat	1	CSAH	Bat	5	CSAH	Bat	1	CSAH	Bat	4	CSAH	Bat	1		2	4	5	2	5	1	3	1
46	20	Female	Biological Sciences	Environmental	A	Faculdade de Educação, Ciências e Letras do Sertão Central - Uece	5	Capistrano	Catholic	Yes	1	up to 1 minimum wage	Yes	Mammals			A	Bat	4	A	Bat	5	A	Bat	4	A	Bat	2	A	Bat	5	A	Bat	2	A	Bat	2	A	Bat	1		4	5	3	2	5	3	4	1
47	23	Male	Biological Sciences	Environmental	A	UECE	8	Ibaretama	Protestant	Yes	1	up to 1 minimum wage	Yes	Mammals			CSAH	Bat	2	CSAH	Bat	4	CSAH	Bat	3	CSAH	Bat	5	CSAH	Bat	5	CSAH	Bat	3	CSAH	Bat	1	CSAH	Bat	1		2	5	3	4	4	1	4	1
48	37	Male	Technology in Telematics	Exact and Technological Sciences	CET	IFPB	7	Campi Grande	Others	Yes	1	up to 1 minimum wage	Yes	Mammals			CSAH	Bat	4	CSAH	Bat	2	CSAH	Bat	5	CSAH	Bat	2	CSAH	Bat	2	CSAH	Bat	1	CSAH	Bat	4	CSAH	Bat	2		1	4	4	5	5	1	1	1
49	22	Male	Civil Engineering	Exact and Technological Sciences	CET	IFPB	7	Cajazeiras	Catholic	Yes	1	up to 1 minimum wage	Yes	Mammals			A	Bat	2	A	Bat	5	A	Bat	2	A	Bat	2	A	Bat	5	A	Bat	4	A	Bat	1	A	Bat	1		5	5	5	3	5	1	3	1
50	20	Female	Nutrition	Health	S	UFPI	6	Campo Maior	Catholic	Yes	1		Yes	Mammals			A	Bat	1	A	Bat	5	A	Bat	1	A	Bat	2	A	Bat	5	A	Bat	5	A	Bat	2	A	Bat	1		2	3	2	3	5	4	2	1
51	19	Male	Electrical engineering	Exact and Technological Sciences	CET	UFCG	6	Campi Grande	None	No	1		Yes	Mammals and Reptiles			CET	Bat	4	CET	Bat	5	CET	Bat	4	CET	Bat	2	CET	Bat	5	CET	Bat	2	CET	Bat	1	CET	Bat	1		2	2	1	4	5	4	2	1
52	29	Male	Ecology	Environmental	A	UFPB	7	Rio Tinto - PB	Catholic	Yes	1		Yes	Mammals			A	Bat	1	A	Bat	5	A	Bat	1	A	Bat	5	A	Bat	5	A	Bat	5	A	Bat	1	A	Bat	1		1	5	1	5	5	5	1	1
53	28	Female	Biological Sciences	Environmental	A	UFPB	9	João Pessoa	Catholic	Yes	1		Yes	Mammals			A	Bat	1	A	Bat	5	A	Bat	3	A	Bat	4	A	Bat	5	A	Bat	4	A	Bat	2	A	Bat	1		1	5	3	4	5	4	2	1
54	20	Female	Ecology	Environmental	A	UFPB	7	Rio Tinto	None	No	1		Yes	Mammals			A	Bat	2	A	Bat	5	A	Bat	1	A	Bat	2	A	Bat	5	A	Bat	4	A	Bat	4	A	Bat	1		1	5	2	5	5	5	1	1
55	21	Female	Veteriry Medicine	Environmental	A	UFPI	7	Teresi	None	No	1		Yes	Mammals			A	Bat	2	A	Bat	5	A	Bat	1	A	Bat	2	A	Bat	5	A	Bat	4	A	Bat	2	A	Bat	1		2	5	1	2	5	4	1	1
56	46	Female	Psychology	Applied Social Sciences and Humanities	CSAH	Faculdade Maurício de ssau	7	CAMPI GRANDE, Paraíba	Protestant	Yes	1		Yes	Mammals			A	Bat	1	A	Bat	5	A	Bat	2	A	Bat	5	A	Bat	5	A	Bat	5	A	Bat	1	A	Bat	1		1	5	1	4	5	4	4	5
57	36	Female	Veteriry Medicine	Environmental	A	UFPB	10	Areia	Protestant	Yes	1		Yes	Mammals			A	Bat	1	A	Bat	5	A	Bat	4	A	Bat	1	A	Bat	5	A	Bat	2	A	Bat	1	A	Bat	1		5	5	3	1	5	3	1	1
58	19	Female	Software Engineering	Exact and Technological Sciences	CET	UFC	7	Quixadá	Catholic	Yes	1		Yes	Mammals			A	Bat	2	A	Bat	4	A	Bat	4	A	Bat	2	A	Bat	5	A	Bat	2	A	Bat	2	A	Bat	1		3	3	4	3	3	1	3	1
59	21	Male	Software Engineering	Exact and Technological Sciences	CET	UFC	7	Quixadá	None	No	1		Yes	Mammals			CSAH	Bat	2	CSAH	Bat	3	CSAH	Bat	2	CSAH	Bat	4	CSAH	Bat	4	CSAH	Bat	3	CSAH	Bat	2	CSAH	Bat	2		2	4	5	4	4	1	2	1
60	22	Male	Biological Sciences	Environmental	A	UFCG	7	Nova Floresta	None	No	1		No				A	Bat	4	A	Bat	3	A	Bat	5	A	Bat	1	A	Bat	2	A	Bat	1	A	Bat	5	A	Bat	4		1	1	4	2	5	2	1	1
61	20	Female	Biological Sciences	Environmental	A	UEPB	7	Esperança	Catholic	Yes	1		Yes	Mammals			A	Bat	1	A	Bat	5	A	Bat	3	A	Bat	4	A	Bat	5	A	Bat	3	A	Bat	2	A	Bat	1		4	4	3	2	5	3	4	1
62	20	Male	Biological Sciences	Environmental	A	UFC	7	Eusébio	Protestant	Yes	1		Yes	Mammals			CET	Bat	2	CET	Bat	5	CET	Bat	2	CET	Bat	2	CET	Bat	5	CET	Bat	3	CET	Bat	1	CET	Bat	1		1	5	2	2	5	3	1	1
63	20	Male	Zootechny	Environmental	A	UFS	7	Aracaju	None	No	1		Yes	Reptiles			LLA	Bat	1	LLA	Bat	5	LLA	Bat	1	LLA	Bat	5	LLA	Bat	5	LLA	Bat	5	LLA	Bat	1	LLA	Bat	1		1	5	3	2	5	4	3	1
64	30	Male	Biological Sciences	Environmental	A	UFC	4	Fortaleza	None	No	1		No				S	Bat	4	S	Bat	4	S	Bat	3	S	Bat	2	S	Bat	5	S	Bat	3	S	Bat	2	S	Bat	1		2	4	3	3	5	3	2	1
65	33	Male	Pedagogy	Applied Social Sciences and Humanities	CSAH	UNIP	10	João Pessoa	Catholic	Yes	1		Yes	Mammals			LLA	Bat	5	LLA	Bat	4	LLA	Bat	2	LLA	Bat	4	LLA	Bat	5	LLA	Bat	4	LLA	Bat	1	LLA	Bat	1		4	2	5	2	4	1	3	3
66	28	Male	Electrical engineering	Exact and Technological Sciences	CET	UFCG	8	Campi Grande	Protestant	Yes	1		Yes	Mammals			CSAH	Bat	2	CSAH	Bat	5	CSAH	Bat	2	CSAH	Bat	2	CSAH	Bat	5	CSAH	Bat	4	CSAH	Bat	2	CSAH	Bat	1		2	4	3	2	5	3	1	1
67	31	Male	Biological Sciences	Environmental	A	UFPB	7	João Pessoa	None	No	1		Yes	Mammals and Birds			CET	Bat	2	CET	Bat	5	CET	Bat	4	CET	Bat	2	CET	Bat	5	CET	Bat	2	CET	Bat	3	CET	Bat	1		1	5	4	5	5	2	1	1
68	21	Female	Biological Sciences	Environmental	A	UFC	7	FORTALEZA	None	No	1		Yes	Mammals			CET	Bat	4	CET	Bat	5	CET	Bat	2	CET	Bat	2	CET	Bat	5	CET	Bat	3	CET	Bat	2	CET	Bat	1		1	5	4	2	5	2	1	1
69	20	Male	Biological Sciences	Environmental	A	UFC	8	Fortaleza	None	No	1		Yes	Mammals			CET	Bat	1	CET	Bat	5	CET	Bat	3	CET	Bat	5	CET	Bat	5	CET	Bat	4	CET	Bat	1	CET	Bat	1		2	5	4	2	5	2	2	1
70	18	Female	Biological Sciences	Environmental	A	UEPB	4	Campi Grande	None	No	1		Yes	Mammals and Birds			CET	Bat	4	CET	Bat	3	CET	Bat	3	CET	Bat	2	CET	Bat	5	CET	Bat	3	CET	Bat	3	CET	Bat	1		4	4	2	2	4	3	3	2
71	22	Male	Ecology	Environmental	A	UFS	8	Aracaju	Catholic	Yes	1		Yes	Mammalss, Fishs and Reptiles			S	Bat	2	S	Bat	1	S	Bat	4	S	Bat	3	S	Bat	1	S	Bat	1	S	Bat	3	S	Bat	4		1	5	4	5	5	2	1	1
72	21	Male	Ecology	Environmental	A	UFS	5	Aracaju	Catholic	Yes	1		Yes	Mammals and Reptiles			LLA	Bat	2	LLA	Bat	5	LLA	Bat	1	LLA	Bat	3	LLA	Bat	5	LLA	Bat	5	LLA	Bat	1	LLA	Bat	1		2	5	4	2	5	2	4	1
73	19	Male	Biological Sciences	Environmental	A	UFS	6	Aracaju	Catholic	Yes	1		Yes	Mammals			LLA	Bat	4	LLA	Bat	4	LLA	Bat	4	LLA	Bat	2	LLA	Bat	4	LLA	Bat	2	LLA	Bat	2	LLA	Bat	1		1	5	3	2	5	3	1	1
74	18	Male	Zootechny	Environmental	A	UFS	4	São Cristovão	Protestant	Yes	1		Yes	Mammals, Reptiles and Birds			LLA	Bat	3	LLA	Bat	5	LLA	Bat	1	LLA	Bat	4	LLA	Bat	5	LLA	Bat	5	LLA	Bat	1	LLA	Bat	1		2	3	1	2	5	4	3	1
75	22	Female	Biological Sciences	Environmental	A	UFS	8	Lizard	Catholic	Yes	1		Yes	Mammals			LLA	Bat	5	LLA	Bat	3	LLA	Bat	5	LLA	Bat	1	LLA	Bat	5	LLA	Bat	1	LLA	Bat	2	LLA	Bat	1		1	4	1	5	5	5	1	1
76	19	Male	Biological Sciences	Environmental	A	IFRN	4	Assú/RN	Protestant	Yes	1		Yes	Mammals			CET	Bat	2	CET	Bat	3	CET	Bat	4	CET	Bat	2	CET	Bat	4	CET	Bat	3	CET	Bat	4	CET	Bat	1		4	5	4	2	5	2	1	1
77	21	Male	Biological Sciences	Environmental	A	URCA	5	Crato CE	Catholic	Yes	1		Yes	Mammals			A	Bat	2	A	Bat	5	A	Bat	1	A	Bat	2	A	Bat	5	A	Bat	4	A	Bat	1	A	Bat	1		3	3	3	3	5	3	3	1
78	21	Male	Biological Sciences	Environmental	A	URCA	5	Crato	Catholic	Yes	1		No				A	Bat	4	A	Bat	5	A	Bat	2	A	Bat	2	A	Bat	5	A	Bat	2	A	Bat	1	A	Bat	1		1	5	2	2	5	4	1	1
79	21	Male	Biological Sciences	Environmental	A	UFS	5	Nossa Senhora do Socorro	None	No	1		Yes	Mammals			CET	Bat	5	CET	Bat	5	CET	Bat	5	CET	Bat	3	CET	Bat	5	CET	Bat	1	CET	Bat	1	CET	Bat	1		1	5	4	5	5	2	1	1
80	22	Male	Biological Sciences	Environmental	A	UFS	7	Boquim	Catholic	Yes	1		Yes	Mammals			A	Bat	2	A	Bat	4	A	Bat	1	A	Bat	2	A	Bat	4	A	Bat	4	A	Bat	1	A	Bat	1		2	5	1	5	5	5	2	1
81	22	Female	Chemistry	Exact and Technological Sciences	CET	UFCG	8	cuité-PB	Catholic	Yes	1		Yes	Mammals			CET	Bat	3	CET	Bat	4	CET	Bat	4	CET	Bat	4	CET	Bat	5	CET	Bat	2	CET	Bat	2	CET	Bat	1		2	2		4	4	2	3	2
82	20	Male	Chemistry	Exact and Technological Sciences	CET	UEPB	5	Campi Grande	Catholic	Yes	1		Yes	Mammals			CET	Bat	2	CET	Bat	5	CET	Bat	5	CET	Bat	2	CET	Bat	5	CET	Bat	1	CET	Bat	1	CET	Bat	1		2	5	2	4	5	2	2	5
83	22	Male	Biological Sciences	Environmental	A	UFPB	5	João Pessoa	Others	Yes	1		Yes	Mammals, Birds and Fish			S	Bat	3	S	Bat	4	S	Bat	2	S	Bat	3	S	Bat	5	S	Bat	4	S	Bat	1	S	Bat	1		4	5	1	4	5	3	1	1
84	23	Female	Social Sciences	Applied Social Sciences and Humanities	CSAH	UFPB	5	ITAPOROROCA	Protestant	Yes	1		Yes	Mammals			S	Bat	1	S	Bat	4	S	Bat	2	S	Bat	4	S	Bat	5	S	Bat	2	S	Bat	1	S	Bat	1		5	4	5	2	4	5	4	1
85	24	Female	Biological Sciences	Environmental	A	UECE	8	Jaguarua	Catholic	Yes	1		Yes	Mammals			CET	Bat	3	CET	Bat	4	CET	Bat	3	CET	Bat	2	CET	Bat	5	CET	Bat	3	CET	Bat	2	CET	Bat	1		4	5	5	5	5	1	2	1
86	21	Female	Biological Sciences	Environmental	A	UECE	7	Limoeiro do Norte	Protestant	Yes	1		Yes	Mammals			S	Bat	2	S	Bat	5	S	Bat	5	S	Bat	1	S	Bat	5	S	Bat	1	S	Bat	2	S	Bat	1		1	4		2	5	3
87	23	Female	Biological Sciences	Environmental	A	UECE	9	Limoeiro do Norte	Catholic	Yes	1		Yes	Birds			CET	Bat	4	CET	Bat	3	CET	Bat	2	CET	Bat	2	CET	Bat	4	CET	Bat	3	CET	Bat	3	CET	Bat	2		3	5	4	3	5	2	2	1
88	21	Female	Biological Sciences	Environmental	A	UECE	7	Limoeiro Norte-ce	Catholic	Yes	1		Yes	Mammals			S	Bat	2	S	Bat	3	S	Bat	3	S	Bat	2	S	Bat	4	S	Bat	2	S	Bat	1	S	Bat	1		1	5	1	2	5	3	1	1
89	21	Male	Biological Sciences	Environmental	A	UECE	7	Limoeiro do Norte	Catholic	Yes	1		Yes	Mammals			S	Bat	4	S	Bat	5	S	Bat	2	S	Bat	4	S	Bat	5	S	Bat	2	S	Bat	2	S	Bat	1		1	3	4	5	5	2	4	1
90	18	Female	History	Applied Social Sciences and Humanities	CSAH	UFBA	4	Salvador	Catholic	Yes	1		Yes	Mammals			A	Bat	4	A	Bat	1	A	Bat	2	A	Bat	1	A	Bat	2	A	Bat	4	A	Bat	4	A	Bat	4		2	3	2	2	4	2	3	1
91	19	Female	Biological Sciences	Environmental	A	UEPB	7	Lagoa Seca	None	No	1		Yes	Birds			S	Bat	4	S	Bat	3	S	Bat	4	S	Bat	2	S	Bat	3	S	Bat	2	S	Bat	4	S	Bat	3		3
92	30	Female	Biological Sciences	Environmental	A	UFPB	4	João Pessoa	None	No	1		Yes	Mammals			CSAH	Bat	2	CSAH	Bat	4	CSAH	Bat	2	CSAH	Bat	2	CSAH	Bat	5	CSAH	Bat	4	CSAH	Bat	2	CSAH	Bat	1		1	5	4	4	5	3	1	1
93	20	Female	Biological Sciences	Environmental	A	UFRN	5	tal	None	No	1		Yes	Mammals			CSAH	Bat	5	CSAH	Bat	4	CSAH	Bat	4	CSAH	Bat	3	CSAH	Bat	5	CSAH	Bat	3	CSAH	Bat	2	CSAH	Bat	1		2	5	3	3	5	4	3	1
94	22	Female	Biological Sciences	Environmental	A	UFPB	4	João Pessoa	None	No	1		Yes	Mammals			CSAH	Bat	5	CSAH	Bat	5	CSAH	Bat	2	CSAH	Bat	3	CSAH	Bat	5	CSAH	Bat	2	CSAH	Bat	3	CSAH	Bat	1		2	5	1	2	4	4	2	1
95	19	Male	Biological Sciences	Environmental	A	URCA	6	Crato	Catholic	Yes	1		No				CSAH	Bat	4	CSAH	Bat	5	CSAH	Bat	5	CSAH	Bat	1	CSAH	Bat	4	CSAH	Bat	1	CSAH	Bat	2	CSAH	Bat	1		2	5	3	4		3	2	1
96	23	Female	Biological Sciences	Environmental	A	URCA	5	Crato	None	No	1		Yes	Mammals			LLA	Bat	3	LLA	Bat	3	LLA	Bat	3	LLA	Bat	3	LLA	Bat	5	LLA	Bat	3	LLA	Bat	3	LLA	Bat	1		2	5	2	2	5	3	4	1
97	38	Male	Biological Sciences	Environmental	A	UEPB	7	campi grande	Catholic	Yes	1		Yes	Mammals			CSAH	Bat	2	CSAH	Bat	3	CSAH	Bat	4	CSAH	Bat	4	CSAH	Bat	3	CSAH	Bat	2	CSAH	Bat	3	CSAH	Bat	3		3	2	2	2	5	2	3	1
98	21	Female	Biological Sciences	Environmental	A	UEPB	7	Campi Grande	Catholic	Yes	1		Yes	Mammals			CSAH	Bat	2	CSAH	Bat	3	CSAH	Bat	5	CSAH	Bat	4	CSAH	Bat	5	CSAH	Bat	1	CSAH	Bat	1	CSAH	Bat	1		2	4	3	2	5	2	3	1
99	22	Female	Nursing	Health	S	UFCG	8	CAMPI GRANDE	None	No	1		Yes	Mammals			CSAH	Bat	5	CSAH	Bat	5	CSAH	Bat	2	CSAH	Bat	3	CSAH	Bat	4	CSAH	Bat	3	CSAH	Bat	2	CSAH	Bat	1		3	5	2	2	5	3	3	1
100	20	Male	Electrical engineering	Exact and Technological Sciences	CET	UFRN	7	tal	Catholic	Yes	1		Yes	Mammals			CET	Bat	2	CET	Bat	1	CET	Bat		CET	Bat		CET	Bat		CET	Bat		CET	Bat		CET	Bat			1	4	3	2	5	3	3	1
101	22	Female	Biological Sciences	Environmental	A	UNEB	5	São Gabriel	None	No	1		Yes	Mammals, Reptiles and Birds			CET	Bat	1	CET	Bat	2	CET	Bat	4	CET	Bat	5	CET	Bat	5	CET	Bat	3	CET	Bat	3	CET	Bat	1		4	5	1	1	5	5	4	1
102	36	Female	Social Sciences	Applied Social Sciences and Humanities	CSAH	UFCG	7	Sumé	Protestant	Yes	1		Yes	Mammals			CSAH	Bat	2	CSAH	Bat	5	CSAH	Bat	3	CSAH	Bat	4	CSAH	Bat	5	CSAH	Bat	3	CSAH	Bat	2	CSAH	Bat	1		2	4	4	4	5	2	2	1
103	26	Male	Electrical engineering	Exact and Technological Sciences	CET	UFPE	8	Abreu e Lima	Protestant	Yes	1		Yes	Mammals			CSAH	Bat	3	CSAH	Bat	5	CSAH	Bat	1	CSAH	Bat	3	CSAH	Bat	5	CSAH	Bat	4	CSAH	Bat	1	CSAH	Bat	5		2	5	3	2	5	3	2	1
104	28	Male	Medicine	Health	S	UFAL	9	Maceió	None	No	1		No				CSAH	Bat	1	CSAH	Bat	5	CSAH	Bat	1	CSAH	Bat	4	CSAH	Bat	5	CSAH	Bat	4	CSAH	Bat	4	CSAH	Bat	5		4	5	2	2	5	3	2	1
105	20	Male	Biological Sciences	Environmental	A	UFRN	5	tal	Protestant	Yes	1		No				S	Bat	2	S	Bat	1	S	Bat	5	S	Bat	3	S	Bat	5	S	Bat	1	S	Bat	3	S	Bat	1		3	3	4	3	5	2	1	1
106	18	Male	Philosophy	Applied Social Sciences and Humanities	CSAH	UFC	4	fortaleza	Protestant	Yes	1		Yes	Mammals			CSAH	Bat	4	CSAH	Bat	3	CSAH	Bat	5	CSAH	Bat	2	CSAH	Bat	5	CSAH	Bat	2	CSAH	Bat	4	CSAH	Bat	2		4	5	1	2	5	4	3	1
107	18	Male	Veteriry Medicine	Environmental	A	UFPI	4	Teresi	None	No	1		Yes	Mammals			A	Bat	1	A	Bat	5	A	Bat	1	A	Bat	4	A	Bat	5	A	Bat	5	A	Bat	1	A	Bat	1		4	4	3	2	5	3	4	1
108	21	Female	Civil Engineering	Exact and Technological Sciences	CET	UFCG	6	araripi	Catholic	Yes	1		Yes	Mammals			CET	Bat	4	CET	Bat	5	CET	Bat	5	CET	Bat	2	CET	Bat	5	CET	Bat	1	CET	Bat	3	CET	Bat	1		3	4		5		1	2
109	18	Male	Biological Sciences	Environmental	A	UFRPE	5	Recife-PE	Protestant	Yes	1		Yes	Mammals			S	Bat	4	S	Bat	5	S	Bat	1	S	Bat	2	S	Bat	5	S	Bat	4	S	Bat	1	S	Bat	1		4	4	5	2	5	1	2	1
110	27	Male	Letters	Linguistics, Literature and Arts	LLA	UFC	7	Fortaleza	None	No	1		Yes	Mammals			S	Bat	2	S	Bat	5	S	Bat	4	S	Bat	2	S	Bat	5	S	Bat	2	S	Bat	1	S	Bat	1		1	4	3	4	5	3	3	1
111	22	Male	Veteriry Medicine	Environmental	A	UFCG	6	Patos	Others	Yes	1		Yes	Mammals			S	Bat	4	S	Bat	4	S	Bat	2	S	Bat	4	S	Bat	5	S	Bat	3	S	Bat	2	S	Bat	1		2	5	4	4	5	4	1	1
112	18	Male	Veteriry Medicine	Environmental	A	UEMA	4	sao luis	Catholic	Yes	1		Yes	Mammals			S	Bat	1	S	Bat	5	S	Bat	2	S	Bat	3	S	Bat	5	S	Bat	4	S	Bat	2	S	Bat	1		2	5		2	5	1	1	1
113	20	Female	Biological Sciences	Environmental	A	UFPI	4	Teresi	Protestant	Yes	1		Yes	Fishs			S	Bat	5	S	Bat	4	S	Bat	4	S	Bat	1	S	Bat	5	S	Bat	3	S	Bat	4	S	Bat	1		1	5	4	3	4	1	1	2
114	19	Female	Biological Sciences	Environmental	A	UFPB	6	João Pessoa	Catholic	Yes	1		Yes	Mammals			S	Bat	2	S	Bat	2	S	Bat	2	S	Bat	2	S	Bat	5	S	Bat	4	S	Bat	2	S	Bat	1		1	4	1	4	5	2	3	1
115	21	Male	Computer Science	Exact and Technological Sciences	CET	UFCG	7	Campi Grande	None	No	1		Yes	Mammals			A	Bat	2	A	Bat	5	A	Bat	2	A	Bat	4	A	Bat	5	A	Bat	3	A	Bat	2	A	Bat	1		2	4	1	2	5	5	2	1
116	22	Male	Biological Sciences	Environmental	A	UFPB	7	João Pessoa	None	No	1		Yes	Mammals and fish			CSAH	Bat	1	CSAH	Bat	5	CSAH	Bat	3	CSAH	Bat	4	CSAH	Bat	5	CSAH	Bat	3	CSAH	Bat	2	CSAH	Bat	1		4	5	1	2	5	2	1	1
117	21	Female	Biological Sciences	Environmental	A	UESPI	8	Campo maior	Catholic	Yes	1		No				CSAH	Bat	1	CSAH	Bat	5	CSAH	Bat	4	CSAH	Bat	4	CSAH	Bat	5	CSAH	Bat	3	CSAH	Bat	1	CSAH	Bat	1		5	4	5	1	3	1	5	3
118	22	Female	Biological Sciences	Environmental	A	UESPI	8	Campo Maior	None	No	1		Yes	Mammals			CET	Bat	1	CET	Bat	5	CET	Bat	5	CET	Bat	5	CET	Bat	5	CET	Bat	3	CET	Bat	1	CET	Bat	1		1	4	3	3	4	3	3	1
119	20	Male	Civil Engineering	Exact and Technological Sciences	CET	UFC	7	fortaleza	Catholic	Yes	1		Yes	Mammals			A	Bat	1	A	Bat	5	A	Bat	4	A	Bat	3	A	Bat	5	A	Bat	2	A	Bat	1	A	Bat	1		2	1	4	3	3	2	3	1
120	30	Female	Biological Sciences	Environmental	A	UFPB	7	João Pessoa	Catholic	Yes	1		Yes	Mammals			CSAH	Bat	3	CSAH	Bat	2	CSAH	Bat	4	CSAH	Bat	4	CSAH	Bat	5	CSAH	Bat	1	CSAH	Bat	3	CSAH	Bat	1		2	3	3	3	3	1	1	1
121	24	Male	Biological Sciences	Environmental	A	UFPB	7	João Pessoa	Catholic	Yes	1		No				A	Bat	1	A	Bat	5	A	Bat	1	A	Bat	5	A	Bat	5	A	Bat	5	A	Bat	4	A	Bat	1		2	5	4	4	5	4	2	1
122	20	Female	Biological Sciences	Environmental	A	UFPI	7	Picos	Catholic	Yes	1		Yes	Mammals			A	Bat	2	A	Bat	5	A	Bat	4	A	Bat	2	A	Bat	5	A	Bat	2	A	Bat	3	A	Bat	1		1	4	1	3	5	3	3	1
123	23	Male	Computer Science	Exact and Technological Sciences	CET	UFCG	8	Campi Grande	Protestant	Yes	1		No				A	Bat	1	A	Bat	5	A	Bat	1	A	Bat	2	A	Bat	5	A	Bat	5	A	Bat	1	A	Bat	1		1	2	5	2	5	1	2	1
124	22	Female	Veteriry Medicine	Environmental	A	UFBA	7	Salvador	None	No	1		Yes	Mammals, Reptiles and Birds			A	Bat	5	A	Bat	5	A	Bat	3	A	Bat	1	A	Bat	5	A	Bat	3	A	Bat	1	A	Bat	1		3	5	3	3	5	3	3	1
125	34	Male	Letters	Linguistics, Literature and Arts	LLA	UFC	8	Fortaleza	Protestant	Yes	3	From 4 to 6 minimum wage	Yes	Mammals			A	Bat	4	A	Bat	5	A	Bat	4	A	Bat	5	A	Bat	5	A	Bat	2	A	Bat	2	A	Bat	1		2	5	1	2	5	5	4	1
126	18	Female	Letters	Linguistics, Literature and Arts	LLA	UFC	7	Fortaleza	None	No	3	From 4 to 6 minimum wage	Yes	Mammals and Birds			A	Bat	3	A	Bat	4	A	Bat	5	A	Bat	4	A	Bat	5	A	Bat	2	A	Bat	4	A	Bat	1		1	5	3	5	5	3	1	1
127	26	Male	Nutrition	Health	S	UFAL	8	Maceió	Catholic	Yes	3	From 4 to 6 minimum wage	Yes	Mammals			A	Bat	4	A	Bat	2	A	Bat	5	A	Bat	2	A	Bat	4	A	Bat	1	A	Bat	4	A	Bat	2		5	4	5	1	4	1	4	2
128	20	Male	Civil Engineering	Exact and Technological Sciences	CET	IFPB	7	São João do Rio do fish/PB	Catholic	Yes	3	From 4 to 6 minimum wage	Yes	Birds			S	Bat	1	S	Bat	5	S	Bat	1	S	Bat	2	S	Bat	5	S	Bat	4	S	Bat	1	S	Bat	1		4	4	4	4	4	3	4	1
129	23	Female	Civil Engineering	Exact and Technological Sciences	CET	IFPB	7	Ipaumirim	Catholic	Yes	3	From 4 to 6 minimum wage	Yes	Mammals			A	Bat	3	A	Bat	5	A	Bat	3	A	Bat	3	A	Bat	5	A	Bat	3	A	Bat	3	A	Bat	1		4	4	5	4	4	1	4	2
130	21	Male	Civil Engineering	Exact and Technological Sciences	CET	UFBA	7	salvador	None	No	3	From 4 to 6 minimum wage	Yes	Mammals			A	Bat	2	A	Bat	5	A	Bat	1	A	Bat	2	A	Bat	5	A	Bat	4	A	Bat	3	A	Bat	1		1	5	5	5	5	2	1	1
131	19	Male	Veteriry Medicine	Environmental	A	UECE	4	Fortaleza	None	No	3	From 4 to 6 minimum wage	Yes	Mammals			S	Bat	5	S	Bat	4	S	Bat	2	S	Bat	1	S	Bat	5	S	Bat	4	S	Bat	4	S	Bat	1		2	5	2	1	5	4	1	1
132	29	Female	Letters	Linguistics, Literature and Arts	LLA	UFPE	8	Recife	None	No	3	From 4 to 6 minimum wage	Yes	Mammals			S	Bat	1	S	Bat	4	S	Bat	4	S	Bat	5	S	Bat	5	S	Bat	3	S	Bat	1	S	Bat	1		4	3	2	2	5	3	3	1
133	22	Female	Veteriry Medicine	Environmental	A	UEMA	8	São Luís	Catholic	Yes	3	From 4 to 6 minimum wage	Yes	Mammals			S	Bat	2	S	Bat	5	S	Bat	3	S	Bat	3	S	Bat	5	S	Bat	3	S	Bat	2	S	Bat	1		4	5	4	2	5	2	2	1
134	22	Female	Biological Sciences	Environmental	A	UFPB	5	João Pessoa	None	No	3	From 4 to 6 minimum wage	Yes	Mammals			CET	Bat	3	CET	Bat	3	CET	Bat	4	CET	Bat	3	CET	Bat	3	CET	Bat	1	CET	Bat	3	CET	Bat	1		1	5	1	2	5	5	2	1
135	21	Male	Biological Sciences	Environmental	A	UFPB	5	João Pessoa	Catholic	Yes	3	From 4 to 6 minimum wage	Yes	Mammals			CET	Bat	2	CET	Bat	4	CET	Bat	5	CET	Bat	4	CET	Bat	4	CET	Bat	1	CET	Bat	2	CET	Bat	1		2	4	4	2	5	2	2	1
136	21	Female	Law	Applied Social Sciences and Humanities	CSAH	UFBA	7	Salvador	None	No	3	From 4 to 6 minimum wage	Yes	Mammals			CET	Bat	2	CET	Bat	5	CET	Bat	3	CET	Bat	3	CET	Bat	5	CET	Bat	3	CET	Bat	2	CET	Bat	1		2	3	2	4	4	3	2	2
137	23	Male	Veteriry Medicine	Environmental	A	UFCG	8	caicó-RN	Catholic	Yes	3	From 4 to 6 minimum wage	No				CET	Bat	1	CET	Bat	3	CET	Bat	2	CET	Bat	5	CET	Bat	4	CET	Bat	3	CET	Bat	1	CET	Bat	1		4	3	5	1	2	1	5	4
138	19	Male	Electrical engineering	Exact and Technological Sciences	CET	UFMA	7	São Luís	None	No	3	From 4 to 6 minimum wage	Yes	Mammals			CET	Bat	4	CET	Bat	4	CET	Bat	2	CET	Bat	2	CET	Bat	4	CET	Bat	4	CET	Bat	4	CET	Bat	1		2	5	4	2	5	2	3	1
139	25	Male	Mechanical Engineering	Exact and Technological Sciences	CET	UFPE	10	Recife	None	No	3	From 4 to 6 minimum wage	Yes	Mammals			CET	Bat	1	CET	Bat	5	CET	Bat	3	CET	Bat	2	CET	Bat	5	CET	Bat	3	CET	Bat	2	CET	Bat	1		4	3	3	2	5	3	3	1
140	24	Female	Medicine	Health	S	UFPB	7	João Pessoa	Catholic	Yes	3	From 4 to 6 minimum wage	No				CET	Bat	2	CET	Bat	3	CET	Bat	3	CET	Bat	4	CET	Bat	5	CET	Bat	3	CET	Bat	4	CET	Bat	1		2	1	4	3	1	1	3	4
141	24	Female	Design	Linguistics, Literature and Arts	LLA	UFMA	7	São Luís	Others	Yes	3	From 4 to 6 minimum wage	Yes	Mammals			CET	Bat	2	CET	Bat	5	CET	Bat	4	CET	Bat	2	CET	Bat	5	CET	Bat	1	CET	Bat	1	CET	Bat	1		2	5	1	3	5	5	1	1
142	30	Male	Design	Linguistics, Literature and Arts	LLA	IPOG	5	São Luís	Others	Yes	3	From 4 to 6 minimum wage	Yes	Mammals			CET	Bat	4	CET	Bat	2	CET	Bat	5	CET	Bat	2	CET	Bat	4	CET	Bat	1	CET	Bat	3	CET	Bat	1		4	4	4	2	4	2	2	1
143	21	Female	Design	Linguistics, Literature and Arts	LLA	UFMA	8	São Luís	Catholic	Yes	3	From 4 to 6 minimum wage	No				CET	Bat	2	CET	Bat	5	CET	Bat	5	CET	Bat	2	CET	Bat	5	CET	Bat	2	CET	Bat	1	CET	Bat	1		5	3	5	1	5	1	2	1
144	23	Male	Civil Engineering	Exact and Technological Sciences	CET	UFPI	8	Teresi	None	No	3	From 4 to 6 minimum wage	Yes	Mammals			CET	Bat	4	CET	Bat	3	CET	Bat	5	CET	Bat	2	CET	Bat	4	CET	Bat	1	CET	Bat	2	CET	Bat	2		2	3	4	2	4	3	4	1
145	25	Male	Computer Science	Exact and Technological Sciences	CET	UFBA	8	Salvador	None	No	3	From 4 to 6 minimum wage	Yes	Mammals			A	Bat	1	A	Bat	5	A	Bat	1	A	Bat	5	A	Bat	5	A	Bat	5	A	Bat	1	A	Bat	1		5	5	5	3	5	1	1	1
146	18	Male	Electrical engineering	Exact and Technological Sciences	CET	UFC	5	Fortaleza	None	No	3	From 4 to 6 minimum wage	Yes	Mammals, Reptiles and Birds			A	Bat	1	A	Bat	1	A	Bat	4	A	Bat	2	A	Bat	5	A	Bat	2	A	Bat	1	A	Bat	1		3	4	4	4	5	2	2	1
147	18	Male	Electrical engineering	Exact and Technological Sciences	CET	UFC	5	Fortaleza	None	No	3	From 4 to 6 minimum wage	Yes	Mammals, Birds and Fish			LLA	Bat	5	LLA	Bat		LLA	Bat	1	LLA	Bat	5	LLA	Bat	5	LLA	Bat	4	LLA	Bat	1	LLA	Bat	1		2	5	5	2	5	1	1	1
148	18	Male	Medicine	Health	S	UFPE	5	Recife	None	No	3	From 4 to 6 minimum wage	Yes	Mammals, Birds and Fish			CET	Bat	4	CET	Bat	2	CET	Bat	5	CET	Bat	4	CET	Bat	5	CET	Bat	1	CET	Bat	1	CET	Bat	1		3	4	2	3	5	4	1	1
149	33	Female	Psychology	Applied Social Sciences and Humanities	CSAH	Faculdade Maurício de ssau	7	Campi grande	None	No	3	From 4 to 6 minimum wage	Yes	Mammals			A	Bat	1	A	Bat	3	A	Bat	2	A	Bat	5	A	Bat	5	A	Bat	4	A	Bat	4	A	Bat	1		2	4	2	2	5	4	2	1
150	25	Male	Computer Science	Exact and Technological Sciences	CET	UFCG	10	Campi Grande	None	No	3	From 4 to 6 minimum wage	Yes	Mammals			A	Bat	1	A	Bat	5	A	Bat	2	A	Bat	5	A	Bat	5	A	Bat	5	A	Bat	1	A	Bat	1		1	2	4	5	5	3	3	1
151	19	Male	Architecture	Applied Social Sciences and Humanities	CSAH	UFAL	7	Maceió	None	No	3	From 4 to 6 minimum wage	Yes	Mammalss, Birds, Reptiles and Fishs			CSAH	Bat	1	CSAH	Bat	4	CSAH	Bat	5	CSAH	Bat	2	CSAH	Bat	5	CSAH	Bat	1	CSAH	Bat	1	CSAH	Bat	1		2	5	3	4	5	3	2	1
152	24	Male	Computer Science	Exact and Technological Sciences	CET	UFCG	8	Campi Grande	None	No	3	From 4 to 6 minimum wage	Yes	Mammals			CET	Bat	4	CET	Bat	2	CET	Bat	2	CET	Bat	2	CET	Bat	3	CET	Bat	4	CET	Bat	4	CET	Bat	3		4	5	5	2	5	1	3	1
153	25	Male	Biological Sciences	Environmental	A	UFAL	7	Coruripe	Protestant	Yes	3	From 4 to 6 minimum wage	Yes	Mammalss, Birds, Reptiles and Fishs			A	Bat	4	A	Bat	5	A	Bat	3	A	Bat	2	A	Bat	5	A	Bat	4	A	Bat	1	A	Bat	1		2	5	2	4	5	3	2	1
154	33	Male	Geography	Applied Social Sciences and Humanities	CSAH	UFS	8	Aracaju	None	No	3	From 4 to 6 minimum wage	Yes	Mammals			CSAH	Bat	3	CSAH	Bat	5	CSAH	Bat	1	CSAH	Bat	2	CSAH	Bat	5	CSAH	Bat	5	CSAH	Bat	1	CSAH	Bat	1		1	5	3	4	5	3	2	1
155	23	Male	Electrical engineering	Exact and Technological Sciences	CET	UFC	8	Sobral	Protestant	Yes	3	From 4 to 6 minimum wage	Yes	Mammals			S	Bat	4	S	Bat	5	S	Bat	3	S	Bat	2	S	Bat	5	S	Bat	1	S	Bat	4	S	Bat	1		1	5	5	5	5	3	1	1
156	20	Male	Biological Sciences	Environmental	A	UEPB	4	Campi Grande	Catholic	Yes	3	From 4 to 6 minimum wage	Yes	Mammals			CSAH	Bat	1	CSAH	Bat	5	CSAH	Bat	3	CSAH	Bat	3	CSAH	Bat	5	CSAH	Bat	3	CSAH	Bat	1	CSAH	Bat	1		1	5	4	3	5	2	1	1
157	27	Male	Ecology	Environmental	A	UFPB	10	João Pessoa	None	No	3	From 4 to 6 minimum wage	Yes	Mammals and Reptiles			A	Bat	1	A	Bat	5	A	Bat	1	A	Bat	5	A	Bat	5	A	Bat	5	A	Bat	4	A	Bat	1		1	5	1	5	5	5	4	1
158	23	Male	Medicine	Health	S	UFBA	8	Salvador	Protestant	Yes	3	From 4 to 6 minimum wage	Yes	Mammals			A	Bat	2	A	Bat	5	A	Bat	3	A	Bat	2	A	Bat	5	A	Bat	3	A	Bat	2	A	Bat	1		1	5	1	2	5	4	1	1
159	22	Male	Biological Sciences	Environmental	A	UFPB	7	João Pessoa	None	No	3	From 4 to 6 minimum wage	Yes	Mammals			CET	Bat	2	CET	Bat	5	CET	Bat	4	CET	Bat	4	CET	Bat	5	CET	Bat	2	CET	Bat	1	CET	Bat	1		2	5	1	2	5	4	3	1
160	22	Male	Medicine	Health	S	UFBA	5	Salvador	None	No	3	From 4 to 6 minimum wage	Yes	Mammals and Birds			CET	Bat	2	CET	Bat	4	CET	Bat	3	CET	Bat	3	CET	Bat	4	CET	Bat	3	CET	Bat	2	CET	Bat	1		2	5	3	3	5	3	2	1
161	20	Male	Software Engineering	Exact and Technological Sciences	CET	UFC	7	Itapipoca	Catholic	Yes	3	From 4 to 6 minimum wage	Yes	Mammals			A	Bat	1	A	Bat	5	A	Bat	2	A	Bat	2	A	Bat	5	A	Bat	5	A	Bat	1	A	Bat	1		1	3	2	5	4	3	1	1
162	22	Female	Computer Science	Exact and Technological Sciences	CET	UFMA	5	São Luis	Protestant	Yes	3	From 4 to 6 minimum wage	Yes	Mammals and Birds			A	Bat	4	A	Bat	4	A	Bat	3	A	Bat	2	A	Bat	5	A	Bat	3	A	Bat	4	A	Bat	1		4	2	5	2	4	1	3	1
163	25	Male	Computer Science	Exact and Technological Sciences	CET	UFMA	8	São Luís	None	No	3	From 4 to 6 minimum wage	Yes	Mammals and Reptiles			CET	Bat	1	CET	Bat	5	CET	Bat	5	CET	Bat	2	CET	Bat	5	CET	Bat	1	CET	Bat	2	CET	Bat	1		4	3	5	2	4	1	2	2
164	25	Female	Law	Applied Social Sciences and Humanities	CSAH	UFPE	4	Recife	Catholic	Yes	3	From 4 to 6 minimum wage	No				A	Bat	2	A	Bat	5	A	Bat	2	A	Bat	3	A	Bat	4	A	Bat	3	A	Bat	4	A	Bat	1		1	4	5	2	5	1	1	1
165	21	Female	Law	Applied Social Sciences and Humanities	CSAH	UEPB	8	Campi Grande	Others	Yes	3	From 4 to 6 minimum wage	Yes	Mammals			S	Bat	2	S	Bat	5	S	Bat	1	S	Bat	4	S	Bat	5	S	Bat	5	S	Bat	2	S	Bat	1		3	5	1	2	5	5	1	1
166	27	Female	Telecomunication engeneering	Exact and Technological Sciences	CET	UFC	10	Fortaleza	Protestant	Yes	3	From 4 to 6 minimum wage	Yes	Mammals and Birds			A	Bat	1	A	Bat	5	A	Bat	2	A	Bat	2	A	Bat	5	A	Bat	4	A	Bat	1	A	Bat	1		2	5	4	4	5	2	1	1
167	30	Female	Veteriry Medicine	Environmental	A	UFRPE	8	Recife - PE	Catholic	Yes	3	From 4 to 6 minimum wage	Yes	Mammalss, Birds, Reptiles and Fishs			A	Bat	2	A	Bat	5	A	Bat	1	A	Bat	5	A	Bat	5	A	Bat	5	A	Bat	1	A	Bat	1		1	5	2	2	5	5	1	1
168	20	Male	Telecomunication engeneering	Exact and Technological Sciences	CET	UFC	5	fortaleza	None	No	3	From 4 to 6 minimum wage	Yes	Mammals			LLA	Bat	2	LLA	Bat	5	LLA	Bat	5	LLA	Bat	2	LLA	Bat	5	LLA	Bat	1	LLA	Bat	2	LLA	Bat	1		1	5	5	2	5	1	2	1
169	28	Female	Nursing	Health	S	UEPB	5	Campi Grande	Catholic	Yes	3	From 4 to 6 minimum wage	Yes	Mammals			S	Bat	5	S	Bat	4	S	Bat	4	S	Bat	2	S	Bat	4	S	Bat	2	S	Bat	4	S	Bat	1		5	4	4	2	4	2	4	1
170	22	Female	Biological Sciences	Environmental	A	UFS	7	Itaporanga	Catholic	Yes	3	From 4 to 6 minimum wage	Yes	Mammals and Birds			A	Bat	3	A	Bat	2	A	Bat	4	A	Bat	3	A	Bat	5	A	Bat	4	A	Bat	2	A	Bat	1		3	2	4	3	5	4	2	1
171	18	Male	Telecomunication engeneering	Exact and Technological Sciences	CET	UFC	5	Fortaleza	None	No	3	From 4 to 6 minimum wage	Yes	Mammals			CET	Bat	4	CET	Bat	5	CET	Bat	5	CET	Bat	4	CET	Bat	5	CET	Bat	1	CET	Bat	1	CET	Bat	1		4	5	5	4	5	1	1	1
172	25	Male	Computer Science	Exact and Technological Sciences	CET	UFCG	8	CAMPI GRANDE	Catholic	Yes	3	From 4 to 6 minimum wage	Yes	Mammals and Birds			CET	Bat	4	CET	Bat	3	CET	Bat	4	CET	Bat	4	CET	Bat	5	CET	Bat	2	CET	Bat	2	CET	Bat	1		4	3	4	4	5	2	2	1
173	20	Male	Biological Sciences	Environmental	A	UFC	7	Fortaleza	None	No	3	From 4 to 6 minimum wage	Yes	Mammals and Birds			A	Bat	1	A	Bat	5	A	Bat	2	A	Bat	2	A	Bat	5	A	Bat	3	A	Bat	1	A	Bat	1		2	4	2	3	5	4	2	1
174	27	Female	Biological Sciences	Environmental	A	UFPB	10	João Pessoa	None	No	3	From 4 to 6 minimum wage	Yes	Arachnids			A	Bat	4	A	Bat	5	A	Bat	5	A	Bat	2	A	Bat	2	A	Bat	1	A	Bat	2	A	Bat	2		1	5	3	2	5	3	1	1
175	18	Male	Archeology	Applied Social Sciences and Humanities	CSAH	UFS	4	São Cristóvão	None	No	3	From 4 to 6 minimum wage	Yes	Mammals, Birds, Reptiles and Arachnids			A	Bat	1	A	Bat	5	A	Bat	2	A	Bat	3	A	Bat	5	A	Bat	4	A	Bat	2	A	Bat	1		2	4	4	4	5	3	4	1
176	22	Female	Biological Sciences	Environmental	A	UFC	8	fortaleza	None	No	3	From 4 to 6 minimum wage	Yes	Mammals			A	Bat	4	A	Bat	5	A	Bat	1	A	Bat	2	A	Bat	5	A	Bat	5	A	Bat	1	A	Bat	1		2	5	2	2	5	4	1	1
177	19	Female	Biological Sciences	Environmental	A	UFC	7	Fortaleza	None	No	3	From 4 to 6 minimum wage	Yes	Mammals			A	Bat	4	A	Bat	3	A	Bat	3	A	Bat	4	A	Bat	5	A	Bat	4	A	Bat	2	A	Bat	1		2	5	1	4	5	5	1	1
178	26	Female	Medicine	Health	S	UFS	7	Belo horizonte (moro em Lizard)	None	No	3	From 4 to 6 minimum wage	Yes	Mammalss, Birds, Reptiles and Fishs			A	Bat	4	A	Bat	5	A	Bat	1	A	Bat	4	A	Bat	5	A	Bat	4	A	Bat	1	A	Bat	1		1	5	1	4	5	5	1	1
179	37	Male	Law	Applied Social Sciences and Humanities	CSAH	UFS	7	Aracaju	Catholic	Yes	3	From 4 to 6 minimum wage	Yes	Mammals and fish			LLA	Bat	5	LLA	Bat	4	LLA	Bat	5	LLA	Bat	1	LLA	Bat	4	LLA	Bat	1	LLA	Bat	2	LLA	Bat	1		2	5		2	5	2	1	1
180	35	Male	Pharmacy	Health	S	UFS	10	Aracaju	Others	Yes	3	From 4 to 6 minimum wage	Yes	Mammals and Birds			A	Bat	1	A	Bat	5	A	Bat	3	A	Bat	2	A	Bat	5	A	Bat	3	A	Bat	2	A	Bat	1		3	4	4	4	4	2	2	2
181	28	Female	Archeology	Applied Social Sciences and Humanities	CSAH	UFS	8	Aracaju	None	No	3	From 4 to 6 minimum wage	Yes	Mammals			A	Bat	1	A	Bat	5	A	Bat	3	A	Bat	2	A	Bat	5	A	Bat	4	A	Bat	3	A	Bat	1		2	5	4	4	5	4	2	1
182	21	Female	Veteriry Medicine	Environmental	A	UFS	6	São Cristóvão - SE	None	No	3	From 4 to 6 minimum wage	Yes	Mammals			A	Bat	2	A	Bat	4	A	Bat	3	A	Bat	5	A	Bat	5	A	Bat	3	A	Bat	2	A	Bat	1		2	5	4	2	5	2	2	1
183	21	Female	Agronomic Engineering	Environmental	A	UFS	7	Aracaju	Catholic	Yes	3	From 4 to 6 minimum wage	Yes	Mammals			S	Bat	2	S	Bat	5	S	Bat	4	S	Bat	2	S	Bat	5	S	Bat	2	S	Bat		S	Bat	5		2	4	4	4	5	2	2	2
184	21	Male	Veteriry Medicine	Environmental	A	UFS	5	Aracaju	None	No	3	From 4 to 6 minimum wage	Yes	Mammals, Reptiles and Birds			A	Bat	2	A	Bat	4	A	Bat	3	A	Bat	3	A	Bat	5	A	Bat	3	A	Bat	2	A	Bat	1		1	5	2	5	5	4	1	1
185	21	Female	Nursing	Health	S	UFS	5	Aracaju	Catholic	Yes	3	From 4 to 6 minimum wage	Yes	Mammals			CSAH	Bat	4	CSAH	Bat	2	CSAH	Bat	5	CSAH	Bat	2	CSAH	Bat	4	CSAH	Bat	1	CSAH	Bat	3	CSAH	Bat	3		2	4	3	2	5	2	2	1
186	21	Male	Mechanical Engineering	Exact and Technological Sciences	CET	UFS	7	Aracaju	None	No	3	From 4 to 6 minimum wage	Yes	Mammals			A	Bat	4	A	Bat	5	A	Bat	4	A	Bat	4	A	Bat	5	A	Bat	2	A	Bat	2	A	Bat	1		4	4	4	2	5	2	2	1
187	36	Female	Accounting Sciences	Applied Social Sciences and Humanities	CSAH	UFRN	5	tal	Catholic	Yes	3	From 4 to 6 minimum wage	Yes	Mammals			CET	Bat	2	CET	Bat	4	CET	Bat	3	CET	Bat	2	CET	Bat	5	CET	Bat	3	CET	Bat	1	CET	Bat	1		1	3	5	4	5	1	1	1
188	20	Female	Oceanography	Environmental	A	UFPE	7	OLINDA	None	No	3	From 4 to 6 minimum wage	Yes	Mammals			A	Bat	3	A	Bat	5	A	Bat	2	A	Bat	4	A	Bat	5	A	Bat	3	A	Bat	1	A	Bat	1		4	5	1	3	5	5	3	1
189	21	Female	Biological Sciences	Environmental	A	UFS	7	Aracaju	None	No	3	From 4 to 6 minimum wage	No				A	Bat	1	A	Bat	5	A	Bat	2	A	Bat	5	A	Bat	5	A	Bat	4	A	Bat	1	A	Bat	1		2	4	3	2	5	2	3	1
190	32	Female	Psychology	Applied Social Sciences and Humanities	CSAH	UFCG	7	Campi Grande	None	No	3	From 4 to 6 minimum wage	Yes	Mammals, Reptiles and Birds			A	Bat	4	A	Bat	4	A	Bat	3	A	Bat	3	A	Bat	5	A	Bat	3	A	Bat	1	A	Bat	1		1	3	2	5	5	4	1	1
191	22	Male	Biological Sciences	Environmental	A	UFPB	7	João Pessoa	Catholic	Yes	3	From 4 to 6 minimum wage	Yes	Mammals			A	Bat	1	A	Bat	5	A	Bat	2	A	Bat	2	A	Bat	5	A	Bat	4	A	Bat	2	A	Bat	1		2	5	4	2	4	2	3	1
192	19	Female	Biological Sciences	Environmental	A	UFPB	6	João Pessoa	None	No	3	From 4 to 6 minimum wage	Yes	Mammals, Birds and Fish			A	Bat	4	A	Bat	4	A	Bat	2	A	Bat	2	A	Bat	5	A	Bat	4	A	Bat	4	A	Bat	1		1	5	1	2	5	5	1	1
193	30	Male	Geography	Applied Social Sciences and Humanities	CSAH	UFPB	4	João Pessoa	None	No	3	From 4 to 6 minimum wage	Yes	Mammals			A	Bat	1	A	Bat	5	A	Bat	4	A	Bat	5	A	Bat	5	A	Bat	2	A	Bat	1	A	Bat	1		1	5	4	5	5	2	1	1
194	22	Female	Biological Sciences	Environmental	A	UFS	7	NOSSA SENHORA DO SOCORRO	Catholic	Yes	3	From 4 to 6 minimum wage	Yes	Mammals			A	Bat	1	A	Bat	5	A	Bat	3	A	Bat	3	A	Bat	5	A	Bat	3	A	Bat	2	A	Bat	1		2	5	4	2	5	1	1	1
195	21	Female	Administration	Applied Social Sciences and Humanities	CSAH	Unit	7	Aracaju	Protestant	Yes	3	From 4 to 6 minimum wage	Yes	Mammals			A	Bat	2	A	Bat	4	A	Bat	2	A	Bat	3	A	Bat	5	A	Bat	4	A	Bat	2	A	Bat	1		2	3	5	4	3	1	2	3
196	20	Female	Biological Sciences	Environmental	A	UFS	7	nossa senhora do socorro	None	No	3	From 4 to 6 minimum wage	Yes	Mammals			A	Bat	1	A	Bat	5	A	Bat	3	A	Bat	2	A	Bat	5	A	Bat	3	A	Bat	1	A	Bat	1		1	5	2	2	5	4	4	1
197	22	Female	Biological Sciences	Environmental	A	UFPB	5	João Pessoa	None	No	3	From 4 to 6 minimum wage	Yes	Mammals			A	Bat	1	A	Bat	5	A	Bat	2	A	Bat	4	A	Bat	5	A	Bat	4	A	Bat	1	A	Bat	1		1	5	2	4	5	2	2	1
198	20	Female	Biological Sciences	Environmental	A	UFS	7	Aracaju	Catholic	Yes	3	From 4 to 6 minimum wage	Yes	Mammals and Reptiles			A	Bat	1	A	Bat	5	A	Bat	1	A	Bat	4	A	Bat	5	A	Bat	4	A	Bat	2	A	Bat	1		4	5	3	3	5	3	4	1
199	18	Female	Economy	Applied Social Sciences and Humanities	CSAH	UFCG	7	Campi Grande	Protestant	Yes	3	From 4 to 6 minimum wage	Yes	Mammals			A	Bat	1	A	Bat	5	A	Bat	4	A	Bat	2	A	Bat	5	A	Bat	2	A	Bat	1	A	Bat	1		5	4	5	2	4	2	3	2
200	26	Male	Pedagogy	Applied Social Sciences and Humanities	CSAH	UFPB	5	João Pessoa	None	No	3	From 4 to 6 minimum wage	Yes	Mammals			CET	Bat	3	CET	Bat	4	CET	Bat	3	CET	Bat	3	CET	Bat	5	CET	Bat	2	CET	Bat	3	CET	Bat	1		2	5	4	4	5	3	1	1
201	18	Female	Law	Applied Social Sciences and Humanities	CSAH	UFPB	6	João Pessoa	Others	Yes	3	From 4 to 6 minimum wage	Yes	Reptiles and Fish			CSAH	Bat	2	CSAH	Bat	4	CSAH	Bat	4	CSAH	Bat	4	CSAH	Bat	5	CSAH	Bat	3	CSAH	Bat	4	CSAH	Bat	1		4	5	4	2	5	2	4	1
202	20	Male	Civil Engineering	Exact and Technological Sciences	CET	IESP	6	João Pessoa	None	No	3	From 4 to 6 minimum wage	Yes	Mammals			A	Bat	2	A	Bat	5	A	Bat	4	A	Bat	2	A	Bat	5	A	Bat	2	A	Bat	2	A	Bat	1		2	4	3	4	5	3	2	1
203	20	Female	Biological Sciences	Environmental	A	UFS	7	Aracaju	Catholic	Yes	3	From 4 to 6 minimum wage	Yes	Fishs			A	Bat	1	A	Bat	5	A	Bat	3	A	Bat	2	A	Bat	5	A	Bat	3	A	Bat	1	A	Bat	1		4	5	2	1	5	4	2	1
204	21	Male	Psychology	Applied Social Sciences and Humanities	CSAH	Centro Universitário Dr. Leão Sampaio	7	Juazeiro do Norte	None	No	3	From 4 to 6 minimum wage	Yes	Mammals			A	Bat	4	A	Bat	5	A	Bat	1	A	Bat	4	A	Bat	5	A	Bat	3	A	Bat	1	A	Bat	1		2	5	4	3	5	2	3	1
205	25	Male	Medicine	Health	S	uefs	8	feira de santa	Catholic	Yes	3	From 4 to 6 minimum wage	Yes	Mammals			A	Bat	1	A	Bat	5	A	Bat	2	A	Bat	5	A	Bat	5	A	Bat	2	A	Bat	1	A	Bat	1		2	4	5	3	4	2		3
206	33	Male	Letters	Linguistics, Literature and Arts	LLA	UFRN	7	tal	None	No	3	From 4 to 6 minimum wage	Yes	Mammals			A	Bat	1	A	Bat	5	A	Bat		A	Bat		A	Bat		A	Bat		A	Bat		A	Bat			2	4	5	1	5	1	1	1
207	18	Female	Veteriry Medicine	Environmental	A	UECE	4	Fortaleza	Catholic	Yes	3	From 4 to 6 minimum wage	Yes	Mammals and Birds			A	Bat	1	A	Bat	5	A	Bat	1	A	Bat	4	A	Bat	5	A	Bat	4	A	Bat	1	A	Bat	1		2	5	2	2	5	2	3	1
208	22	Male	Civil Engineering	Exact and Technological Sciences	CET	UFPI	8	Teresi	Catholic	Yes	3	From 4 to 6 minimum wage	Yes	Mammals and fish			A	Bat	1	A	Bat	5	A	Bat	5	A	Bat	2	A	Bat	5	A	Bat	1	A	Bat	1	A	Bat	1		2	4	3	2	5	3	3	1
209	22	Male	Computer Science	Exact and Technological Sciences	CET	UFMA	7	São Luís	Protestant	Yes	3	From 4 to 6 minimum wage	No				A	Bat	4	A	Bat	5	A	Bat	1	A	Bat	2	A	Bat	5	A	Bat	4	A	Bat	1	A	Bat	1		2	4	4	2	5	2	3	1
210	21	Male	Civil Engineering	Exact and Technological Sciences	CET	UEFS	5	Feira de Santa	Catholic	Yes	3	From 4 to 6 minimum wage	Yes	Mammals			A	Bat	2	A	Bat	1	A	Bat	2	A	Bat	5	A	Bat	5	A	Bat	4	A	Bat	3	A	Bat	1		2	4	5	3	4	1	3	1
211	18	Female	Accounting Sciences	Applied Social Sciences and Humanities	CSAH	UEPB	4	Campi Grande	Protestant	Yes	3	From 4 to 6 minimum wage	No				A	Bat	1	A	Bat	5	A	Bat	3	A	Bat	4	A	Bat	5	A	Bat	3	A	Bat	1	A	Bat	1		2	4	1	2	5	4	1	1
212	22	Male	Computer Science	Exact and Technological Sciences	CET	UFMA	7	São Luís	Protestant	Yes	3	From 4 to 6 minimum wage	Yes	Mammals			A	Bat	2	A	Bat	5	A	Bat	2	A	Bat	2	A	Bat	5	A	Bat	4	A	Bat	1	A	Bat	1		4	3	2	4	5	4	1	1
213	27	Female	Medicine	Health	S	Famene	8	João Pessoa	Protestant	Yes	3	From 4 to 6 minimum wage	No				A	Bat	2	A	Bat	5	A	Bat	1	A	Bat	4	A	Bat	5	A	Bat	5	A	Bat	1	A	Bat	1		4	5	4	4	5	2	2	1
214	21	Male	Veteriry Medicine	Environmental	A	UFPB	8	Areia	None	No	3	From 4 to 6 minimum wage	Yes	Mammals			A	Bat	1	A	Bat	5	A	Bat	2	A	Bat	5	A	Bat	5	A	Bat	2	A	Bat	1	A	Bat	1		4	5	4	2	5	2	1	1
215	20	Male	Biological Sciences	Environmental	A	UFPB	7	João Pessoa	Catholic	Yes	3	From 4 to 6 minimum wage	Yes	Mammals			LLA	Bat	4	LLA	Bat	1	LLA	Bat	2	LLA	Bat	2	LLA	Bat	5	LLA	Bat	2	LLA	Bat	2	LLA	Bat	1		4	5	3	1	5	3	4	1
216	21	Male	Computer Science	Exact and Technological Sciences	CET	UFMA	5	São Luís - MA	Catholic	Yes	3	From 4 to 6 minimum wage	Yes	Mammals			CET	Bat	1	CET	Bat	5	CET	Bat	3	CET	Bat	1	CET	Bat	5	CET	Bat	3	CET	Bat	1	CET	Bat	1		2	4	3	2	5	3	1	1
217	21	Male	Biological Sciences	Environmental	A	UEMA	6	São Luís	Catholic	Yes	3	From 4 to 6 minimum wage	Yes	Mammals			A	Bat	3	A	Bat	5	A	Bat	3	A	Bat	2	A	Bat	5	A	Bat	3	A	Bat	3	A	Bat	1		2	5	1	2	5	5	2	1
218	29	Female	Psychology	Applied Social Sciences and Humanities	CSAH	Unissau	5	Recife	Others	Yes	3	From 4 to 6 minimum wage	Yes	Mammals			A	Bat	1	A	Bat	5	A	Bat	5	A	Bat	5	A	Bat	5	A	Bat	1	A	Bat	5	A	Bat	1		4	4	5	4	4	1	2	2
219	29	Male	Social Sciences	Applied Social Sciences and Humanities	CSAH	UFPE	5	Recife	None	No	3	From 4 to 6 minimum wage	No				S	Bat	1	S	Bat	5	S	Bat	1	S	Bat	4	S	Bat	5	S	Bat	5	S	Bat	1	S	Bat	1		1	5	4	5	5	2	1	1
220	24	Female	Social Sciences	Applied Social Sciences and Humanities	CSAH	UFRPE	8	Jaboatão dos Guararapes	None	No	3	From 4 to 6 minimum wage	Yes	Mammals			A	Bat	4	A	Bat	4	A	Bat	2	A	Bat	2	A	Bat	4	A	Bat	3	A	Bat	3	A	Bat	2		2	3	2	4	5	4	2	1
221	20	Female	Biological Sciences	Environmental	A	UEPB	7	Campi Grande	None	No	3	From 4 to 6 minimum wage	Yes	Mammals			CET	Bat	4	CET	Bat	5	CET	Bat	5	CET	Bat	2	CET	Bat	5	CET	Bat	1	CET	Bat	4	CET	Bat	1		5	5	5	2	5	1	5	1
222	27	Female	Civil Engineering	Exact and Technological Sciences	CET	UEMA	8	São luís	Catholic	Yes	3	From 4 to 6 minimum wage	Yes	Mammals			CET	Bat	4	CET	Bat	3	CET	Bat	4	CET	Bat	2	CET	Bat	4	CET	Bat	2	CET	Bat	3	CET	Bat	1		3	5	4	2	5	2	1	1
223	25	Male	Mechanical Engineering	Exact and Technological Sciences	CET	UFBA	7	Salvador	Catholic	Yes	3	From 4 to 6 minimum wage	Yes	Mammals			A	Bat	1	A	Bat	5	A	Bat	2	A	Bat	4	A	Bat	5	A	Bat	4	A	Bat	1	A	Bat	1		4	5	4	2	5	2	3	1
224	24	Male	Computer Science	Exact and Technological Sciences	CET	UFMA	8	São Luís	Protestant	Yes	3	From 4 to 6 minimum wage	Yes	Mammals			CSAH	Bat	4	CSAH	Bat	3	CSAH	Bat	2	CSAH	Bat	2	CSAH	Bat	4	CSAH	Bat	2	CSAH	Bat	3	CSAH	Bat	1		3	3	4	2	5	2	1	1
225	24	Male	Computer Science	Exact and Technological Sciences	CET	UFMA	7	São Luís	Others	Yes	3	From 4 to 6 minimum wage	Yes	Mammals			CSAH	Bat	2	CSAH	Bat	5	CSAH	Bat		CSAH	Bat	2	CSAH	Bat	5	CSAH	Bat	2	CSAH	Bat	1	CSAH	Bat	1		3	3	2	3	5	3	2	1
226	19	Male	Civil Engineering	Exact and Technological Sciences	CET	UFPI	6	Teresi	None	No	3	From 4 to 6 minimum wage	Yes	Mammals			A	Bat	1	A	Bat	5	A	Bat	1	A	Bat	2	A	Bat	5	A	Bat	5	A	Bat	1	A	Bat	1		4	5	4	2	5	2	2	1
227	32	Male	Geography	Applied Social Sciences and Humanities	CSAH	UFS	8	Aracaju	None	No	3	From 4 to 6 minimum wage	Yes	Mammals			A	Bat	1	A	Bat	4	A	Bat	3	A	Bat	4	A	Bat	5	A	Bat	3	A	Bat	1	A	Bat	1		2	5	1	2	5	2	1	1
228	22	Male	Civil Engineering	Exact and Technological Sciences	CET	UFPI	5	Teresi	Protestant	Yes	3	From 4 to 6 minimum wage	Yes	Mammals			S	Bat	3	S	Bat	4	S	Bat	4	S	Bat	4	S	Bat	4	S	Bat	2	S	Bat	2	S	Bat	2		2	5	2	2	5	4	1	1
229	22	Male	Biological Sciences	Environmental	A	UESPI	8	Teresi	None	No	3	From 4 to 6 minimum wage	Yes	Mammals			A	Bat	1	A	Bat	5	A	Bat	4	A	Bat	5	A	Bat	5	A	Bat	2	A	Bat	1	A	Bat	1		2	5	5	2	5	1	1	1
230	22	Male	Civil Engineering	Exact and Technological Sciences	CET	UFPI	8	Teresi	Catholic	Yes	3	From 4 to 6 minimum wage	Yes	Mammals			CET	Bat	3	CET	Bat	5	CET	Bat	5	CET	Bat	3	CET	Bat	5	CET	Bat	1	CET	Bat	1	CET	Bat	1		4	5	3	1	4	3	2	1
231	20	Male	Computer Science	Exact and Technological Sciences	CET	UECE	7	Fortaleza	Protestant	Yes	3	From 4 to 6 minimum wage	No				CSAH	Bat	2	CSAH	Bat	5	CSAH	Bat	4	CSAH	Bat	4	CSAH	Bat	5	CSAH	Bat	4	CSAH	Bat	2	CSAH	Bat	1		4	1	3	1	3	1	4	1
232	20	Female	Biological Sciences	Environmental	A	UnP - Universidade Potiguar	7	tal	Catholic	Yes	3	From 4 to 6 minimum wage	Yes	Mammals and fish			A	Bat	2	A	Bat	5	A	Bat	4	A	Bat	2	A	Bat	5	A	Bat	2	A	Bat	4	A	Bat	1		2	5	2	3	5	3	3	1
233	21	Female	Biological Sciences	Environmental	A	UFRN	7	tal	None	No	3	From 4 to 6 minimum wage	Yes	Mammals			CET	Bat	2	CET	Bat	5	CET	Bat	1	CET	Bat	2	CET	Bat	5	CET	Bat	5	CET	Bat	4	CET	Bat	1		4	5	3	2	5	3	3	1
234	24	Male	Computer Science	Exact and Technological Sciences	CET	UFBA	10	Salvador	None	No	3	From 4 to 6 minimum wage	Yes	Mammals			A	Bat	2	A	Bat	5	A	Bat	4	A	Bat	2	A	Bat	5	A	Bat	2	A	Bat	2	A	Bat	1		2	4	5	4	5	1	2	1
235	23	Female	Environmental Engineering	Environmental	A	UFPB	8	João Pessoa	Catholic	Yes	3	From 4 to 6 minimum wage	Yes	Mammals			CSAH	Bat	2	CSAH	Bat	4	CSAH	Bat	3	CSAH	Bat	4	CSAH	Bat	5	CSAH	Bat	3	CSAH	Bat	2	CSAH	Bat	2		4	3	5	1	3	1	3	3
236	19	Male	Civil Engineering	Exact and Technological Sciences	CET	UFC	7	Fortaleza	None	No	3	From 4 to 6 minimum wage	Yes	Mammals			A	Bat	2	A	Bat	5	A	Bat	3	A	Bat	2	A	Bat	5	A	Bat	3	A	Bat	2	A	Bat	1		2	3	4	4	4	2	2	2
237	21	Female	Medicine	Health	S	UFAL	6	Maceió	None	No	3	From 4 to 6 minimum wage	Yes	Mammals			A	Bat	1	A	Bat	5	A	Bat	3	A	Bat	2	A	Bat	5	A	Bat	3	A	Bat	1	A	Bat	1		2	4	5	2	5	4	4	1
238	18	Female	Biotechnology	Environmental	A	UFPB	6	João Pessoa	Catholic	Yes	3	From 4 to 6 minimum wage	Yes	Mammals			A	Bat	2	A	Bat	5	A	Bat	1	A	Bat	3	A	Bat	5	A	Bat	4	A	Bat	2	A	Bat	2		4	5	4	2	5	4	3	4
239	33	Male	Civil Engineering	Exact and Technological Sciences	CET	UFMA	6	São Luis	Protestant	Yes	3	From 4 to 6 minimum wage	Yes	Mammals			A	Bat	2	A	Bat	4	A	Bat	4	A	Bat	4	A	Bat	5	A	Bat	2	A	Bat	2	A	Bat	2		2	5	1	4	5	4	1	1
240	37	Female	Philosophy	Applied Social Sciences and Humanities	CSAH	UFC	4	FORTALEZA	Others	Yes	3	From 4 to 6 minimum wage	Yes	Mammals and Birds			CSAH	Bat	1	CSAH	Bat	5	CSAH	Bat	1	CSAH	Bat	5	CSAH	Bat	5	CSAH	Bat	5	CSAH	Bat	1	CSAH	Bat	1		2	5	1	2	5	5	1	1
241	20	Male	Computer Science	Exact and Technological Sciences	CET	UFMA	5	São Luís	None	No	3	From 4 to 6 minimum wage	Yes	Mammals			A	Bat	2	A	Bat	3	A	Bat	1	A	Bat	2	A	Bat	5	A	Bat	4	A	Bat	3	A	Bat	1		3	3	2	2	4	3		1
242	18	Female	Civil Engineering	Exact and Technological Sciences	CET	UFCG	4	Patos	Protestant	Yes	3	From 4 to 6 minimum wage	No				A	Bat	1	A	Bat	5	A	Bat	2	A	Bat	5	A	Bat	5	A	Bat	4	A	Bat	1	A	Bat	1		2	5	4	2	5	2	1	1
243	22	Female	Nursing	Health	S	Faculdade Maurício de ssau	6	Campi Grande	Catholic	Yes	3	From 4 to 6 minimum wage	Yes	Mammals			S	Bat	2	S	Bat	4	S	Bat	3	S	Bat	2	S	Bat	5	S	Bat	2	S	Bat	2	S	Bat	1		2	4	4	4	5	4	2	1
244	21	Male	Biological Sciences	Environmental	A	UFRN	6	tal	None	No	3	From 4 to 6 minimum wage	Yes	Mammals and Reptiles			CET	Bat	4	CET	Bat	4	CET	Bat	4	CET	Bat	2	CET	Bat	5	CET	Bat	2	CET	Bat	2	CET	Bat	1		1	5	2	4	5	3	1	1
245	18	Male	Biological Sciences	Environmental	A	UFRN	5	tal	None	No	3	From 4 to 6 minimum wage	Yes	Mammals			LLA	Bat	2	LLA	Bat	5	LLA	Bat	1	LLA	Bat	5	LLA	Bat	5	LLA	Bat	5	LLA	Bat	2	LLA	Bat	1		4	5	3	4	5	3	2	1
246	19	Female	Biological Sciences	Environmental	A	UFRN	6	tal	None	No	3	From 4 to 6 minimum wage	No				A	Bat	3	A	Bat	5	A	Bat	1	A	Bat	4	A	Bat	4	A	Bat	5	A	Bat	2	A	Bat	1		1	5	3	5	5	3	4	1
247	28	Male	Biological Sciences	Environmental	A	UFRN	6	tal	Catholic	Yes	3	From 4 to 6 minimum wage	Yes	Mammals			A	Bat	1	A	Bat	4	A	Bat	1	A	Bat	5	A	Bat	5	A	Bat	5	A	Bat	1	A	Bat	1		4	5	4	2	5	2	2	1
248	27	Female	Biological Sciences	Environmental	A	UFRN	5	tal	Protestant	Yes	3	From 4 to 6 minimum wage	Yes	Mammals			CSAH	Bat	4	CSAH	Bat	5	CSAH	Bat	4	CSAH	Bat	2	CSAH	Bat	3	CSAH	Bat	1	CSAH	Bat	3	CSAH	Bat	3		2	5	4	3	5	2	2	1
249	19	Male	Nursing	Health	S	UFRN	4	tal	None	No	3	From 4 to 6 minimum wage	Yes	Mammals			CET	Bat	4	CET	Bat	3	CET	Bat	5	CET	Bat	2	CET	Bat	4	CET	Bat	2	CET	Bat	4	CET	Bat	1		1	5	5	3	5	1	1	1
250	24	Female	Biological Sciences	Environmental	A	UFPB	5	João Pessoa	Catholic	Yes	3	From 4 to 6 minimum wage	Yes	Mammals			A	Bat	4	A	Bat	4	A	Bat	2	A	Bat	2	A	Bat	4	A	Bat	4	A	Bat	4	A	Bat	2		2	5	1	2	5	4	2	1
251	24	Female	Administration	Applied Social Sciences and Humanities	CSAH	Inper	7	João Pessoa	Catholic	Yes	3	From 4 to 6 minimum wage	Yes	Mammals			CSAH	Bat	4	CSAH	Bat	3	CSAH	Bat	5	CSAH	Bat	1	CSAH	Bat	4	CSAH	Bat	1	CSAH	Bat	4	CSAH	Bat	1		2	5	5	4	5	1	2	1
252	20	Male	Physical Education	Health	S	UFPB	5	João Pessoa	Others	Yes	3	From 4 to 6 minimum wage	Yes	Mammals			CSAH	Bat	2	CSAH	Bat	5	CSAH	Bat	3	CSAH	Bat	2	CSAH	Bat	5	CSAH	Bat	3	CSAH	Bat	1	CSAH	Bat	1		4	4	3	2	5	1	3	1
253	23	Male	Medicine	Health	S	UFBA	8	Salvador	None	No	3	From 4 to 6 minimum wage	Yes	Mammals			A	Bat	1	A	Bat	5	A	Bat	2	A	Bat	3	A	Bat	5	A	Bat	3	A	Bat	1	A	Bat	1		2	5	4	4	5	2	1	1
254	23	Female	Social Sciences	Applied Social Sciences and Humanities	CSAH	UFBA	7	Salvador	Protestant	Yes	3	From 4 to 6 minimum wage	Yes	Mammals and fish			CET	Bat	3	CET	Bat	3	CET	Bat	3	CET	Bat	3	CET	Bat	3	CET	Bat	3	CET	Bat	3	CET	Bat	3		4	5	5	2	5	1	2	1
255	22	Male	Electrical engineering	Exact and Technological Sciences	CET	UFC	8	Fortaleza	Protestant	Yes	3	From 4 to 6 minimum wage	Yes	Mammals			CET	Bat	2	CET	Bat	5	CET	Bat	4	CET	Bat	2	CET	Bat	5	CET	Bat	1	CET	Bat	4	CET	Bat	1		3	5	5	4	5	2	3	1
256	22	Male	Medicine	Health	S	UFCG	5	campi grande	Protestant	Yes	3	From 4 to 6 minimum wage	Yes	Mammals			A	Bat	4	A	Bat	5	A	Bat	4	A	Bat	2	A	Bat	5	A	Bat	2	A	Bat	1	A	Bat	1		5	3	4	1	5	2	3	1
257	20	Female	Electrical engineering	Exact and Technological Sciences	CET	UFC	4	Fortaleza	None	No	3	From 4 to 6 minimum wage	Yes	Mammals			A	Bat	2	A	Bat	5	A	Bat	1	A	Bat	4	A	Bat	5	A	Bat	5	A	Bat	1	A	Bat	1		2	4	5	2	5	1	3	1
258	25	Female	Environmental Engineering	Environmental	A	UFMA	5	Pelotas	Others	Yes	3	From 4 to 6 minimum wage	Yes	Mammals			CSAH	Bat	1	CSAH	Bat	3	CSAH	Bat	5	CSAH	Bat	4	CSAH	Bat	5	CSAH	Bat	1	CSAH	Bat	1	CSAH	Bat	1		2	5	1	2	5	5	1	1
259	25	Male	Physiotherapy	Health	S	UEPB	5	Campi Grande	Protestant	Yes	3	From 4 to 6 minimum wage	Yes	Mammals, Birds and Fish			CSAH	Bat	4	CSAH	Bat	3	CSAH	Bat	3	CSAH	Bat	2	CSAH	Bat	5	CSAH	Bat	3	CSAH	Bat	3	CSAH	Bat	1		4	5	4	2	5	5	1	1
260	24	Male	Medicine	Health	S	UFCG	5	campi grande	Others	Yes	3	From 4 to 6 minimum wage	Yes	Mammals			A	Bat	1	A	Bat	5	A	Bat	1	A	Bat	4	A	Bat	5	A	Bat	4	A	Bat	1	A	Bat	1		2	4	5	4	5	1	2	1
261	31	Female	Medicine	Health	S	UFCG	10	Salvador	None	No	3	From 4 to 6 minimum wage	Yes	Mammals			A	Bat	2	A	Bat	5	A	Bat	4	A	Bat	4	A	Bat	5	A	Bat	2	A	Bat	3	A	Bat	1		1	4	3	2	5	3	4	1
262	21	Female	Social Sciences	Applied Social Sciences and Humanities	CSAH	UECE	7	fortaleza	None	No	3	From 4 to 6 minimum wage	Yes	Mammals			A	Bat	4	A	Bat	5	A	Bat	3	A	Bat	4	A	Bat	5	A	Bat	3	A	Bat	4	A	Bat	1		2	4	2	1	5	2	3	1
263	22	Male	Biological Sciences	Environmental	A	UFRN	7	tal	None	No	3	From 4 to 6 minimum wage	Yes	Mammals			A	Bat	1	A	Bat	5	A	Bat	4	A	Bat	4	A	Bat	5	A	Bat	3	A	Bat	4	A	Bat	1		2	5	1	4	5	5	1	1
264	21	Male	Biological Sciences	Environmental	A	UFRN	7	tal	Protestant	Yes	3	From 4 to 6 minimum wage	Yes	Mammals			A	Bat	2	A	Bat	5	A	Bat	2	A	Bat	2	A	Bat	5	A	Bat	4	A	Bat	2	A	Bat	1		2	5	5	4	5	1	1
265	32	Female	Pedagogy	Applied Social Sciences and Humanities	CSAH	Estácio	4	Fortaleza	None	No	3	From 4 to 6 minimum wage	Yes	Mammals			A	Bat	3	A	Bat	3	A	Bat	3	A	Bat	3	A	Bat	5	A	Bat	3	A	Bat	3	A	Bat	1		1	4	3	2	5	3	1	1
266	25	Female	Psychology	Applied Social Sciences and Humanities	CSAH	UFC	6	euzebio	Catholic	Yes	3	From 4 to 6 minimum wage	Yes	Mammals			S	Bat	4	S	Bat	3	S	Bat	5	S	Bat	2	S	Bat	5	S	Bat	1	S	Bat	4	S	Bat	3		3	3	4	3	5	4	2	1
267	24	Female	Medicine	Health	S	UFBA	7	Salvador	None	No	3	From 4 to 6 minimum wage	Yes	Mammals			A	Bat	1	A	Bat	5	A	Bat	2	A	Bat	2	A	Bat	5	A	Bat	4	A	Bat	1	A	Bat	1		1	5	4	2	5	4	2	1
268	26	Male	Veteriry Medicine	Environmental	A	UFCG	5	Itaporanga	None	No	3	From 4 to 6 minimum wage	No				CET	Bat	4	CET	Bat	4	CET	Bat	5	CET	Bat	1	CET	Bat	4	CET	Bat	1	CET	Bat	3	CET	Bat	1		4	2	3	1	1	3	5	5
269	22	Male	Civil Engineering	Exact and Technological Sciences	CET	UFPE	8	RECIFE	Catholic	Yes	3	From 4 to 6 minimum wage	Yes	Mammals			A	Bat	4	A	Bat	5	A	Bat	1	A	Bat	3	A	Bat	5	A	Bat	5	A	Bat	3	A	Bat	1		5	4	5	1	5	1	3	1
270	25	Male	Law	Applied Social Sciences and Humanities	CSAH	UFPE	5	Olinda	None	No	3	From 4 to 6 minimum wage	Yes	Mammals and Reptiles			A	Bat	5	A	Bat	5	A	Bat	5	A	Bat	1	A	Bat	5	A	Bat	1	A	Bat	4	A	Bat	5		1	5	2	5	5	4	1	1
271	30	Female	Social Sciences	Applied Social Sciences and Humanities	CSAH	UFPB	7	Cabedelo	Catholic	Yes	3	From 4 to 6 minimum wage	Yes	Mammals			A	Bat	1	A	Bat	5	A	Bat	1	A	Bat	5	A	Bat	5	A	Bat	5	A	Bat	1	A	Bat	1		2	1	5	2	5	1	3	1
272	20	Female	Social Sciences	Applied Social Sciences and Humanities	CSAH	UFPB	7	João Pessoa	None	No	3	From 4 to 6 minimum wage	No				A	Bat	2	A	Bat	4	A	Bat	3	A	Bat	2	A	Bat	5	A	Bat	2	A	Bat	3	A	Bat	1		2	5	2	5	5	3	1	1
273	24	Female	odontology	Health	S	Faculdade Maurício de ssau	5	João Pessoa	Catholic	Yes	3	From 4 to 6 minimum wage	Yes	Mammals			A	Bat	4	A	Bat	5	A	Bat	4	A	Bat	2	A	Bat	5	A	Bat	2	A	Bat	4	A	Bat	1		4	5	4	2	5	2	2	1
274	21	Female	Law	Applied Social Sciences and Humanities	CSAH	UFBA	7	Salvador	Others	Yes	3	From 4 to 6 minimum wage	Yes	Mammals			A	Bat	2	A	Bat	4	A	Bat	5	A	Bat	4	A	Bat	5	A	Bat	1	A	Bat	2	A	Bat	1		2	5	3	2	5	3	1	1
275	26	Male	Biological Sciences	Environmental	A	UEPB	7	campi grande	Protestant	Yes	3	From 4 to 6 minimum wage	Yes	Mammals			CET	Bat	4	CET	Bat	4	CET	Bat	3	CET	Bat	2	CET	Bat	5	CET	Bat	3	CET	Bat	2	CET	Bat	1		4	5	5	2	5	1	3	1
276	22	Female	Biological Sciences	Environmental	A	UFPB	5	Bragança	Catholic	Yes	3	From 4 to 6 minimum wage	Yes	Mammals			CSAH	Bat	1	CSAH	Bat	3	CSAH	Bat	2	CSAH	Bat	5	CSAH	Bat	5	CSAH	Bat	4	CSAH	Bat	1	CSAH	Bat	1		2	5	1	4	5	5	2	1
277	25	Male	Computer Science	Exact and Technological Sciences	CET	UFBA	9	Salvador	None	No	3	From 4 to 6 minimum wage	No				CSAH	Bat	2	CSAH	Bat	5	CSAH	Bat	1	CSAH	Bat	3	CSAH	Bat	5	CSAH	Bat	3	CSAH	Bat	1	CSAH	Bat	1		3	4	3	3	4	3	2	1
278	37	Male	Social Sciences	Applied Social Sciences and Humanities	CSAH	UFAL	7	Maceió	None	No	3	From 4 to 6 minimum wage	Yes	Mammals			A	Bat	4	A	Bat	4	A	Bat	1	A	Bat	1	A	Bat	5	A	Bat	3	A	Bat	4	A	Bat	1		4	5	5	2	5	1	3	1
279	24	Male	Civil Engineering	Exact and Technological Sciences	CET	UFC	9	Fortaleza	Catholic	Yes	3	From 4 to 6 minimum wage	No				A	Bat	2	A	Bat	5	A	Bat	1	A	Bat	2	A	Bat	5	A	Bat	5	A	Bat	2	A	Bat	1		2	5	5	2	5	1	1	1
280	23	Female	Biological Sciences	Environmental	A	FAFIRE	5	Recife	None	No	3	From 4 to 6 minimum wage	Yes	Mammals			CET	Bat	1	CET	Bat	4	CET	Bat	4	CET	Bat	5	CET	Bat	5	CET	Bat	2	CET	Bat	2	CET	Bat	1		1	5	1	5	5	5	1	1
281	19	Female	Computer Science	Exact and Technological Sciences	CET	UFCG	7	Campi Grande	Catholic	Yes	3	From 4 to 6 minimum wage	Yes	Mammals			A	Bat	2	A	Bat	5	A	Bat	4	A	Bat	2	A	Bat	4	A	Bat	2	A	Bat	3	A	Bat	1		1	4	3	2	5	3	2	1
282	20	Male	Computing	Exact and Technological Sciences	CET	UFCG	7	Campi Grande	Catholic	Yes	3	From 4 to 6 minimum wage	No				A	Bat	1	A	Bat	5	A	Bat	1	A	Bat	2	A	Bat	5	A	Bat	5	A	Bat	1	A	Bat	1		1	5	4	5	5	2	1	1
283	26	Male	Medicine	Health	S	UFCG	8	Campi Grande	None	No	3	From 4 to 6 minimum wage	Yes	Mammals and Birds			CSAH	Bat	4	CSAH	Bat		CSAH	Bat		CSAH	Bat		CSAH	Bat		CSAH	Bat		CSAH	Bat		CSAH	Bat			2	5	3	2	5	3	1	1
284	18	Female	Biological Sciences	Environmental	A	UFPB	5	João Pessoa	None	No	3	From 4 to 6 minimum wage	Yes	Mammals			A	Bat	4	A	Bat	2	A	Bat	5	A	Bat	2	A	Bat	4	A	Bat	1	A	Bat	2	A	Bat	2		3	5	1	2	5	5	3	1
285	25	Male	Veteriry Medicine	Environmental	A	UFRPE	8	Olinda	Catholic	Yes	3	From 4 to 6 minimum wage	No				CET	Bat	1	CET	Bat	3	CET	Bat	4	CET	Bat	4	CET	Bat	5	CET	Bat	2	CET	Bat	2	CET	Bat	1		4	5	1	4	5	5	1	1
286	26	Male	Biological Sciences	Environmental	A	UFBA	5	Salvador	None	No	3	From 4 to 6 minimum wage	Yes	Mammals			A	Bat	2	A	Bat	5	A	Bat	4	A	Bat	2	A	Bat	5	A	Bat	2	A	Bat	1	A	Bat	1		1	5	3	4	5	3	2	1
287	28	Female	Medicine	Health	S	UFPE	4	Recife	Catholic	Yes	3	From 4 to 6 minimum wage	Yes	Mammals			A	Bat	2	A	Bat	5	A	Bat	1	A	Bat	3	A	Bat	5	A	Bat	4	A	Bat	1	A	Bat	1		5	5	5	2	5	1	1	1
288	28	Male	Biological Sciences	Environmental	A	UFBA	7	Salvador	Catholic	Yes	3	From 4 to 6 minimum wage	Yes	Mammals and Birds			A	Bat	2	A	Bat	5	A	Bat	3	A	Bat	2	A	Bat	5	A	Bat	3	A	Bat	2	A	Bat	1		2	5	3	2	5	3	2	1
289	19	Female	Philosophy	Applied Social Sciences and Humanities	CSAH	UFRN	4	tal	None	No	3	From 4 to 6 minimum wage	Yes	Mammals			CSAH	Bat	1	CSAH	Bat	5	CSAH	Bat	4	CSAH	Bat	2	CSAH	Bat	5	CSAH	Bat	4	CSAH	Bat	1	CSAH	Bat	1		2	4	3	5		3	2	1
290	21	Male	Biological Sciences	Environmental	A	UFBA	4	Salvador	Protestant	Yes	3	From 4 to 6 minimum wage	Yes	Mammals			A	Bat	1	A	Bat	5	A	Bat	4	A	Bat	5	A	Bat	5	A	Bat	2	A	Bat	1	A	Bat	1		2	5	4	3	5	2	1	1
291	27	Male	Biological Sciences	Environmental	A	UFAL	5	maceió	None	No	3	From 4 to 6 minimum wage	Yes	Mammalss, Fishs and Reptiles			CSAH	Bat	1	CSAH	Bat	5	CSAH	Bat	4	CSAH	Bat	5	CSAH	Bat	5	CSAH	Bat	2	CSAH	Bat	1	CSAH	Bat	1		5	5	4	1	5	1	1	1
292	19	Male	Computer Science	Exact and Technological Sciences	CET	UECE	7	Fortaleza	Catholic	Yes	3	From 4 to 6 minimum wage	Yes	Mammals			A	Bat	4	A	Bat	5	A	Bat	1	A	Bat	2	A	Bat	5	A	Bat	4	A	Bat	1	A	Bat	1		2	4	3	4	5	3	2	1
293	27	Male	Graphic expression	Exact and Technological Sciences	CET	UFPE	4	recife	None	No	3	From 4 to 6 minimum wage	Yes	Mammals			A	Bat	2	A	Bat	5	A	Bat	4	A	Bat	2	A	Bat	5	A	Bat	1	A	Bat	1	A	Bat	1		3	4	3	3	5	3	1	1
294	23	Female	Social Sciences	Applied Social Sciences and Humanities	CSAH	UFRPE	8	Jaboatão dos Guararapes	Catholic	Yes	3	From 4 to 6 minimum wage	Yes	Mammals			CSAH	Bat	2	CSAH	Bat	3	CSAH	Bat	5	CSAH	Bat	4	CSAH	Bat	3	CSAH	Bat	1	CSAH	Bat	2	CSAH	Bat	3		5	5	3	1	5	3	1	1
295	25	Male	Civil Engineering	Exact and Technological Sciences	CET	UFPE	5	Jaboatão dos Guararapes	None	No	3	From 4 to 6 minimum wage	Yes	Mammals			A	Bat	2	A	Bat	5	A	Bat	4	A	Bat		A	Bat	5	A	Bat	4	A	Bat	4	A	Bat	1		4	5	5	3	5	1	3	1
296	21	Male	Computer Science	Exact and Technological Sciences	CET	UFCG	7	Campi Grande	Others	Yes	3	From 4 to 6 minimum wage	Yes	Mammals			A	Bat	2	A	Bat	5	A	Bat	2	A	Bat	4	A	Bat	5	A	Bat	4	A	Bat	1	A	Bat	1		2	5	3	4	5	3	5	1
297	19	Male	Civil Engineering	Exact and Technological Sciences	CET	UFCG	7	Campi Grande	Catholic	Yes	3	From 4 to 6 minimum wage	No				A	Bat	1	A	Bat	5	A	Bat	1	A	Bat	2	A	Bat	5	A	Bat	5	A	Bat	2	A	Bat	1		1	5	3	4	5	3	1	1
298	20	Male	Medicine	Health	S	UFPE	6	Recife	None	No	3	From 4 to 6 minimum wage	Yes	Mammals			A	Bat	1	A	Bat	5	A	Bat	2	A	Bat	2	A	Bat	5	A	Bat	4	A	Bat	4	A	Bat	1		4	5	5	2	5	1	2	1
299	18	Male	Medicine	Health	S	UFPE	4	Recife	None	No	3	From 4 to 6 minimum wage	Yes	Mammals			A	Bat	2	A	Bat	5	A	Bat	1	A	Bat	5	A	Bat	5	A	Bat	5	A	Bat	2	A	Bat	1		2	5	4	4	5	1	3	1
300	21	Female	Veteriry Medicine	Environmental	A	UFBA	7	Salvador	None	No	3	From 4 to 6 minimum wage	Yes	Mammals			S	Bat	4	S	Bat	5	S	Bat	4	S	Bat	2	S	Bat	5	S	Bat	2	S	Bat	4	S	Bat	1		3	3	3	4	5	3	1	1
301	24	Male	Computer Science	Exact and Technological Sciences	CET	UFCG	4	Campi Grande	None	No	3	From 4 to 6 minimum wage	Yes	Mammals			A	Bat	1	A	Bat	5	A	Bat	2	A	Bat	4	A	Bat	5	A	Bat	2	A	Bat	2	A	Bat	1		2	5	5	4	5	1	2	1
302	22	Male	Biological Sciences	Environmental	A	UFRN	8	tal	Protestant	Yes	3	From 4 to 6 minimum wage	Yes	Mammals			CET	Bat	2	CET	Bat	2	CET	Bat		CET	Bat	4	CET	Bat	4	CET	Bat	2	CET	Bat	3	CET	Bat	2		4	5	4	2	5	2	2	1
303	20	Male	Biological Sciences	Environmental	A	UFRN	7	tal	Catholic	Yes	3	From 4 to 6 minimum wage	Yes	Birds			A	Bat	1	A	Bat	5	A	Bat	4	A	Bat	5	A	Bat	5	A	Bat	2	A	Bat	3	A	Bat	1		1	5	2	2	5	2	1	1
304	21	Female	Medicine	Health	S	UFCG	7	Campi Grande	Others	Yes	3	From 4 to 6 minimum wage	Yes	Mammals and Reptiles			A	Bat	1	A	Bat	5	A	Bat	5	A	Bat	4	A	Bat	5	A	Bat	1	A	Bat	4	A	Bat	1		1	5	5	2	5	1	2	1
305	25	Male	Physiotherapy	Health	S	UFPB	5	João Pessoa	Protestant	Yes	3	From 4 to 6 minimum wage	No				A	Bat	4	A	Bat	5	A	Bat	3	A	Bat	3	A	Bat	5	A	Bat	3	A	Bat	4	A	Bat	1		2	4	2	4	5		3	1
306	24	Male	Computing	Exact and Technological Sciences	CET	UFC	8	Fortaleza	Catholic	Yes	3	From 4 to 6 minimum wage	Yes	Mammals and Birds			CET	Bat	2	CET	Bat	5	CET	Bat	2	CET	Bat	4	CET	Bat	5	CET	Bat	2	CET	Bat	2	CET	Bat	5		2	4	4	3	4	2	3	1
307	23	Female	Biological Sciences	Environmental	A	UFRN	7	tal	Catholic	Yes	3	From 4 to 6 minimum wage	Yes	Mammals and Birds			CSAH	Bat	5	CSAH	Bat	4	CSAH	Bat	5	CSAH	Bat	2	CSAH	Bat	4	CSAH	Bat	2	CSAH	Bat	3	CSAH	Bat	2		3	5	4	3	5	4	2	1
308	25	Female	Biological Sciences	Environmental	A	UFPE	8	Recife	None	No	4	From 6 to 9 minimum wage	Yes	Mammals			CSAH	Bat	2	CSAH	Bat	5	CSAH	Bat	4	CSAH	Bat	4	CSAH	Bat	5	CSAH	Bat	3	CSAH	Bat	1	CSAH	Bat	1		2	5	5	3	5	1	1	1
309	35	Male	Civil Engineering	Exact and Technological Sciences	CET	Faculdade Maurício de ssau	8	Campi Grande	Catholic	Yes	4	From 6 to 9 minimum wage	Yes	Mammals and fish			CET	Bat	2	CET	Bat	3	CET	Bat	5	CET	Bat	4	CET	Bat	3	CET	Bat	1	CET	Bat	4	CET	Bat	3		1	5	4	5	5	2	1	1
310	33	Female	Law	Applied Social Sciences and Humanities	CSAH	UFBA	7	Salvador	Catholic	Yes	4	From 6 to 9 minimum wage	Yes	Mammals			CSAH	Bat	4	CSAH	Bat	5	CSAH	Bat	4	CSAH	Bat	2	CSAH	Bat	5	CSAH	Bat	2	CSAH	Bat	4	CSAH	Bat	1		4	2	5	2	2	1	4	2
311	22	Male	Electrical engineering	Exact and Technological Sciences	CET	UFMA	7	São Luís	None	No	4	From 6 to 9 minimum wage	Yes	Mammals			CET	Bat	4	CET	Bat	4	CET	Bat	5	CET	Bat	2	CET	Bat	5	CET	Bat	1	CET	Bat	3	CET	Bat	1		4	5	2	2	5	3	2	1
312	21	Male	Medicine	Health	S	UFPB	5	João Pessoa	None	No	4	From 6 to 9 minimum wage	Yes	Mammals			CSAH	Bat	3	CSAH	Bat	4	CSAH	Bat	2	CSAH	Bat	2	CSAH	Bat	5	CSAH	Bat	4	CSAH	Bat	2	CSAH	Bat	1		4	5	1	2	5	4	1	1
313	22	Female	Medicine	Health	S	UFPB	5	João Pessoa	None	No	4	From 6 to 9 minimum wage	Yes	Mammals			A	Bat	4	A	Bat	4	A	Bat	1	A	Bat	2	A	Bat	5	A	Bat	5	A	Bat	2	A	Bat	1		1	5	2	3	5	4	2	1
314	27	Male	Software Engineering	Exact and Technological Sciences	CET	UFC	10	Quixadá	None	No	4	From 6 to 9 minimum wage	Yes	Mammals			CET	Bat	2	CET	Bat	4	CET	Bat	3	CET	Bat	4	CET	Bat	5	CET	Bat	3	CET	Bat	2	CET	Bat	1		1	5	3	2	5	3	2	1
315	30	Male	Music	Linguistics, Literature and Arts	LLA	UFBA	4	Salvador	Catholic	Yes	4	From 6 to 9 minimum wage	Yes	Mammals			A	Bat	4	A	Bat	5	A	Bat	2	A	Bat	1	A	Bat	5	A	Bat	4	A	Bat	2	A	Bat	1		5		1	5	5	4	1	1
316	27	Male	Computer Science	Exact and Technological Sciences	CET	UFPE	5	Recife	None	No	4	From 6 to 9 minimum wage	Yes	Mammals			CSAH	Bat	2	CSAH	Bat	4	CSAH	Bat	5	CSAH	Bat	4	CSAH	Bat	5	CSAH	Bat	1	CSAH	Bat	4	CSAH	Bat	1		4	2	5	4	5	1	1	1
317	22	Male	Biological Sciences	Environmental	A	UFC	6	Fortaleza	Protestant	Yes	4	From 6 to 9 minimum wage	Yes	Mammals			A	Bat	4	A	Bat	5	A	Bat	1	A	Bat	4	A	Bat	5	A	Bat	3	A	Bat	1	A	Bat	1		1	3	2	5	5	4	4	1
318	27	Male	Production Engineering	Exact and Technological Sciences	CET	UFS	8	São Cristóvão	Catholic	Yes	4	From 6 to 9 minimum wage	Yes	Mammals			CSAH	Bat	1	CSAH	Bat	5	CSAH	Bat	2	CSAH	Bat	3	CSAH	Bat	5	CSAH	Bat	3	CSAH	Bat	1	CSAH	Bat	1		4	2	2	2	3	4	4	3
319	21	Male	Biological Sciences	Environmental	A	UFC	7	Fortaleza	None	No	4	From 6 to 9 minimum wage	Yes	Mammalss, Reptiles, Fishs, Birds, Arachnids and Arthropods			S	Bat	3	S	Bat	3	S	Bat	5	S	Bat	3	S	Bat	3	S	Bat	1	S	Bat	3	S	Bat	2		1	5	1	5	5	5	4	1
320	30	Female	Nutrition	Health	S	UFS	4	Aracaju	Protestant	Yes	4	From 6 to 9 minimum wage	Yes	Mammals and Birds			CSAH	Bat	2	CSAH	Bat	5	CSAH	Bat	4	CSAH	Bat	3	CSAH	Bat	5	CSAH	Bat	2	CSAH	Bat	3	CSAH	Bat	1		2	5	1	4	5	5	2	1
321	20	Female	Biological Sciences	Environmental	A	UFC	7	Fortaleza	Catholic	Yes	4	From 6 to 9 minimum wage	Yes	Mammals			S	Bat	2	S	Bat	5	S	Bat	4	S	Bat	4	S	Bat	5	S	Bat	1	S	Bat	2	S	Bat	1		1	5	2	2	5	4	1	1
322	19	Female	Biological Sciences	Environmental	A	UFC	4	Fortaleza	Protestant	Yes	4	From 6 to 9 minimum wage	Yes	Mammals and Birds			A	Bat	4	A	Bat	3	A	Bat	2	A	Bat	5	A	Bat	5	A	Bat	4	A	Bat	4	A	Bat	1		4	3	3	4	5	4	2	1
323	21	Male	Biological Sciences	Environmental	A	UFS	5	Aracaju	Others	Yes	4	From 6 to 9 minimum wage	Yes	Mammals and Birds			CSAH	Bat	4	CSAH	Bat	5	CSAH	Bat	2	CSAH	Bat	2	CSAH	Bat	5	CSAH	Bat	4	CSAH	Bat	1	CSAH	Bat	1		4	4	3	3	5	3	1	1
324	20	Female	Biological Sciences	Environmental	A	UFC	7	Fortaleza, Ceará	None	No	4	From 6 to 9 minimum wage	Yes	Mammals, Birds and Fish			CET	Bat	4	CET	Bat	5	CET	Bat	5	CET	Bat	2	CET	Bat	5	CET	Bat	1	CET	Bat	2	CET	Bat	1		4	5	1	2	5	4	1	1
325	25	Female	Biological Sciences	Environmental	A	UFC	9	Fortaleza	None	No	4	From 6 to 9 minimum wage	Yes	Mammalss, Birds, Reptiles and Fishs			CSAH	Bat	5	CSAH	Bat	5	CSAH	Bat	5	CSAH	Bat	1	CSAH	Bat	5	CSAH	Bat	1	CSAH	Bat	1	CSAH	Bat	1		2	1	2	5	5	4	3	1
326	22	Male	Biological Sciences	Environmental	A	UFC	8	Fortaleza	None	No	4	From 6 to 9 minimum wage	Yes	Reptiles, Birds and Fishs			A	Bat	3	A	Bat	5	A	Bat	1	A	Bat	2	A	Bat	5	A	Bat	5	A	Bat	4	A	Bat	1		1	5	2	5	5	2	1	1
327	29	Male	Mathematics	Exact and Technological Sciences	CET	UFS	5	Aracaju	None	No	4	From 6 to 9 minimum wage	Yes	Mammals			S	Bat	2	S	Bat	4	S	Bat	5	S	Bat	3	S	Bat	4	S	Bat	2	S	Bat		S	Bat	3		1	5	3	1	5	3	1	1
328	19	Male	Civil Engineering	Exact and Technological Sciences	CET	UFPI	7	Teresi	Catholic	Yes	4	From 6 to 9 minimum wage	Yes	Mammals			LLA	Bat	2	LLA	Bat	4	LLA	Bat	5	LLA	Bat	1	LLA	Bat	5	LLA	Bat	1	LLA	Bat	1	LLA	Bat	1		4	3	4	2	4	2	3	1
329	21	Female	Law	Applied Social Sciences and Humanities	CSAH	UFS	7	Aracaju	Protestant	Yes	4	From 6 to 9 minimum wage	Yes	Mammals			CSAH	Bat	5	CSAH	Bat	4	CSAH	Bat	5	CSAH	Bat	2	CSAH	Bat	4	CSAH	Bat	5	CSAH	Bat	4	CSAH	Bat	1		4	3	2	2	4	2	3	1
330	19	Male	Computer engineering	Exact and Technological Sciences	CET	UFS	4	Aracaju	Others	Yes	4	From 6 to 9 minimum wage	Yes	Mammals, Reptiles and Birds			A	Bat	1	A	Bat	5	A	Bat	2	A	Bat	4	A	Bat	5	A	Bat	4	A	Bat	2	A	Bat	1		3	5	5	3	5	1	1	1
331	29	Female	Civil Engineering	Exact and Technological Sciences	CET	UFS	7	Aracaju	Others	Yes	4	From 6 to 9 minimum wage	Yes	Mammals			CET	Bat	4	CET	Bat	5	CET	Bat	3	CET	Bat	2	CET	Bat	5	CET	Bat	3	CET	Bat	1	CET	Bat	1		2	5	1	2	5	5	4	1
332	18	Male	Social Communication	Applied Social Sciences and Humanities	CSAH	UFS	4	Aracaju	Protestant	Yes	4	From 6 to 9 minimum wage	Yes	Mammals			A	Bat	2	A	Bat	5	A	Bat	2	A	Bat	2	A	Bat	5	A	Bat	2	A	Bat	3	A	Bat	1		1	5	1	5	5	5	1	1
333	25	Female	Biological Sciences	Environmental	A	UFPB	6	João Pessoa	None	No	4	From 6 to 9 minimum wage	Yes	Mammals			CET	Bat	2	CET	Bat	4	CET	Bat	3	CET	Bat	2	CET	Bat	5	CET	Bat	3	CET	Bat	3	CET	Bat	1		2	5	1	4	5	5	1	1
334	19	Female	Biological Sciences	Environmental	A	UEPB	7	Campi Grande	Protestant	Yes	4	From 6 to 9 minimum wage	Yes	Mammals			S	Bat	4	S	Bat	5	S	Bat	4	S	Bat	4	S	Bat	5	S	Bat	2	S	Bat	4	S	Bat	1		5	5	5	1	5	1	4	5
335	20	Male	Biological Sciences	Environmental	A	UFPB	5	João Pessoa	None	No	4	From 6 to 9 minimum wage	Yes	Mammals and fish			CET	Bat	2	CET	Bat	4	CET	Bat	4	CET	Bat	2	CET	Bat	5	CET	Bat	2	CET	Bat	3	CET	Bat	1		2	5	3	2	5	3	2	1
336	23	Female	Biological Sciences	Environmental	A	UFPB	8	João Pessoa	Catholic	Yes	4	From 6 to 9 minimum wage	Yes	Mammals			A	Bat	4	A	Bat	5	A	Bat	2	A	Bat	4	A	Bat	5	A	Bat	4	A	Bat	4	A	Bat	1		1	5	1	2	5	5	2	1
337	33	Male	Law	Applied Social Sciences and Humanities	CSAH	UFPB	6	João Pessoa	Others	Yes	4	From 6 to 9 minimum wage	Yes	Mammals			A	Bat	4	A	Bat	5	A	Bat	5	A	Bat	5	A	Bat	5	A	Bat	1	A	Bat	2	A	Bat	1		3	4	2	2	5	4	2	1
338	23	Male	Civil Engineering	Exact and Technological Sciences	CET	UFPI	7	Teresi	Protestant	Yes	4	From 6 to 9 minimum wage	Yes	Birds			A	Bat	1	A	Bat	3	A	Bat	1	A	Bat	3	A	Bat	5	A	Bat	3	A	Bat	1	A	Bat	1		4	5	5	2	5	1	2	1
339	30	Male	Computer Science	Exact and Technological Sciences	CET	UFMA	10	São Luís	Protestant	Yes	4	From 6 to 9 minimum wage	Yes	Mammals			A	Bat	2	A	Bat	5	A	Bat	4	A	Bat	5	A	Bat	5	A	Bat	2	A	Bat	1	A	Bat	1		4	5	3	2	5	3	1	1
340	20	Male	odontology	Health	S	UFRN	7	tal	Catholic	Yes	4	From 6 to 9 minimum wage	Yes	Mammals and Birds			CET	Bat	2	CET	Bat	4	CET	Bat	4	CET	Bat	4	CET	Bat	4	CET	Bat	2	CET	Bat	2	CET	Bat	2		4	5	4	4	5	2	4	1
341	20	Male	Zootechny	Environmental	A	UFRPE	5	Recife	Catholic	Yes	4	From 6 to 9 minimum wage	Yes	Mammals and Birds			CET	Bat	2	CET	Bat	4	CET	Bat	5	CET	Bat	3	CET	Bat	4	CET	Bat	1	CET	Bat	3	CET	Bat	1		1	5	2	2	5	2	1	1
342	29	Female	Computer Science	Exact and Technological Sciences	CET	UFMA	10	São Luís	Catholic	Yes	4	From 6 to 9 minimum wage	Yes	Mammals			CSAH	Bat	2	CSAH	Bat	2	CSAH	Bat	5	CSAH	Bat	2	CSAH	Bat	5	CSAH	Bat	1	CSAH	Bat	3	CSAH	Bat	5		4	5	3	3	5	2	3	1
343	29	Male	Information systems	Exact and Technological Sciences	CET	IFMA	7	São Luis	Catholic	Yes	4	From 6 to 9 minimum wage	Yes	Mammals			CSAH	Bat	3	CSAH	Bat	4	CSAH	Bat	5	CSAH	Bat	3	CSAH	Bat	5	CSAH	Bat	1	CSAH	Bat	2	CSAH	Bat	1		2	5	4	2	5	4	4	1
344	25	Male	Biological Sciences	Environmental	A	UFPB	8	João Pessoa	None	No	4	From 6 to 9 minimum wage	Yes	Mammals, Birds and Fish			A	Bat	1	A	Bat	5	A	Bat	2	A	Bat	2	A	Bat	5	A	Bat	2	A	Bat	1	A	Bat	1		1	5	3	5	5	3	1	1
345	23	Male	Biological Sciences	Environmental	A	UFPB	5	João Pessoa	None	No	4	From 6 to 9 minimum wage	No				CSAH	Bat	3	CSAH	Bat	3	CSAH	Bat	2	CSAH	Bat	3	CSAH	Bat	5	CSAH	Bat	3	CSAH	Bat	3	CSAH	Bat	1		1	5	4	2	5	2	1	1
346	27	Male	Systems Alysis	Exact and Technological Sciences	CET	Estácio	7	Sao Luis	Protestant	Yes	4	From 6 to 9 minimum wage	Yes	Mammals			CET	Bat	2	CET	Bat	4	CET	Bat	1	CET	Bat	2	CET	Bat	5	CET	Bat	5	CET	Bat	1	CET	Bat	1		4	3	5	4	5	1	4	1
347	24	Male	Computer Science	Exact and Technological Sciences	CET	UFMA	8	São Luis	None	No	4	From 6 to 9 minimum wage	Yes	Mammals			A	Bat	1	A	Bat	4	A	Bat		A	Bat	2	A	Bat	5	A	Bat	3	A	Bat		A	Bat			2	4	1	3	4	1	2	1
348	24	Male	Medicine	Health	S	UEFS	8	Feira de Santa	Others	Yes	4	From 6 to 9 minimum wage	Yes	Mammals			A	Bat	3	A	Bat	5	A	Bat	4	A	Bat	3	A	Bat	5	A	Bat	2	A	Bat	2	A	Bat	1		2	5	2	4	5	2	2	1
349	22	Female	Medicine	Health	S	UFAL	7	Maceió-AL	None	No	4	From 6 to 9 minimum wage	Yes	Mammals and Reptiles			A	Bat	1	A	Bat	5	A	Bat	1	A	Bat	2	A	Bat	5	A	Bat	3	A	Bat	1	A	Bat	1		1	4	3	4	5	3	1	1
350	24	Male	Medicine	Health	S	UFAL	8	Maceió	Protestant	Yes	4	From 6 to 9 minimum wage	Yes	Mammals, Reptiles and Birds			A	Bat	1	A	Bat	3	A	Bat	4	A	Bat	5	A	Bat	5	A	Bat	2	A	Bat	4	A	Bat	1		4	5	3	2	5	3	1	1
351	25	Male	Medicine	Health	S	UNCISAL	7	Maceió	None	No	4	From 6 to 9 minimum wage	Yes	Mammals			A	Bat	4	A	Bat	3	A	Bat	5	A	Bat	2	A	Bat	5	A	Bat	1	A	Bat	3	A	Bat	1		4	5	4	4	5	2	1	1
352	21	Female	Medicine	Health	S	UFAL	5	Maceió	Protestant	Yes	4	From 6 to 9 minimum wage	Yes	Mammals			CSAH	Bat	2	CSAH	Bat	3	CSAH	Bat	2	CSAH	Bat	2	CSAH	Bat	4	CSAH	Bat	2	CSAH	Bat	3	CSAH	Bat	1		3	4	5	3	5	1	3	1
353	21	Male	Medicine	Health	S	UFAL	4	Maceió	None	No	4	From 6 to 9 minimum wage	Yes	Mammals			CET	Bat	4	CET	Bat	3	CET	Bat	4	CET	Bat	2	CET	Bat	4	CET	Bat	2	CET	Bat	2	CET	Bat	1		4	5	1	2	5	5	4	1
354	20	Male	Biological Sciences	Environmental	A	UFRN	7	Parmirim	Protestant	Yes	4	From 6 to 9 minimum wage	Yes	Mammals			CSAH	Bat	4	CSAH	Bat	4	CSAH	Bat	5	CSAH	Bat	2	CSAH	Bat	5	CSAH	Bat	1	CSAH	Bat	2	CSAH	Bat	1		2	5	4	2	5	3	2	1
355	26	Male	Administration	Applied Social Sciences and Humanities	CSAH	IFPB	8	João Pessoa	Protestant	Yes	4	From 6 to 9 minimum wage	Yes	Mammals			A	Bat	1	A	Bat	4	A	Bat	2	A	Bat	4	A	Bat	1	A	Bat	4	A	Bat	1	A	Bat	1		2	1	5	2	1	1	4	5
356	20	Male	Civil Engineering	Exact and Technological Sciences	CET	UFCG	5	Campi Grande	Protestant	Yes	4	From 6 to 9 minimum wage	No				CET	Bat	4	CET	Bat	3	CET	Bat	4	CET	Bat	2	CET	Bat	4	CET	Bat	2	CET	Bat	3	CET	Bat	2		4	4	4	4	5	2	4	1
357	19	Female	Nursing	Health	S	UEPB	7	Campi Grande	Catholic	Yes	4	From 6 to 9 minimum wage	Yes	Mammals and fish			A	Bat	2	A	Bat	4	A	Bat	4	A	Bat	3	A	Bat	5	A	Bat	2	A	Bat	1	A	Bat	1		5	1	5	1	3	1	5	3
358	22	Female	Medicine	Health	S	UFCG	7	Campi Grande	Protestant	Yes	4	From 6 to 9 minimum wage	Yes	Mammals			CET	Bat	4	CET	Bat	5	CET	Bat	3	CET	Bat	3	CET	Bat	5	CET	Bat	2	CET	Bat	3	CET	Bat	1		3	5	3	2	5	4	2	1
359	20	Female	Biological Sciences	Environmental	A	UFS	4	Belo horizonte	Catholic	Yes	4	From 6 to 9 minimum wage	Yes	Mammalss, Birds, Reptiles and Fishs			CET	Bat	2	CET	Bat	5	CET	Bat	4	CET	Bat	2	CET	Bat	5	CET	Bat	4	CET	Bat	4	CET	Bat	1		4	5	1	2	5	5	1	1
360	25	Female	Environmental Engineering	Environmental	A	UFMA	7	Pelotas	None	No	4	From 6 to 9 minimum wage	Yes	Mammals			CET	Bat	3	CET	Bat	4	CET	Bat	2	CET	Bat	3	CET	Bat	5	CET	Bat	2	CET	Bat	3	CET	Bat	1		2	3	2	2	5	1	3	1
361	29	Male	Medicine	Health	S	UFCG	5	Campi Grande	None	No	4	From 6 to 9 minimum wage	Yes	Mammals			A	Bat	2	A	Bat	5	A	Bat	2	A	Bat	2	A	Bat	5	A	Bat	2	A	Bat	2	A	Bat	1		2	5	2	2	5	5	1	1
362	21	Male	Medicine	Health	S	UFPE	5	Recife	Catholic	Yes	4	From 6 to 9 minimum wage	Yes	Mammalss, Birds, Reptiles and Fishs			A	Bat	3	A	Bat		A	Bat		A	Bat		A	Bat		A	Bat		A	Bat		A	Bat			2	5	3	2	5	3	2	1
363	21	Male	Medicine	Health	S	Fmb-ufba	7	Salvador	Catholic	Yes	4	From 6 to 9 minimum wage	Yes	Mammals			CSAH	Bat	2	CSAH	Bat	4	CSAH	Bat	5	CSAH	Bat	2	CSAH	Bat	5	CSAH	Bat	2	CSAH	Bat	2	CSAH	Bat	1		4	4	3	2	5	3	4	1
364	19	Female	Biological Sciences	Environmental	A	UFPB	5	João Pessoa	Catholic	Yes	4	From 6 to 9 minimum wage	Yes	Mammals			CSAH	Bat	2	CSAH	Bat	4	CSAH	Bat	1	CSAH	Bat	2	CSAH	Bat	5	CSAH	Bat	4	CSAH	Bat	1	CSAH	Bat	1		4	3	4	2	5	2	3	1
365	19	Male	Biological Sciences	Environmental	A	UFPB	5	João Pessoa	None	No	4	From 6 to 9 minimum wage	Yes	Mammals			CSAH	Bat	2	CSAH	Bat	2	CSAH	Bat	5	CSAH	Bat	5	CSAH	Bat	5	CSAH	Bat	1	CSAH	Bat	1	CSAH	Bat	1		4	5	5	2	5	1	3	1
366	20	Female	Veteriry Medicine	Environmental	A	UFBA	4	Salvador	Others	Yes	4	From 6 to 9 minimum wage	Yes	Mammals and Birds			A	Bat	1	A	Bat	5	A	Bat	4	A	Bat	4	A	Bat	5	A	Bat	3	A	Bat	1	A	Bat	1		3	5	1	2	5	4	4	1
367	20	Female	Veteriry Medicine	Environmental	A	UFRPE	7	Recife	None	No	4	From 6 to 9 minimum wage	Yes	Mammals, Birds and Fish			A	Bat	2	A	Bat	5	A	Bat	2	A	Bat	4	A	Bat	5	A	Bat	4	A	Bat	1	A	Bat	1		2	5	1	2	5	4	4	1
368	18	Female	Computer Science	Exact and Technological Sciences	CET	UFCG	7	João Pessoa	None	No	4	From 6 to 9 minimum wage	Yes	Mammals			A	Bat	2	A	Bat	5	A	Bat	4	A	Bat	5	A	Bat	5	A	Bat	4	A	Bat	2	A	Bat	1		2	4	2	4	5	4	1	1
369	22	Female	Medicine	Health	S	UFAL	4	Maceió	Others	Yes	4	From 6 to 9 minimum wage	Yes	Mammals			CET	Bat	4	CET	Bat	3	CET	Bat	2	CET	Bat	4	CET	Bat	5	CET	Bat	4	CET	Bat	1	CET	Bat	1		2	5	4	2	5	2	3	1
370	20	Male	Civil Engineering	Exact and Technological Sciences	CET	UFC	6	Fortaleza	Protestant	Yes	4	From 6 to 9 minimum wage	Yes	Mammals			S	Bat	4	S	Bat	5	S	Bat	4	S	Bat	4	S	Bat	5	S	Bat	2	S	Bat	2	S	Bat	1		2	5	3	2	5	1	1	1
371	60	Male	Veteriry Medicine	Environmental	A	UFBA	7	Salvador	Catholic	Yes	4	From 6 to 9 minimum wage	Yes	Birds			A	Bat	2	A	Bat	5	A	Bat	3	A	Bat	3	A	Bat	5	A	Bat	4	A	Bat	3	A	Bat	1		1	5	3	3	5	1	1	1
372	18	Male	Civil Engineering	Exact and Technological Sciences	CET	UFCG	4	Campi Grande	Catholic	Yes	4	From 6 to 9 minimum wage	Yes	Birds and Fishs			A	Bat	4	A	Bat	5	A	Bat	4	A	Bat	2	A	Bat	5	A	Bat	2	A	Bat	1	A	Bat	1		2	4	4	4	5	2	3	1
373	21	Male	Biological Sciences	Environmental	A	UFRN	5	tal	None	No	4	From 6 to 9 minimum wage	No				A	Bat	2	A	Bat	4	A	Bat	1	A	Bat	2	A	Bat	5	A	Bat	5	A	Bat	4	A	Bat	1		1	5	2	5	5	4	1	1
374	21	Female	Biological Sciences	Environmental	A	UFRN	7	tal	Protestant	Yes	4	From 6 to 9 minimum wage	Yes	Mammalss, Fishs and Reptiles			A	Bat	1	A	Bat	5	A	Bat	3	A	Bat	5	A	Bat	5	A	Bat	3	A	Bat	1	A	Bat	1		2	4	3	3	5	3	1	1
375	54	Male	Letters	Linguistics, Literature and Arts	LLA	UFC	10	fortaleza	None	No	5	From 9 to 11 minimum wage	No	Mammals			A	Bat	2	A	Bat	5	A	Bat	1	A	Bat	2	A	Bat	5	A	Bat	5	A	Bat	1	A	Bat	1		1	5	2	4	5	4		1
376	22	Male	Electrical engineering	Exact and Technological Sciences	CET	UFPE	8	Recife	None	No	5	From 9 to 11 minimum wage	Yes	Mammals, Reptiles and Birds			A	Bat	4	A	Bat	5	A	Bat	3	A	Bat	1	A	Bat	5	A	Bat	3	A	Bat	4	A	Bat	1		2	5	2	2	5	3	1	1
377	18	Male	Electrical engineering	Exact and Technological Sciences	CET	UFC	5	Fortaleza	None	No	5	From 9 to 11 minimum wage	Yes	Mammals and Reptiles			A	Bat	2	A	Bat	5	A	Bat	1	A	Bat	2	A	Bat	4	A	Bat	4	A	Bat	2	A	Bat	1		4	3	2	2	4	3	3	2
378	28	Female	History	Applied Social Sciences and Humanities	CSAH	UFCG	10	Campi grande	None	No	5	From 9 to 11 minimum wage	Yes	Mammals			A	Bat	1	A	Bat	5	A	Bat	4	A	Bat	2	A	Bat	5	A	Bat	2	A	Bat	1	A	Bat	1		5	5	2	3	5	2	3	1
379	22	Female	Veteriry Medicine	Environmental	A	UFRPE	8	Garanhuns	Protestant	Yes	5	From 9 to 11 minimum wage	Yes	Mammals			CET	Bat	2	CET	Bat	4	CET	Bat	3	CET	Bat	2	CET	Bat	5	CET	Bat	3	CET	Bat	1	CET	Bat	1		1	5	1	4	5	5	1	1
380	34	Male	Veteriry Medicine	Environmental	A	IFPB	8	João Pessoa	Catholic	Yes	5	From 9 to 11 minimum wage	Yes	Mammals			A	Bat	2	A	Bat	5	A	Bat	3	A	Bat	4	A	Bat		A	Bat	3	A	Bat	2	A	Bat	1		1	5	1	2	5	5	1	1
381	32	Female	Biological Sciences	Environmental	A	UFS	8	Aracaju	Protestant	Yes	5	From 9 to 11 minimum wage	Yes	Mammals			A	Bat	2	A	Bat	5	A	Bat	2	A	Bat	2	A	Bat	5	A	Bat	3	A	Bat	4	A	Bat	1		4	5	5	2	2	1	2	2
382	19	Female	Biological Sciences	Environmental	A	UFC	4	Fortaleza	Protestant	Yes	5	From 9 to 11 minimum wage	Yes	Mammals			CET	Bat	4	CET	Bat	3	CET	Bat	5	CET	Bat	4	CET	Bat	5	CET	Bat	1	CET	Bat	4	CET	Bat	1		3	5	2	4	5	3	1	1
383	20	Female	Biological Sciences	Environmental	A	UFC	8	Fortaleza	None	No	5	From 9 to 11 minimum wage	Yes	Mammals and Birds			A	Bat	3	A	Bat	2	A	Bat	2	A	Bat	2	A	Bat	5	A	Bat	2	A	Bat	3	A	Bat	1		1	5	2	2	5	4	2	1
384	21	Female	Geography	Applied Social Sciences and Humanities	CSAH	UFS	7	Aracaju	None	No	5	From 9 to 11 minimum wage	Yes	Mammals and fish			CET	Bat	2	CET	Bat	5	CET	Bat	4	CET	Bat	2	CET	Bat	5	CET	Bat	1	CET	Bat	4	CET	Bat	1		4
385	20	Female	Biological Sciences	Environmental	A	UFPB	7	João Pessoa	None	No	5	From 9 to 11 minimum wage	Yes	Mammals			CSAH	Bat	1	CSAH	Bat	4	CSAH	Bat	4	CSAH	Bat	4	CSAH	Bat	5	CSAH	Bat	2	CSAH	Bat	1	CSAH	Bat	1		1	5	4	5	5	2	3	1
386	20	Female	Biological Sciences	Environmental	A	UFS	7	Aracaju	Catholic	Yes	5	From 9 to 11 minimum wage	Yes	Mammals			A	Bat	3	A	Bat	3	A	Bat	5	A	Bat	3	A	Bat	4	A	Bat	1	A	Bat	2	A	Bat	1		4	4	1	2	5	5	2	1
387	20	Female	Social service	Applied Social Sciences and Humanities	CSAH	UFPB	5	João Pessoa	Catholic	Yes	5	From 9 to 11 minimum wage	Yes	Mammals			CSAH	Bat	4	CSAH	Bat	3	CSAH	Bat	5	CSAH	Bat	4	CSAH	Bat	3	CSAH	Bat	3	CSAH	Bat	3	CSAH	Bat	3		1	5	2	3	5	3	1	1
388	28	Male	Civil Engineering	Exact and Technological Sciences	CET	IFMA	7	São Luís	None	No	5	From 9 to 11 minimum wage	Yes	Mammals			A	Bat	1	A	Bat	5	A	Bat	1	A	Bat	5	A	Bat	5	A	Bat	4	A	Bat	1	A	Bat	1		2	4	4	2	5	4	3	1
389	29	Male	Computer engineering	Exact and Technological Sciences	CET	UEMA	4	São Luís	Protestant	Yes	5	From 9 to 11 minimum wage	Yes	Mammals			CSAH	Bat	2	CSAH	Bat	3	CSAH	Bat	3	CSAH	Bat	3	CSAH	Bat	5	CSAH	Bat	3	CSAH	Bat	1	CSAH	Bat	1		3	5	2	4	5	4		1
390	23	Male	Computer engineering	Exact and Technological Sciences	CET	UEMA	8	São luis	None	No	5	From 9 to 11 minimum wage	Yes	Mammals			A	Bat	2	A	Bat	5	A	Bat	1	A	Bat	2	A	Bat	5	A	Bat	5	A	Bat	2	A	Bat	1		2	5	3	4	4	3	4	1
391	20	Male	Computer Science	Exact and Technological Sciences	CET	UECE	7	Fortaleza	None	No	5	From 9 to 11 minimum wage	Yes	Mammals			CET	Bat	2	CET	Bat	4	CET	Bat	4	CET	Bat	2	CET	Bat	5	CET	Bat	4	CET	Bat	3	CET	Bat	1		2	3	3	2	5		1	1
392	24	Male	Environmental Engineering	Environmental	A	UFPB	7	João Pessoa	Catholic	Yes	5	From 9 to 11 minimum wage	Yes	Mammals			A	Bat	2	A	Bat	2	A	Bat		A	Bat	4	A	Bat	5	A	Bat	5	A	Bat	2	A	Bat	1		3	2	4	3	4	3	2	1
393	23	Female	Medicine	Health	S	UFAL	7	Maceió	Catholic	Yes	5	From 9 to 11 minimum wage	Yes	Reptiles, Birds and Fishs			CSAH	Bat	4	CSAH	Bat	4	CSAH	Bat	5	CSAH	Bat	4	CSAH	Bat	4	CSAH	Bat	1	CSAH	Bat	2	CSAH	Bat	2		2	4	3	2	4	3	3	1
394	22	Male	Civil Engineering	Exact and Technological Sciences	CET	UFPI	8	Teresi	Catholic	Yes	5	From 9 to 11 minimum wage	Yes	Mammals			CSAH	Bat	1	CSAH	Bat	5	CSAH	Bat	4	CSAH	Bat	5	CSAH	Bat	5	CSAH	Bat	2	CSAH	Bat	1	CSAH	Bat	1		2	4	5	2	5	1	2	1
395	19	Female	Medicine	Health	S	UNCISAL	4	Maceió	Catholic	Yes	5	From 9 to 11 minimum wage	No				CSAH	Bat	2	CSAH	Bat	3	CSAH	Bat	2	CSAH	Bat	4	CSAH	Bat	5	CSAH	Bat	4	CSAH	Bat	2	CSAH	Bat	1		4	4	3	4	5	3	2	1
396	23	Male	Materials Engineering	Exact and Technological Sciences	CET	UFPB	5	João Pessoa	None	No	5	From 9 to 11 minimum wage	Yes	Mammals			A	Bat	4	A	Bat	5	A	Bat	1	A	Bat	2	A	Bat	5	A	Bat	5	A	Bat	4	A	Bat	1		1	5	4	5	5	2	1	1
397	23	Male	Computer Science	Exact and Technological Sciences	CET	UFMA	5	São Luís	Protestant	Yes	5	From 9 to 11 minimum wage	Yes	Mammals			A	Bat	2	A	Bat	4	A	Bat	3	A	Bat	2	A	Bat	5	A	Bat	2	A	Bat	3	A	Bat	1		1	5	5	5	5	1	1	1
398	20	Female	Accounting Sciences	Applied Social Sciences and Humanities	CSAH	Faculdade Maurício de ssau	7	João Pessoa	Protestant	Yes	5	From 9 to 11 minimum wage	Yes	Mammals			LLA	Bat	1	LLA	Bat	5	LLA	Bat	5	LLA	Bat	1	LLA	Bat	5	LLA	Bat	1	LLA	Bat	1	LLA	Bat	1		2	4	2	4	5	5	2	1
399	19	Female	Law	Applied Social Sciences and Humanities	CSAH	UFBA	5	Salvador	None	No	5	From 9 to 11 minimum wage	Yes	Mammals and Birds			A	Bat	1	A	Bat	2	A	Bat	3	A	Bat	5	A	Bat	5	A	Bat	3	A	Bat	1	A	Bat	1		2	5	1	5	5	4	1	1
400	23	Male	Geology	Environmental	A	UFPE	8	Recife	None	No	5	From 9 to 11 minimum wage	Yes	Mammals			A	Bat	5	A	Bat	5	A	Bat	5	A	Bat	2	A	Bat	5	A	Bat	1	A	Bat	5	A	Bat	1		2	3	4	2	5	1	2	1
401	19	Female	Psychology	Applied Social Sciences and Humanities	CSAH	UFPB	7	João Pessoa	None	No	5	From 9 to 11 minimum wage	Yes	Mammals and fish			A	Bat	2	A	Bat	5	A	Bat	3	A	Bat	2	A	Bat	5	A	Bat	3	A	Bat	2	A	Bat	1		5	3	5	1	3	1	4	3
402	21	Female	Biological Sciences	Environmental	A	UFBA	7	Salvador	Catholic	Yes	5	From 9 to 11 minimum wage	Yes	Mammals and fish			A	Bat	1	A	Bat	5	A	Bat	1	A	Bat	2	A	Bat	5	A	Bat	5	A	Bat	1	A	Bat	1		1	5	4	5	5	2	1	1
403	21	Female	Veteriry Medicine	Environmental	A	UFBA	4	Salvador	None	No	5	From 9 to 11 minimum wage	Yes	Mammals			CET	Bat	1	CET	Bat	5	CET	Bat	2	CET	Bat	5	CET	Bat	5	CET	Bat	4	CET	Bat	1	CET	Bat	1		1	5	1	3	5	5	3	1
404	27	Male	Medicine	Health	S	UFAL	4	Maceió	Others	Yes	5	From 9 to 11 minimum wage	Yes	Mammals			CSAH	Bat	4	CSAH	Bat	4	CSAH	Bat	5	CSAH	Bat	3	CSAH	Bat	5	CSAH	Bat	1	CSAH	Bat	1	CSAH	Bat	1		3	5	3	3	5	3	3	1
405	22	Male	Civil Engineering	Exact and Technological Sciences	CET	UFPE	7	Recife	Catholic	Yes	5	From 9 to 11 minimum wage	Yes	Mammals			CET	Bat	3	CET	Bat	5	CET	Bat	4	CET	Bat	2	CET	Bat	5	CET	Bat	2	CET	Bat	1	CET	Bat	1		4	2	5	2	3	1	3	1
406	19	Male	Medicine	Health	S	UFPE	4	Recife	None	No	5	From 9 to 11 minimum wage	Yes	Birds			CSAH	Bat	4	CSAH	Bat	3	CSAH	Bat	4	CSAH	Bat	2	CSAH	Bat	4	CSAH	Bat	3	CSAH	Bat	4	CSAH	Bat	1		2	4	3	2	5	3	1	1
407	22	Female	Letters	Linguistics, Literature and Arts	LLA	UFC	5	Fortaleza	None	No	2	From 1 to 4 minimum wage	Yes	Mammals			S	Bat	3	S	Bat	5	S	Bat	2	S	Bat	2	S	Bat	5	S	Bat	3	S	Bat	3	S	Bat	1		4	5	2	2	5	4	3	1
408	19	Female	Letters	Linguistics, Literature and Arts	LLA	UFC	5	Fortaleza	None	No	2		No	None			CET	Bat	4	CET	Bat	5	CET	Bat	4	CET	Bat	2	CET	Bat	5	CET	Bat	2	CET	Bat	3	CET	Bat	1		3	5	4	2	5	2	1	1
409	30	Female	Letters	Linguistics, Literature and Arts	LLA	UFC	6	Fortaleza	None	Yes	2		Yes	Mammals			CET	Bat	1	CET	Bat	4	CET	Bat	3	CET	Bat	2	CET	Bat	5	CET	Bat	3	CET	Bat	3	CET	Bat	1		5	5	2	2	5	4	3	1
410	22	Male	Letters	Linguistics, Literature and Arts	LLA	UFC	7	Fortaleza	None	No	2		Yes	Mammals and Arachnids			CET	Bat	3	CET	Bat	5	CET	Bat	2	CET	Bat	4	CET	Bat	5	CET	Bat	4	CET	Bat		CET	Bat	1		4	4	2	3	5	4	4	1
411	28	Female	Letters	Linguistics, Literature and Arts	LLA	UFC	7	Fortaleza	Protestant	Yes	2		No	None			CET	Bat	2	CET	Bat	5	CET	Bat	3	CET	Bat	4	CET	Bat	4	CET	Bat	3	CET	Bat	4	CET	Bat	1		5	1	5	1	3	1	4	3
412	23	Male	Production Engineering	Exact and Technological Sciences	CET	UFPI	8	TERESI	Catholic	Yes	2		Yes	Mammals and Birds			S	Bat	4	S	Bat	5	S	Bat	3	S	Bat	4	S	Bat	5	S	Bat	3	S	Bat	1	S	Bat	1		4	2	3	3	3	1	2	1
413	21	Male	Civil Engineering	Exact and Technological Sciences	CET	IFPB	7	Cajazeiras	Protestant	Yes	2		Yes	Mammals			CET	Bat	4	CET	Bat		CET	Bat	5	CET	Bat	1	CET	Bat	4	CET	Bat	1	CET	Bat	4	CET	Bat	3		2	3	4	4	5	2	2	1
414	24	Male	Biological Sciences	Environmental	A	UECE	8	Sedor Pompeu	Catholic	Yes	2		Yes	Mammals			CET	Bat	2	CET	Bat	4	CET	Bat	1	CET	Bat	3	CET	Bat	4	CET	Bat	1	CET	Bat	2	CET	Bat	1		2	4	5	3	4	1	3	2
415	27	Female	Biological Sciences	Environmental	A	UECE	7	Quixeramobim	None	No	2		Yes	Mammals			A	Bat	4	A	Bat	5	A	Bat	1	A	Bat	1	A	Bat	5	A	Bat	5	A	Bat	4	A	Bat	1		2	4	3	2	4	3	4	1
416	20	Male	Biological Sciences	Environmental	A	UECE	8	Ocara	Catholic	Yes	2		No				CET	Bat	3	CET	Bat	3	CET	Bat	4	CET	Bat	2	CET	Bat	5	CET	Bat	2	CET	Bat	1	CET	Bat	1		4	5	4	2	5	4	4	1
417	33	Female	Biological Sciences	Environmental	A	UECE	8	Quixadá	Catholic	Yes	2		Yes	Mammals			CET	Bat	2	CET	Bat	3	CET	Bat	3	CET	Bat	2	CET	Bat	5	CET	Bat		CET	Bat	1	CET	Bat	1		1	5	2	4	5	4	2	1
418	21	Female	Civil Engineering	Exact and Technological Sciences	CET	IFPB	7	Cajazeiras	None	No	2		Yes	Mammals			CET	Bat	1	CET	Bat	5	CET	Bat	3	CET	Bat	2	CET	Bat	3	CET	Bat	3	CET	Bat	4	CET	Bat	1		4	5	4	4	5	1	4	1
419	24	Female	Architecture	Applied Social Sciences and Humanities	CSAH	UFAL	8	Maceió	None	No	2		Yes	Mammals			A	Bat	4	A	Bat	5	A	Bat	2	A	Bat	2	A	Bat	5	A	Bat	4	A	Bat	4	A	Bat	1		2	5	4	4	5	2	1	1
420	26	Female	Medicine	Health	S	UFBA	8	Salvador	None	No	2		No				CET	Bat	3	CET	Bat	3	CET	Bat	2	CET	Bat	3	CET	Bat	5	CET	Bat	3	CET	Bat	2	CET	Bat	1		4	5	5	5	5	2	1	1
421	28	Male	Computer Science	Exact and Technological Sciences	CET	UFMA	10	São Luís	Catholic	Yes	2		Yes	Mammals			CET	Bat	4	CET	Bat	5	CET	Bat	4	CET	Bat	2	CET	Bat	5	CET	Bat	2	CET	Bat	2	CET	Bat	1		3	3	4	3	3	2	3	3
422	23	Female	Civil Engineering	Exact and Technological Sciences	CET	UFPE	8	recife	None	No	2		Yes	Mammalss, Birds, Reptiles and Fishs			CSAH	Bat	2	CSAH	Bat	5	CSAH	Bat	1	CSAH	Bat	2	CSAH	Bat	5	CSAH	Bat	2	CSAH	Bat	1	CSAH	Bat	1		1	5	2	2	5	4	2	1
423	24	Female	Administration	Applied Social Sciences and Humanities	CSAH	UFBA	5	Salvador	Catholic	Yes	2		Yes	Mammals and Birds			S	Bat	4	S	Bat	4	S	Bat	5	S	Bat	3	S	Bat	5	S	Bat	1	S	Bat	4	S	Bat	1		4	2	5	2	5	1	4	2
424	28	Male	Mathematics	Exact and Technological Sciences	CET	UECE	6	Fortaleza	Catholic	Yes	2		Yes	Mammals			CET	Bat	2	CET	Bat	5	CET	Bat	2	CET	Bat	2	CET	Bat	5	CET	Bat	4	CET	Bat	1	CET	Bat	1		4	5	5	2	5	1	2	5
425	23	Male	Social Sciences	Applied Social Sciences and Humanities	CSAH	UFRN	8	tal	None	No	2		Yes	Mammals			CET	Bat	5	CET	Bat	4	CET	Bat	5	CET	Bat	1	CET	Bat	4	CET	Bat	1	CET	Bat	1	CET	Bat	1		4	3	5	1	5	1	4	1
426	21	Female	Ecology	Environmental	A	UFPB	8	Rio Tinto	None	No	2		Yes	Mammals			CET	Bat	3	CET	Bat	4	CET	Bat	5	CET	Bat	3	CET	Bat	5	CET	Bat	2	CET	Bat	3	CET	Bat	1		2	5	1	2	5	4	4	1
427	20	Female	Ecology	Environmental	A	UFPB	7	Rio Tinto	None	No	2		Yes	Mammals			A	Bat	2	A	Bat	5	A	Bat	5	A	Bat	2	A	Bat	5	A	Bat	1	A	Bat	1	A	Bat	1		2	5	1	2	5	4	2	1
428	22	Female	Ecology	Environmental	A	UFPB	8	Rio Tinto	Protestant	Yes	2		Yes	Mammals			CET	Bat	4	CET	Bat	5	CET	Bat	3	CET	Bat	1	CET	Bat	4	CET	Bat	3	CET	Bat	2	CET	Bat	1		1	5	4	1	5	2	1	1
429	22	Male	Biological Sciences	Environmental	A	UFPB	8	João Pessoa	Protestant	Yes	2		Yes	Mammals			A	Bat	1	A	Bat	5	A	Bat	4	A	Bat	3	A	Bat	5	A	Bat	4	A	Bat	3	A	Bat	1		1	5	3	4	5	3	2	1
430	26	Male	Visual arts	Linguistics, Literature and Arts	LLA	URCA	8	Barbalha	None	No	2		Yes	Mammals and fish			CET	Bat	4	CET	Bat	1	CET	Bat	3	CET	Bat	1	CET	Bat	3	CET	Bat	1	CET	Bat	4	CET	Bat	1		1	5	1	5	5	5	1	1
431	19	Male	Nursing	Health	S	UFMA	7	São Luís - MA	Catholic	Yes	2		Yes	Mammals and fish			CSAH	Bat	2	CSAH	Bat	4	CSAH	Bat	4	CSAH	Bat	4	CSAH	Bat	5	CSAH	Bat	2	CSAH	Bat	2	CSAH	Bat	1		4	4	3	2	5	3	2	1
432	24	Female	Visual arts	Linguistics, Literature and Arts	LLA	URCA	7	Exu-Pe	Catholic	Yes	2		Yes	Mammals and Birds			S	Bat	2	S	Bat	5	S	Bat	3	S	Bat	2	S	Bat	5	S	Bat	4	S	Bat	2	S	Bat	1		5	4	2	4	5	4	1	1
433	20	Male	Administration	Applied Social Sciences and Humanities	CSAH	UFBA	5	SSA-Ba	None	No	2		Yes	Mammals			CET	Bat	2	CET	Bat	4	CET	Bat	3	CET	Bat	3	CET	Bat	5	CET	Bat	3	CET	Bat	3	CET	Bat	1		2	5	2	2	5	4	2	1
434	20	Male	Biological Sciences	Environmental	A	UFPI	8	Picos	Protestant	Yes	2		Yes	Mammals			S	Bat	2	S	Bat	5	S	Bat	2	S	Bat	4	S	Bat	5	S	Bat	2	S	Bat	2	S	Bat	1		4	5	2	2	5	2	1	1
435	24	Female	Veteriry Medicine	Environmental	A	UEMA	7	São Luís	Protestant	Yes	2		Yes	Mammals			CET	Bat	2	CET	Bat	4	CET	Bat	5	CET	Bat	4	CET	Bat	3	CET	Bat	1	CET	Bat	4	CET	Bat	1		2	4	1	2	4	4	1	1
436	21	Female	Veteriry Medicine	Environmental	A	UFRPE	6	Garanhuns	Others	Yes	2		Yes				CET	Bat	2	CET	Bat	4	CET	Bat	3	CET	Bat	3	CET	Bat	5	CET	Bat	3	CET	Bat	3	CET	Bat	1		4	1	2	1	2	4	4	4
437	23	Female	Medicine	Health	S	UFPB	5	João Pessoa	Catholic	Yes	2		Yes	Mammals			S	Bat	1	S	Bat	4	S	Bat	3	S	Bat	4	S	Bat	5	S	Bat	3	S	Bat	1	S	Bat	1		4	3	4	2	3	2	4	3
438	26	Male	Accounting Sciences	Applied Social Sciences and Humanities	CSAH	UERN	8	São Miguel	Catholic	Yes	2		Yes	Mammals and Birds			S	Bat	2	S	Bat	3	S	Bat	5	S	Bat	2	S	Bat	5	S	Bat	1	S	Bat	2	S	Bat	1		5	4	4	3	5	3	2	1
439	21	Female	Psychology	Applied Social Sciences and Humanities	CSAH	Faculdade Maurício de ssau	7	Campi grande	Protestant	Yes	2		Yes	Mammals			S	Bat	4	S	Bat	5	S	Bat	3	S	Bat	2	S	Bat	5	S	Bat	3	S	Bat	1	S	Bat	1		4	5	5	1	4	1	2	1
440	35	Female	Letters	Linguistics, Literature and Arts	LLA	UEPB	5	campi grande	Catholic	Yes	2		Yes	Mammals			A	Bat	1	A	Bat	5	A	Bat	2	A	Bat	1	A	Bat	5	A	Bat	4	A	Bat	1	A	Bat	1		3	3	3	3	5	3	3	1
441	21	Female	Psychology	Applied Social Sciences and Humanities	CSAH	Faculdade Maurício de ssau	7	Massaranduba	Catholic	Yes	2		Yes	Mammals			A	Bat	2	A	Bat	5	A	Bat	2	A	Bat	3	A	Bat	5	A	Bat	3	A	Bat	3	A	Bat	1		2	3	4	4	3	2	3	3
442	29	Male	Economy	Applied Social Sciences and Humanities	CSAH	UFCG	8	Campi Grande	Protestant	Yes	2		Yes	Reptiles			CET	Bat	2	CET	Bat	5	CET	Bat	3	CET	Bat	2	CET	Bat	5	CET	Bat	3	CET	Bat	2	CET	Bat	1		2	3	5	4	5	1	1	1
443	21	Female	Psychology	Applied Social Sciences and Humanities	CSAH	Faculdade Maurício de ssau	7	Campi Grande	Protestant	Yes	2		Yes	Mammals			A	Bat	3	A	Bat	5	A	Bat	4	A	Bat	2	A	Bat	5	A	Bat	2	A	Bat	5	A	Bat	1		5	5	2	3	4	3	2	1
444	19	Male	Chemistry	Exact and Technological Sciences	CET	IFPB	7	João Pessoa	Protestant	Yes	2		Yes	Mammals			A	Bat	4	A	Bat	5	A	Bat	3	A	Bat	2	A	Bat	5	A	Bat	3	A	Bat	3	A	Bat	1		2	1
445	22	Female	Nursing	Health	S	FCM	5	Umbuzeiro	Catholic	Yes	2		Yes	Mammals			A	Bat	1	A	Bat	5	A	Bat	2	A	Bat	5	A	Bat	5	A	Bat	2	A	Bat	1	A	Bat	1		2	1	5	3	5	1	3	1
446	20	Female	Psychology	Applied Social Sciences and Humanities	CSAH	Faculdade Maurício de ssau	7	Campi Grande	Catholic	Yes	2		Yes	Mammals and Birds			S	Bat	4	S	Bat	5	S	Bat	4	S	Bat	4	S	Bat	5	S	Bat	2	S	Bat	1	S	Bat	1		4	3	5	2	5	2	4	2
447	21	Male	Medicine	Health	S	UFPB	5	João Pessoa	Protestant	Yes	2		No				CET	Bat	2	CET	Bat	4	CET	Bat	5	CET	Bat	4	CET	Bat	5	CET	Bat	1	CET	Bat	2	CET	Bat	1		2	2	2	2	5	4	2	1
448	22	Male	Psychology	Applied Social Sciences and Humanities	CSAH	UFBA	8	Salvador	None	No	2		Yes	Mammals			A	Bat	4	A	Bat	3	A	Bat	5	A	Bat	1	A	Bat	3	A	Bat	1	A	Bat	3	A	Bat	3		1	5	4	4	5	3	1	1
449	21	Male	Accounting Sciences	Applied Social Sciences and Humanities	CSAH	Faculdade Maurício de ssau	5	Campi Grande	Catholic	Yes	2		No	Mammals			A	Bat	3	A	Bat	2	A	Bat	4	A	Bat	3	A	Bat	4	A	Bat	3	A	Bat	2	A	Bat	1		3	2	4	4	5	1	3	1
450	22	Female	Veteriry Medicine	Environmental	A	Instituto Federal de Educação, Ciência e Tecnologia da Paraíba	5	Sousa	Catholic	Yes	2		Yes	Mammalss, Birds, Reptiles and Fishs			CET	Bat	2	CET	Bat	5	CET	Bat	3	CET	Bat	2	CET	Bat	5	CET	Bat	3	CET	Bat	3	CET	Bat	1		2	5	4	2	5	2	3	1
451	27	Male	Biological Sciences	Environmental	A	Unicap	10	Recife	Catholic	Yes	2		Yes	Mammals and Birds			CET	Bat	2	CET	Bat	3	CET	Bat	4	CET	Bat	4	CET	Bat	4	CET	Bat	2	CET	Bat	2	CET	Bat	2		4	5	4	5	5	2	2	1
452	25	Male	Biological Sciences	Environmental	A	UFRPE	7	Recife	Catholic	Yes	2		Yes	Mammals			S	Bat	2	S	Bat	4	S	Bat	3	S	Bat	2	S	Bat	4	S	Bat	3	S	Bat	3	S	Bat	1		3	4	5	4	5	2	4	1
453	27	Male	Veteriry Medicine	Environmental	A	UFRPE	8	Garanhuns	Catholic	Yes	2		Yes	Mammals			S	Bat	3	S	Bat	4	S	Bat	5	S	Bat	3	S	Bat	5	S	Bat	1	S	Bat	3	S	Bat	1		4	2	5	2	4	1	4	2
454	24	Female	Veteriry Medicine	Environmental	A	UFRPE	8	Recife	Catholic	Yes	2		Yes	Mammals			S	Bat	4	S	Bat	5	S	Bat	1	S	Bat	2	S	Bat	5	S	Bat	5	S	Bat	4	S	Bat	1		3	5	3	3	5	3	3	1
455	31	Male	Medicine	Health	S	UFAL	10	Maceió	None	No	2		Yes	Mammals			S	Bat	4	S	Bat	5	S	Bat	2	S	Bat	2	S	Bat	5	S	Bat	3	S	Bat	2	S	Bat	1		5	4	2	1	5	4	4	1
456	30	Male	Medicine	Health	S	UFBA	7	Salvador	Others	Yes	2		Yes	Mammals			CSAH	Bat	4	CSAH	Bat	5	CSAH	Bat	3	CSAH	Bat	2	CSAH	Bat	5	CSAH	Bat	3	CSAH	Bat	2	CSAH	Bat	1		1	4	4	5	5	3	1	1
457	18	Male	Software Engineering	Exact and Technological Sciences	CET	UFC	5	Quixadá	Protestant	Yes	2		Yes	Mammals			CSAH	Bat	1	CSAH	Bat	5	CSAH	Bat	1	CSAH	Bat	1	CSAH	Bat	5	CSAH	Bat	3	CSAH	Bat	1	CSAH	Bat	1		2	5	3	3	5	3	2	1
458	21	Male	Software Engineering	Exact and Technological Sciences	CET	UFC	7	Quixadá	Protestant	Yes	2		Yes	Mammals			CET	Bat	2	CET	Bat	4	CET	Bat	5	CET	Bat	2	CET	Bat	5	CET	Bat	1	CET	Bat	2	CET	Bat	1		4	4	2	2	4	4	4	1
459	24	Female	Computer Science	Exact and Technological Sciences	CET	UFMA	8	São Luis/MA	Catholic	Yes	2		No				CSAH	Bat	1	CSAH	Bat	4	CSAH	Bat	5	CSAH	Bat	4	CSAH	Bat	3	CSAH	Bat	1	CSAH	Bat	3	CSAH	Bat	3		2	5	4	2	5	1	1	1
460	25	Male	Computer Science	Exact and Technological Sciences	CET	UFMA	8	São Luis	Catholic	Yes	2		Yes	Mammals			S	Bat	2	S	Bat	4	S	Bat	5	S	Bat	2	S	Bat	5	S	Bat	4	S	Bat	4	S	Bat	1		2	5	5	2	5	2	1	1
461	24	Male	Biological Sciences	Environmental	A	UEPB	7	CIDADE	Catholic	Yes	2		Yes	Mammals			S	Bat	4	S	Bat	4	S	Bat	3	S	Bat	4	S	Bat	5	S	Bat	3	S	Bat	2	S	Bat	1		1	5	1	5	5	5	1	1
462	22	Female	Biological Sciences	Environmental	A	UFC	5	Fortaleza	Others	Yes	2		Yes	Mammals, Birds and Fish			CSAH	Bat	3	CSAH	Bat	3	CSAH	Bat	5	CSAH	Bat	3	CSAH	Bat	4	CSAH	Bat	1	CSAH	Bat	4	CSAH	Bat	2		1	5	2	5	5	5	1	1
463	24	Female	Biological Sciences	Environmental	A	UFC	10	Fortaleza	None	No	2		Yes	Mammals and Birds			A	Bat	2	A	Bat	5	A	Bat	4	A	Bat	2	A	Bat	5	A	Bat	3	A	Bat	2	A	Bat	1		4	5	3	2	5	4	1	1
464	31	Female	Speech therapy	Health	S	UFS	4	Lizard	Catholic	Yes	2		No				CET	Bat	1	CET	Bat	5	CET	Bat	4	CET	Bat	5	CET	Bat	5	CET	Bat	2	CET	Bat	1	CET	Bat	1		4	5	3	2	5	1	4	1
465	39	Male	History	Applied Social Sciences and Humanities	CSAH	UFRPE	10	Recife	None	Yes	2		Yes	Mammals			CSAH	Bat	2	CSAH	Bat	1	CSAH	Bat	5	CSAH	Bat	2	CSAH	Bat	1	CSAH	Bat	1	CSAH	Bat	4	CSAH	Bat	5		1	5	3	3	5	3	1	1
466	21	Male	Oceanography	Environmental	A	UFBA	4	Salvador	None	No	2		Yes	Mammals			CSAH	Bat	4	CSAH	Bat	4	CSAH	Bat	5	CSAH	Bat	4	CSAH	Bat	3	CSAH	Bat	1	CSAH	Bat	3	CSAH	Bat	3		2	5	3	2	5	3	2	1
467	34	Female	Telecomunication engeneering	Exact and Technological Sciences	CET	UFC	7	Fortaleza	Protestant	Yes	2		Yes	Mammals			A	Bat	4	A	Bat	5	A	Bat	4	A	Bat	2	A	Bat	5	A	Bat	4	A	Bat	3	A	Bat	4		2	4	3	3	4	3	2	1
468	20	Female	Biological Sciences	Environmental	A	UEPB	6	Nova Palmeira	Catholic	Yes	2		Yes	Mammals and Birds			CSAH	Bat	2	CSAH	Bat	5	CSAH	Bat	1	CSAH	Bat	3	CSAH	Bat	4	CSAH	Bat	3	CSAH	Bat	3	CSAH	Bat	2		2	5	2	3	4	3	4	1
469	21	Female	Design	Linguistics, Literature and Arts	LLA	UFCG	4	Campi Grande	None	No	2		Yes	Mammals			CET	Bat	4	CET	Bat	4	CET	Bat	4	CET	Bat	4	CET	Bat	5	CET	Bat	2	CET	Bat	4	CET	Bat	1		2	5	5	2	5	1	2	1
470	22	Male	Biological Sciences	Environmental	A	UFS	7	umbauba	None	No	2		Yes	Mammals			CET	Bat	1	CET	Bat	5	CET	Bat	5	CET	Bat	5	CET	Bat	5	CET	Bat	1	CET	Bat	1	CET	Bat	1		1	5	2	3	5	4	2	1
471	25	Male	Geology	Environmental	A	UFS	6	Aracaju	Catholic	Yes	2		Yes	Mammals and Birds			A	Bat	3	A	Bat	3	A	Bat	4	A	Bat	3	A	Bat	5	A	Bat	2	A	Bat	1	A	Bat	1		4	5	1	2	5	5	1	1
472	28	Female	Biological Sciences	Environmental	A	UFC	7	FORTALEZA	None	No	2		Yes	Mammals			CSAH	Bat	4	CSAH	Bat	5	CSAH	Bat	1	CSAH	Bat	2	CSAH	Bat	5	CSAH	Bat	4	CSAH	Bat	3	CSAH	Bat	1		4	5	1	4	5	4	1	1
473	19	Female	Letters	Linguistics, Literature and Arts	LLA	UFCG	7	Campi Grande	Catholic	Yes	2		Yes	Mammals and Reptiles			CET	Bat	2	CET	Bat	5	CET	Bat	1	CET	Bat	4	CET	Bat	5	CET	Bat	4	CET	Bat	1	CET	Bat	1		5	4	5	1	4	1	2	1
474	22	Male	Biological Sciences	Environmental	A	UEPB	7	Campi Grande	None	No	2		Yes	Mammals			CET	Bat	4	CET	Bat	3	CET	Bat	3	CET	Bat	2	CET	Bat	3	CET	Bat	2	CET	Bat	2	CET	Bat	1		1	5	3	2	5	3	2	1
475	21	Female	Biological Sciences	Environmental	A	UEPB	7	Campi Grande	Others	Yes	2		Yes	Mammals			CSAH	Bat	2	CSAH	Bat	5	CSAH	Bat	1	CSAH	Bat	2	CSAH	Bat	5	CSAH	Bat	5	CSAH	Bat	1	CSAH	Bat	1		2	4	3	5	5	3	2	1
476	31	Female	Physiotherapy	Health	S	Unissau	7	Jaboatão	Protestant	Yes	2		Yes	Mammals			CET	Bat	3	CET	Bat	3	CET	Bat	2	CET	Bat	2	CET	Bat	4	CET	Bat	3	CET	Bat		CET	Bat	1		2	5	4	2	5	2		5
477	21	Male	Biological Sciences	Environmental	A	UFC	7	Fortaleza - CE	Catholic	Yes	2		Yes	Mammals and fish			CET	Bat	2	CET	Bat	4	CET	Bat	3	CET	Bat	2	CET	Bat	5	CET	Bat	3	CET	Bat	2	CET	Bat	1		4	5	4	4	5	2	2	1
478	23	Female	Biological Sciences	Environmental	A	UFC	8	Fortaleza	None	No	2		Yes	Mammals			CET	Bat	2	CET	Bat	3	CET	Bat	5	CET	Bat	5	CET	Bat	5	CET	Bat	1	CET	Bat	3	CET	Bat	1		1	5	2	5	5	4	1	1
479	20	Female	Biological Sciences	Environmental	A	UEPB	7	Campi Grande	Protestant	Yes	2		Yes	Mammals			CET	Bat	2	CET	Bat	5	CET	Bat	4	CET	Bat	2	CET	Bat	5	CET	Bat	2	CET	Bat	1	CET	Bat	1		4	4	2	2	5	4	4	1
480	22	Female	Biological Sciences	Environmental	A	UEPB	5	Campi Grande	Catholic	Yes	2		Yes	Mammals			CET	Bat	4	CET	Bat	3	CET	Bat	5	CET	Bat	2	CET	Bat	5	CET	Bat	1	CET	Bat	1	CET	Bat	1		1	5	3	3	5	3	2	1
481	20	Male	Biological Sciences	Environmental	A	UFPB	6	João Pessoa	Catholic	Yes	2		Yes	Mammals and Arachnids			S	Bat	2	S	Bat	4	S	Bat	4	S	Bat	4	S	Bat	5	S	Bat	4	S	Bat	2	S	Bat	1		1	5	2	4	5	4	1	1
482	21	Female	Biological Sciences	Environmental	A	UFC	7	Fortaleza	Catholic	Yes	2		Yes	Mammals			A	Bat	2	A	Bat	4	A	Bat	1	A	Bat	2	A	Bat	5	A	Bat	5	A	Bat	2	A	Bat	1		1	5	1	4	5	4	2	1
483	23	Male	Biological Sciences	Environmental	A	UFC	5	Fortaleza	Catholic	Yes	2		Yes	Mammals			A	Bat	1	A	Bat	5	A	Bat	2	A	Bat	4	A	Bat	5	A	Bat	3	A	Bat	1	A	Bat	1		4	5	1	4	5	3	1	1
484	27	Male	Ecology	Environmental	A	UFS	10	São Cristóvão	None	No	2		Yes	Mammals			S	Bat	5	S	Bat	1	S	Bat	5	S	Bat	1	S	Bat	3	S	Bat	1	S	Bat	5	S	Bat	3		1	5	2	5	5	2	1	1
485	23	Female	Biological Sciences	Environmental	A	UFC	5	Fortaleza	Catholic	Yes	2		No				S	Bat	1	S	Bat	5	S	Bat	4	S	Bat	4	S	Bat	5	S	Bat	2	S	Bat	1	S	Bat	1		1	5
486	24	Female	Biological Sciences	Environmental	A	UFC	5	Fortaleza	Catholic	Yes	2		Yes	Mammals			S	Bat	1	S	Bat	3	S	Bat	4	S	Bat	5	S	Bat	5	S	Bat	2	S	Bat	1	S	Bat	1		1	5	1	4	5	4	1	1
487	27	Male	Biological Sciences	Environmental	A	UFC	8	Fortaleza	Catholic	Yes	2		Yes	Mammals			A	Bat	4	A	Bat	5	A	Bat	3	A	Bat	4	A	Bat	5	A	Bat	3	A	Bat	2	A	Bat	1		1	5	5	2	5	1	1	1
488	26	Male	Biological Sciences	Environmental	A	UFC	8	Fortaleza	Catholic	Yes	2		No				A	Bat	1	A	Bat	5	A	Bat	3	A	Bat	5	A	Bat	5	A	Bat	3	A	Bat	4	A	Bat	1		1	5	3	4	5	3	1	1
489	24	Female	Biological Sciences	Environmental	A	UFS	7	Aracaju	Protestant	Yes	2		Yes	Mammals and Birds			A	Bat	4	A	Bat	5	A	Bat	4	A	Bat	3	A	Bat	5	A	Bat	4	A	Bat	3	A	Bat	1		3	5	3	2	5	3	3	1
490	25	Male	Biological Sciences	Environmental	A	UFS	7	Aracaju	Catholic	Yes	2		Yes	Mammals			A	Bat	4	A	Bat	5	A	Bat	4	A	Bat	2	A	Bat	5	A	Bat	2	A	Bat	2	A	Bat	1		1	5	5	5	5	1	5	1
491	34	Male	Mathematics	Exact and Technological Sciences	CET	UFS	8	Aracaju	Catholic	Yes	2		Yes	Mammals			S	Bat	2	S	Bat	2	S	Bat	5	S	Bat	2	S	Bat	5	S	Bat	1	S	Bat	3	S	Bat	1		4	5	5	2	5	1	4	1
492	28	Female	Ecology	Environmental	A	UFS	7	Aracaju	None	No	2		Yes	Mammals and crustacea			A	Bat	2	A	Bat	5	A	Bat	4	A	Bat	3	A	Bat	5	A	Bat	2	A	Bat	2	A	Bat	1		1	5	2	4	5	4	1	1
493	32	Female	Biological Sciences	Environmental	A	UFPI	10	Teresi	Others	Yes	2		Yes	Mammals			S	Bat	4	S	Bat	3	S	Bat	5	S	Bat	2	S	Bat	4	S	Bat	1	S	Bat	2	S	Bat	2		1	5	1	2	5	5	1	1
494	20	Male	Biological Sciences	Environmental	A	UFS	7	Aracaju	None	No	2		Yes	Mammals and Birds			S	Bat	5	S	Bat	5	S	Bat	2	S	Bat	2	S	Bat	5	S	Bat	4	S	Bat	2	S	Bat	1		1	4	3	4	5	3	1	1
495	20	Male	Biological Sciences	Environmental	A	UFS	6	Aracaju	Catholic	Yes	2		No				S	Bat	1	S	Bat	5	S	Bat	5	S	Bat	3	S	Bat	5	S	Bat	1	S	Bat	1	S	Bat	1		2	5	3	2	5	3	2	1
496	21	Female	Biological Sciences	Environmental	A	UFS	4	Aracaju	Protestant	Yes	2		Yes	Mammals			CSAH	Bat	4	CSAH	Bat	3	CSAH	Bat	4	CSAH	Bat	2	CSAH	Bat	4	CSAH	Bat	1	CSAH	Bat	4	CSAH	Bat	1		2	5	1	3	5	4	2	2
497	21	Male	Museology	Applied Social Sciences and Humanities	LLA	UFS	6	Paulo Afonso	None	No	2		Yes	Mammalss, Fishs and Reptiles			CET	Bat	4	CET	Bat	5	CET	Bat	3	CET	Bat	2	CET	Bat	5	CET	Bat	3	CET	Bat	2	CET	Bat	1		2	5	1	5	5	5	2	1
498	21	Male	Veteriry Medicine	Environmental	A	UFS	5	Aracaju	Catholic	Yes	2		Yes	Mammals			A	Bat	4	A	Bat	4	A	Bat	3	A	Bat	2	A	Bat	5	A	Bat	3	A	Bat	4	A	Bat	1		3	5	1	4	4	5	2	1
499	34	Male	Economy	Applied Social Sciences and Humanities	CSAH	UFS	8	Aracaju	Protestant	Yes	2		No				A	Bat	2	A	Bat	5	A	Bat	1	A	Bat	2	A	Bat	5	A	Bat	4	A	Bat	2	A	Bat	1		4	5	4	2	3	1	3	3
500	22	Female	Medical Physics	Exact and Technological Sciences	CET	UFS	7	Itaporanga	Others	Yes	2		Yes	Mammals			CSAH	Bat	2	CSAH	Bat	5	CSAH	Bat	5	CSAH	Bat	4	CSAH	Bat	5	CSAH	Bat	1	CSAH	Bat	2	CSAH	Bat	1		4	3	5	2	4	2	4	1
501	20	Female	Veteriry Medicine	Environmental	A	UFS	7	Aracaju	Others	Yes	2		Yes	Mammals			S	Bat	2	S	Bat	4	S	Bat	1	S	Bat	4	S	Bat	5	S	Bat	5	S	Bat	2	S	Bat	1		4	4	2	2	4	4	4	2
502	20	Female	Psychology	Applied Social Sciences and Humanities	CSAH	UFS	8	Aracaju	Catholic	Yes	2		No				A	Bat	2	A	Bat	5	A	Bat	3	A	Bat	2	A	Bat	5	A	Bat	3	A	Bat	1	A	Bat	1		4	3	5	1	4	1	4	1
503	18	Female	Social Sciences	Applied Social Sciences and Humanities	CSAH	UFRPE	4	Jaboatão dos Guararapes	Others	Yes	2		Yes	Mammals			S	Bat	1	S	Bat	3	S	Bat	4	S	Bat	5	S	Bat	3	S	Bat	1	S	Bat	3	S	Bat	2		2	5	3	2	5	3	1	1
504	22	Male	Jourlism	Applied Social Sciences and Humanities	CSAH	UFAL	4	Maceió	None	No	2		Yes	Mammals			S	Bat	4	S	Bat	4	S	Bat	3	S	Bat	2	S	Bat	5	S	Bat	1	S	Bat	3	S	Bat	1		4	3	3	2	5	3	3	1
505	23	Male	Biological Sciences	Environmental	A	UFS	8	Itaporanga D'Ajuda	Protestant	Yes	2		Yes	Mammals			CSAH	Bat	2	CSAH	Bat	4	CSAH	Bat	2	CSAH	Bat	4	CSAH	Bat	5	CSAH	Bat	5	CSAH	Bat	2	CSAH	Bat	1		1	5	1	4	5	4	1	1
506	19	Male	Veteriry Medicine	Environmental	A	Faculdade Terra Nordeste	4	Fortaleza	Catholic	Yes	2		Yes	Mammals			S	Bat	4	S	Bat	3	S	Bat	4	S	Bat	2	S	Bat	5	S	Bat	2	S	Bat	4	S	Bat	1		2	5	4	4	5	2	3	1
507	21	Male	Biological Sciences	Environmental	A	URCA	5	Crato-CE	Protestant	Yes	2		Yes	Mammals			S	Bat	2	S	Bat	5	S	Bat	4	S	Bat	4	S	Bat	5	S	Bat	2	S	Bat	1	S	Bat	1		1	5	4	4	5	3	4	1
508	19	Male	Biological Sciences	Environmental	A	URCA	6	Barbalha	None	No	2		Yes	Mammals			S	Bat	2	S	Bat	5	S	Bat	1	S	Bat	2	S	Bat	5	S	Bat	3	S	Bat	2	S	Bat	1		2	5	2	2	5	4	2	1
509	18	Female	Nursing	Health	S	URCA	5	Crato	Catholic	Yes	2		Yes	Mammals			S	Bat	3	S	Bat	5	S	Bat	3	S	Bat	2	S	Bat	5	S	Bat	4	S	Bat	2	S	Bat	1		4	3	5	2	5	1	4	3
510	29	Male	Biological Sciences	Environmental	A	URCA	5	Crato	Catholic	Yes	2		Yes	Mammals			A	Bat	1	A	Bat	5	A	Bat	1	A	Bat	4	A	Bat	5	A	Bat	5	A	Bat	1	A	Bat	1		1	5	1	5	5	5	1	1
511	39	Female	Biological Sciences	Environmental	A	UFPB	7	João Pessoa	Protestant	Yes	2		Yes	Mammals and Reptiles			CSAH	Bat	4	CSAH	Bat	5	CSAH	Bat	5	CSAH	Bat	2	CSAH	Bat	5	CSAH	Bat	1	CSAH	Bat	2	CSAH	Bat	1		4	5	4	2	5	2	4	1
512	28	Female	Biological Sciences	Environmental	A	UFS	7	Aracaju	Protestant	Yes	2		Yes	Mammals and Reptiles			CET	Bat	3	CET	Bat	4	CET	Bat		CET	Bat	5	CET	Bat		CET	Bat	1	CET	Bat	2	CET	Bat			2	4	5	4	5	1	2	1
513	26	Male	Computer engineering	Exact and Technological Sciences	CET	UFPB	4	João Pessoa	None	No	2		Yes	Mammals and fish			A	Bat	2	A	Bat	3	A	Bat	4	A	Bat	2	A	Bat	4	A	Bat	2	A	Bat	4	A	Bat	2		4	4	3	2	5	3	2	1
514	23	Male	Law	Applied Social Sciences and Humanities	CSAH	URCA	8	Crato	Protestant	Yes	2		Yes	Mammals			S	Bat	4	S	Bat	1	S	Bat	5	S	Bat	4	S	Bat	1	S	Bat	1	S	Bat	1	S	Bat	5		2	5	1	3	5	3	1	1
515	23	Male	Biological Sciences	Environmental	A	URCA	8	Crato	Catholic	Yes	2		Yes	Mammals and Birds			CET	Bat	2	CET	Bat	5	CET	Bat	5	CET	Bat	2	CET	Bat	5	CET	Bat	1	CET	Bat	2	CET	Bat	1		4	4	1	1	5	3	4	1
516	22	Female	Biological Sciences	Environmental	A	UFS	8	Aracaju	Others	Yes	2		Yes	Mammals and Reptiles			A	Bat	4	A	Bat	5	A	Bat	1	A	Bat	2	A	Bat	5	A	Bat	5	A	Bat	1	A	Bat	1		2	5	1	2	5	5	2	1
517	29	Male	Biological Sciences	Environmental	A	UFPB	7	João Pessoa	Protestant	Yes	2		Yes	Mammals			A	Bat	2	A	Bat	5	A	Bat	2	A	Bat	2	A	Bat	5	A	Bat	2	A	Bat	1	A	Bat	1		4	2	5	2	4	1	2	2
518	20	Male	Chemistry	Exact and Technological Sciences	CET	UEPB	7	IArmandilloba	None	No	2		Yes	Mammals			S	Bat	2	S	Bat	2	S	Bat	4	S	Bat	4	S	Bat	4	S	Bat	2	S	Bat	1	S	Bat	1		1	3	4	4	5	2	2	1
519	26	Male	Ecology	Environmental	A	UFS	5	Aracaju	Catholic	Yes	2		Yes	Mammals			CET	Bat	3	CET	Bat	5	CET	Bat	5	CET	Bat	4	CET	Bat	5	CET	Bat	2	CET	Bat	3	CET	Bat	1		2	5	4	2	5	2	1	1
520	27	Female	Biological Sciences	Environmental	A	UFPB	8	João Pessoa	Catholic	Yes	2		No				S	Bat	5	S	Bat	3	S	Bat	4	S	Bat	1	S	Bat	5	S	Bat	2	S	Bat	3	S	Bat	1		2	5	1	3	5	4	1	1
521	30	Female	Pedagogy	Applied Social Sciences and Humanities	CSAH	Uvida	5	Campi Grande	Protestant	Yes	2		Yes	Mammals and Birds			CET	Bat	2	CET	Bat	4	CET	Bat	5	CET	Bat	2	CET	Bat	5	CET	Bat	1	CET	Bat	3	CET	Bat	1		1	5	4	2	5	4	1	1
522	20	Male	Biological Sciences	Environmental	A	UFS	7	Aracaju	None	No	2		No				A	Bat	2	A	Bat	3	A	Bat	2	A	Bat	2	A	Bat	5	A	Bat	1	A	Bat	3	A	Bat	1		2	5	4		5	4	4	1
523	20	Female	Nutrition	Health	S	Faculdade Maurício de ssau	7	Serra Redonda	Catholic	Yes	2		Yes	Mammals			A	Bat	2	A	Bat	5	A	Bat	1	A	Bat	2	A	Bat	5	A	Bat	5	A	Bat	1	A	Bat	1		4	5	4	2	5	2	4	1
524	23	Female	Biological Sciences	Environmental	A	UFPB	8	João Pessoa	Catholic	Yes	2		Yes	Mammals			A	Bat	2	A	Bat	5	A	Bat	4	A	Bat	5	A	Bat	5	A	Bat	4	A	Bat	1	A	Bat	1		1	5	5	4	5	1	4	1
525	24	Female	Chemistry	Exact and Technological Sciences	CET	UEPB	7	Campi Grande	Catholic	Yes	2		Yes	Mammals			CET	Bat	3	CET	Bat	5	CET	Bat	1	CET	Bat	3	CET	Bat	5	CET	Bat	5	CET	Bat	1	CET	Bat	1		2	3	5	4	3	1	4	3
526	31	Male	Chemistry	Exact and Technological Sciences	CET	UEPB	10	CAMPI GRANDE	Catholic	Yes	2		Yes	Mammals			S	Bat	2	S	Bat	4	S	Bat	5	S	Bat	2	S	Bat	5	S	Bat	1	S	Bat	3	S	Bat	1		4	4	5	2	5	1	3	1
527	26	Male	Geography	Applied Social Sciences and Humanities	CSAH	URCA	7	Antoni do Norte, CE	Catholic	Yes	2		Yes	Mammals and Birds			S	Bat	2	S	Bat	5	S	Bat	5	S	Bat	3	S	Bat	5	S	Bat	1	S	Bat	2	S	Bat	1		2	4	5	4	5	1	4	1
528	27	Female	Physical Education	Health	S	Estácio	5	Aracaju	Protestant	Yes	2		Yes	Birds			S	Bat	5	S	Bat	5	S	Bat	5	S	Bat	1	S	Bat	5	S	Bat	1	S	Bat	2	S	Bat	1		3	3	5	3	3	1	3	2
529	23	Female	Pharmacy	Health	S	UFPB	7	Pilõezinhos	Catholic	Yes	2		No				S	Bat	4	S	Bat	5	S	Bat	4	S	Bat	2	S	Bat	5	S	Bat	5	S	Bat	1	S	Bat	1		2	5	4	4	5	1	2	1
530	24	Female	Biological Sciences	Environmental	A	UFPB	7	João Pessoa	Catholic	Yes	2		Yes	Mammals			S	Bat	4	S	Bat	2	S	Bat	4	S	Bat	4	S	Bat	5	S	Bat	1	S	Bat	4	S	Bat	1		4	3	2	5	5	4	4	1
531	23	Female	Geography	Applied Social Sciences and Humanities	CSAH	URCA	7	Juazeiro do Norte	Catholic	Yes	2		Yes	Mammals			S	Bat	4	S	Bat		S	Bat	5	S	Bat	2	S	Bat	5	S	Bat	2	S	Bat	1	S	Bat	1		4	5	2	2	5	4	1	1
532	24	Male	Psychology	Applied Social Sciences and Humanities	CSAH	UnP - Universidade Potiguar	7	São José de Mipibu	None	No	2		No	Mammals			S	Bat	2	S	Bat	4	S	Bat	5	S	Bat	4	S	Bat	5	S	Bat	1	S	Bat	2	S	Bat	1		5	5	5	1	5	1	1	1
533	24	Male	Veteriry Medicine	Environmental	A	UECE	6	Fortaleza	None	No	2		Yes	Mammals			S	Bat	5	S	Bat	4	S	Bat	5	S	Bat	1	S	Bat	5	S	Bat	1	S	Bat	5	S	Bat	1		3	5	1	2	5	5	4	1
534	20	Male	Veteriry Medicine	Environmental	A	UECE	4	Fortaleza	Protestant	Yes	2		Yes	Mammals			S	Bat	1	S	Bat	4	S	Bat	3	S	Bat	2	S	Bat	5	S	Bat	3	S	Bat	4	S	Bat	1		1	5	2	4	5	4	2	1
535	23	Female	Biological Sciences	Environmental	A	UFRN	8	tal	None	No	2		No				S	Bat	2	S	Bat	5	S	Bat	2	S	Bat	2	S	Bat	5	S	Bat	5	S	Bat	1	S	Bat	1		4	5	2	4	5	4	4	1
536	28	Female	Biological Sciences	Environmental	A	UFBA	10	Salvador	Catholic	Yes	2		Yes	Mammals			A	Bat	2	A	Bat	4	A	Bat	4	A	Bat	4	A	Bat	4	A	Bat	2	A	Bat	2	A	Bat	2		1	3	1	3	5	3	1	1
537	22	Female	Biological Sciences	Environmental	A	UECE	5	São João do Jaguaribe	Protestant	Yes	2		Yes	Mammals and Birds			CSAH	Bat	5	CSAH	Bat	5	CSAH	Bat	5	CSAH	Bat	2	CSAH	Bat	5	CSAH	Bat	1	CSAH	Bat	2	CSAH	Bat	1		2	5	4	5	5	2	1	1
538	18	Male	Computer Science	Exact and Technological Sciences	CET	UFPE	5	Recife	Catholic	Yes	2		No				S	Bat	2	S	Bat	4	S	Bat	5	S	Bat	2	S	Bat	5	S	Bat	1	S	Bat	2	S	Bat	1		2	4	4	4	4	2	2	2
539	19	Female	Law	Applied Social Sciences and Humanities	CSAH	UFBA	6	Salvador	Catholic	Yes	2		Yes	Mammals and fish			A	Bat	2	A	Bat	5	A	Bat	3	A	Bat	4	A	Bat	5	A	Bat	3	A	Bat	2	A	Bat	1		3	4	5	3	5	1	2	1
540	21	Female	Biological Sciences	Environmental	A	UECE	7	Jaguarua	Catholic	Yes	2		Yes	Mammals			S	Bat	2	S	Bat	5	S	Bat	4	S	Bat	4	S	Bat	5	S	Bat	4	S	Bat	2	S	Bat	1		4	3	5	2	5	1	3	1
541	24	Male	Computer Science	Exact and Technological Sciences	CET	UFMA	8	São Luís	Protestant	Yes	2		No				CSAH	Bat	2	CSAH	Bat	5	CSAH	Bat	1	CSAH	Bat	5	CSAH	Bat	5	CSAH	Bat	4	CSAH	Bat	1	CSAH	Bat	1		4	3	4	2	4	2	2	1
542	21	Male	Geography	Applied Social Sciences and Humanities	CSAH	UFCG	5	Areia	Catholic	Yes	2		Yes	Mammals			CET	Bat	1	CET	Bat	3	CET	Bat	4	CET	Bat	5	CET	Bat	5	CET	Bat	2	CET	Bat	1	CET	Bat	1		4	4	5	2	5	1	2	1
543	18	Female	Veteriry Medicine	Environmental	A	Faculdade Pio Decimo	4	Aracaju	None	No	2		Yes	Mammals			CSAH	Bat	2	CSAH	Bat	4	CSAH	Bat	2	CSAH	Bat	1	CSAH	Bat	5	CSAH	Bat	2	CSAH	Bat	3	CSAH	Bat	1		1	4	2	4	1	4	1	1
544	19	Male	Electrical engineering	Exact and Technological Sciences	CET	UFRN	7	Macaiba	None	No	2		Yes	Mammals			LLA	Bat	3	LLA	Bat	2	LLA	Bat	3	LLA	Bat	3	LLA	Bat	3	LLA	Bat	2	LLA	Bat		LLA	Bat	2		4	3	4	2	4	2	3	2
545	25	Female	Biological Sciences	Environmental	A	UFPE	7	recife	None	No	2		Yes	Mammals and Reptiles			A	Bat	4	A	Bat	5	A	Bat	4	A	Bat	2	A	Bat	5	A	Bat	4	A	Bat	1	A	Bat	1		2	4	4	3	5	2	1	1
546	18	Female	Mathematics	Exact and Technological Sciences	CET	UECE	5	Fortaleza	Catholic	Yes	2		Yes	Mammals			A	Bat	2	A	Bat	5	A	Bat	1	A	Bat	4	A	Bat	5	A	Bat	5	A	Bat	1	A	Bat	1		3	4	2	3	5	2	3	1
547	22	Male	Biological Sciences	Environmental	A	UNEB	8	Teixeira de Freitas	None	No	2		Yes	Mammals			A	Bat	1	A	Bat	5	A	Bat	2	A	Bat	5	A	Bat	5	A	Bat	4	A	Bat	2	A	Bat	1		2	5	2	2	5	2	2	1
548	27	Male	Accounting Sciences	Applied Social Sciences and Humanities	CSAH	UEPB	4	Campi Grande	Catholic	Yes	2		Yes	Mammals			A	Bat	1	A	Bat	4	A	Bat	1	A	Bat	2	A	Bat	5	A	Bat	4	A	Bat	2	A	Bat	1		2	4	5	2	5	2	2	1
549	18	Female	Accounting Sciences	Applied Social Sciences and Humanities	CSAH	UEPB	4	Campi Grande	Protestant	Yes	2		Yes	Mammals			A	Bat	1	A	Bat	5	A	Bat	1	A	Bat	5	A	Bat	5	A	Bat	5	A	Bat	2	A	Bat	1		2	2	5	5	5	1	1	1
550	20	Male	Biological Sciences	Environmental	A	UFPB	7	Areia	Catholic	Yes	2		Yes	Mammalss, Fishs, Birds and Arthropods			A	Bat	2	A	Bat	5	A	Bat	5	A	Bat	4	A	Bat	5	A	Bat	1	A	Bat	1	A	Bat			2	5	2	4	5	4	1	1
551	22	Female	Biological Sciences	Environmental	A	UEPB	7	São Vicente do Seridó	Protestant	Yes	2		Yes	Mammals			A	Bat	1	A	Bat	5	A	Bat	3	A	Bat	4	A	Bat	5	A	Bat	3	A	Bat	1	A	Bat	1		2	5	4	5	5	4	2	1
552	20	Female	Biological Sciences	Environmental	A	UNEB	5	Teixeira de Freitas - BA	Catholic	Yes	2		Yes	Mammals			A	Bat	4	A	Bat	5	A	Bat	2	A	Bat	2	A	Bat	5	A	Bat	2	A	Bat	2	A	Bat	1		2	4	1	2	5	5	4	1
553	22	Male	Biological Sciences	Environmental	A	UFPB	5	João Pessoa	None	No	2		Yes	Mammals and Birds			A	Bat	1	A	Bat	2	A	Bat	2	A	Bat	2	A	Bat	5	A	Bat	4	A	Bat	1	A	Bat	1		2	5	1	2	5	5	1	1
554	26	Male	Topography and Roads	Exact and Technological Sciences	CET	URCA	5	Crato-ce	Catholic	Yes	2		No				A	Bat	4	A	Bat	4	A	Bat	5	A	Bat	2	A	Bat	5	A	Bat	1	A	Bat	2	A	Bat	1		2	5	4	2	5	1	4	1
555	22	Female	Social service	Applied Social Sciences and Humanities	CSAH	Unip(Universidade Paulista)	7	Fortaleza	Catholic	Yes	2		Yes	Fishs			LLA	Bat	1	LLA	Bat	4	LLA	Bat	3	LLA	Bat	4	LLA	Bat	5	LLA	Bat	3	LLA	Bat	3	LLA	Bat	1		1	4	4	4	5	2	1	1
556	25	Female	Accounting Sciences	Applied Social Sciences and Humanities	CSAH	Fjn	5	Juazeiro do norte ce	Catholic	Yes	2		Yes	Mammals			CSAH	Bat	1	CSAH	Bat	4	CSAH	Bat	3	CSAH	Bat	2	CSAH	Bat	5	CSAH	Bat	3	CSAH	Bat	1	CSAH	Bat	1		4	3	5	4	3	3	3	3
557	22	Female	Biological Sciences	Environmental	A	URCA	8	juazeiro do norte	None	No	2		Yes	Mammals			CSAH	Bat	3	CSAH	Bat	3	CSAH	Bat	4	CSAH	Bat	3	CSAH	Bat	5	CSAH	Bat	4	CSAH	Bat	2	CSAH	Bat	1		1	5	1	5	5	4	1	1
558	22	Male	Social Sciences	Applied Social Sciences and Humanities	CSAH	UNEB	8	Salvador	None	No	2		Yes	Mammals			CSAH	Bat	4	CSAH	Bat	5	CSAH	Bat	4	CSAH	Bat	2	CSAH	Bat	5	CSAH	Bat	2	CSAH	Bat	1	CSAH	Bat	1		2	3	3	3	5	3	1	1
559	20	Male	Biological Sciences	Environmental	A	UEPB	7	Montadas - PB	Catholic	Yes	2		Yes	Mammals and Reptiles			CET	Bat	3	CET	Bat	5	CET	Bat	5	CET	Bat	3	CET	Bat	4	CET	Bat	1	CET	Bat	3	CET	Bat	1		2	2		4	5	5	2	1
560	21	Female	Biological Sciences	Environmental	A	UFRPE	7	Recife	None	No	2		Yes	Mammals			S	Bat	1	S	Bat	5	S	Bat	4	S	Bat	2	S	Bat	5	S	Bat	4	S	Bat	2	S	Bat	1		4	5	1	2	5	5	4	1
561	41	Male	Letters	Linguistics, Literature and Arts	LLA	UFRPE	6	Olinda	Others	Yes	2		Yes	Mammals			S	Bat	2	S	Bat	5	S	Bat	3	S	Bat	2	S	Bat	5	S	Bat	3	S	Bat	2	S	Bat	1		1	5	5	1	5	1	1	1
562	20	Male	Biological Sciences	Environmental	A	UEPB	6	Campi Grande	Catholic	Yes	2		Yes	Mammalss, Birds, Reptiles and Fishs			A	Bat	4	A	Bat	2	A	Bat	3	A	Bat	1	A	Bat	1	A	Bat	3	A	Bat	5	A	Bat	5		1	2	3	5	5	3	1	1
563	19	Male	Biological Sciences	Environmental	A	UEPB	7	Campi Grande	Catholic	Yes	2		Yes	Mammals and Reptiles			S	Bat	4	S	Bat	4	S	Bat	5	S	Bat	2	S	Bat	4	S	Bat	1	S	Bat	3	S	Bat	2		2	5	3	2	5	3	2	1
564	20	Female	Biological Sciences	Environmental	A	UEPB	7	Campi Grande	Catholic	Yes	2		Yes	Mammals, Reptiles and Birds			A	Bat	2	A	Bat	5	A	Bat	4	A	Bat	4	A	Bat	5	A	Bat	4	A	Bat	1	A	Bat	1		1	5	1	2	5	5	1	1
565	22	Female	Computer Science	Exact and Technological Sciences	CET	UFMA	6	São Luís	None	No	2		Yes	Mammals			CSAH	Bat	3	CSAH	Bat	5	CSAH	Bat	3	CSAH	Bat	2	CSAH	Bat	5	CSAH	Bat	3	CSAH	Bat	3	CSAH	Bat	1		1	5	2	5	5	4	1	1
566	19	Female	Psychology	Applied Social Sciences and Humanities	CSAH	UFPI	7	Pariba	None	No	2		Yes	Mammals			CSAH	Bat	2	CSAH	Bat	5	CSAH	Bat		CSAH	Bat	4	CSAH	Bat	5	CSAH	Bat	4	CSAH	Bat	1	CSAH	Bat	1		4	3	4	2	4	3	4	1
567	44	Male	Computer Science	Exact and Technological Sciences	CET	UNEB	8	Brumado	Others	Yes	2		Yes	Mammals			LLA	Bat	3	LLA	Bat	5	LLA	Bat	5	LLA	Bat	2	LLA	Bat	5	LLA	Bat	2	LLA	Bat	1	LLA	Bat	1		4		5	1	4	1	4	3
568	25	Male	Computer Science	Exact and Technological Sciences	CET	UFMA	10	São Luís	Catholic	Yes	2		Yes	Mammals			CET	Bat	5	CET	Bat	4	CET	Bat	5	CET	Bat	1	CET	Bat	5	CET	Bat	1	CET	Bat	3	CET	Bat	1		1	5	3	2	3	3	4	1
569	21	Female	Veteriry Medicine	Environmental	A	UFS	7	Aracaju	None	No	2		Yes	Mammals, Reptiles and Birds			CET	Bat	2	CET	Bat	4	CET	Bat	2	CET	Bat		CET	Bat	5	CET	Bat	2	CET	Bat	4	CET	Bat	2		4	5	2	2	5	4	4	1
570	29	Male	Civil Engineering	Exact and Technological Sciences	CET	UESPI	7	Teresi-PI	Catholic	Yes	2		Yes				CSAH	Bat	1	CSAH	Bat	5	CSAH	Bat	4	CSAH	Bat	3	CSAH	Bat	5	CSAH	Bat	1	CSAH	Bat	3	CSAH	Bat	1		5	4	5	1	4	1	1	1
571	23	Male	Physical	Exact and Technological Sciences	CET	IFCE	4	Fortaleza	Protestant	Yes	2		No				CSAH	Bat	1	CSAH	Bat	5	CSAH	Bat	2	CSAH	Bat	5	CSAH	Bat	5	CSAH	Bat	4	CSAH	Bat	1	CSAH	Bat	1		3	4	5	3	5	2	3	1
572	22	Female	Biological Sciences	Environmental	A	UEFS	8	Feira de Santa	None	No	2		Yes	Mammals			CSAH	Bat	2	CSAH	Bat	1	CSAH	Bat	5	CSAH	Bat	2	CSAH	Bat	5	CSAH	Bat	1	CSAH	Bat	3	CSAH	Bat	1		1	5	4	3	5	4	3	1
573	22	Female	Medicine	Health	S	UFBA	7	Salvador	None	No	2		Yes	Mammals			CSAH	Bat	2	CSAH	Bat	5	CSAH	Bat	2	CSAH	Bat	5	CSAH	Bat	5	CSAH	Bat	3	CSAH	Bat	1	CSAH	Bat	1		2	5	3	2	5	4	2	1
574	23	Male	Computer Science	Exact and Technological Sciences	CET	UECE	5	Fortaleza	Catholic	Yes	2		No				A	Bat	2	A	Bat	5	A	Bat		A	Bat	2	A	Bat	5	A	Bat	1	A	Bat	1	A	Bat	1		2	4	3	3	5	3	3	1
575	22	Male	Computer Science	Exact and Technological Sciences	CET	UECE	7	Fortaleza	Protestant	Yes	2		Yes	Mammals			S	Bat	4	S	Bat	5	S	Bat	4	S	Bat	2	S	Bat	5	S	Bat	2	S	Bat	2	S	Bat	1		2	4	5	4	3	1	4	1
576	30	Male	Computer Science	Exact and Technological Sciences	CET	UECE	7	Fortaleza	Protestant	Yes	2		Yes	Mammals			S	Bat	2	S	Bat	1	S	Bat		S	Bat	2	S	Bat	5	S	Bat	1	S	Bat	2	S	Bat	2		2	4	3	3	5	3	3	1
577	26	Male	Biological Sciences	Environmental	A	UFRN	5	tal	None	No	2		Yes	Mammals			CET	Bat	2	CET	Bat	4	CET	Bat	2	CET	Bat	3	CET	Bat	5	CET	Bat	4	CET	Bat	3	CET	Bat	1		1	5	2	1	5	4	1	1
578	21	Male	Biological Sciences	Environmental	A	UFPB	5	João Pessoa	Protestant	Yes	2		Yes	Mammalss, Fishs and Arachnids			CET	Bat	3	CET	Bat	4	CET	Bat	3	CET	Bat	2	CET	Bat	5	CET	Bat	1	CET	Bat	1	CET	Bat	1		3	5	4	2	5	2	5	1
579	21	Male	Biological Sciences	Environmental	A	UFRN	7	tal	None	No	2		Yes	Mammals and Reptiles			CSAH	Bat	1	CSAH	Bat	2	CSAH	Bat	2	CSAH	Bat	4	CSAH	Bat	5	CSAH	Bat	3	CSAH	Bat	2	CSAH	Bat	1		1	5	2	5	5	2	1	1
580	30	Female	Computer Science	Exact and Technological Sciences	CET	UFBA	5	Salvador	None	No	2		Yes	Mammals			A	Bat	4	A	Bat	3	A	Bat	5	A	Bat	2	A	Bat	5	A	Bat	1	A	Bat	2	A	Bat	1		2	5	3	2	5	3	3	1
581	22	Male	Social Sciences	Applied Social Sciences and Humanities	CSAH	UFRPE	7	zaré da Mata	None	No	2		Yes	Mammals			A	Bat	2	A	Bat	3	A	Bat	4	A	Bat	2	A	Bat	5	A	Bat	1	A	Bat	2	A	Bat	1		4	5	3	2	5	3	2	1
582	28	Female	Social Sciences	Applied Social Sciences and Humanities	CSAH	UFRPE	7	Recife	None	No	2		Yes	Mammals			S	Bat	4	S	Bat	4	S	Bat	3	S	Bat	2	S	Bat	5	S	Bat	3	S	Bat	4	S	Bat	1		1	5	1	1	5	3	1	1
583	22	Male	Executive Secretariat	Applied Social Sciences and Humanities	CSAH	UFS	6	Aracaju	None	No	2		Yes	Mammals			CSAH	Bat	2	CSAH	Bat	5	CSAH	Bat	3	CSAH	Bat	2	CSAH	Bat	5	CSAH	Bat	3	CSAH	Bat	1	CSAH	Bat	1		1	4	5	4	3	1	3	3
584	29	Male	Geography	Applied Social Sciences and Humanities	CSAH	UNIFAP	4	Macapá	None	No	2		Yes	Mammals			A	Bat	1	A	Bat	5	A	Bat	4	A	Bat	3	A	Bat	4	A	Bat	1	A	Bat	1	A	Bat	2		3	3	5	3	4	1	4	2
585	30	Female	Architecture	Applied Social Sciences and Humanities	CSAH	UFPB	6	João Pessoa	Others	Yes	2		Yes	Mammals			S	Bat	4	S	Bat	5	S	Bat	4	S	Bat	2	S	Bat	5	S	Bat	2	S	Bat	2	S	Bat	1		2	5	1	3	4	3	3	2
586	27	Male	Computer Science	Exact and Technological Sciences	CET	UFMA	10	Raposa	Catholic	Yes	2		Yes	Mammals			A	Bat	4	A	Bat	5	A	Bat	5	A	Bat	2	A	Bat	5	A	Bat	1	A	Bat	3	A	Bat	1		4	3	3	2	3	2	2	1
587	23	Female	Computer Science	Exact and Technological Sciences	CET	UFMA	9	São Luis	None	No	2		Yes	Mammals			CSAH	Bat	5	CSAH	Bat	3	CSAH	Bat	5	CSAH	Bat	1	CSAH	Bat	3	CSAH	Bat	1	CSAH	Bat	4	CSAH	Bat	3		2	4	3	2	5	3	2	1
588	23	Male	Computer Science	Exact and Technological Sciences	CET	UFMA	5	São Luís - MA	None	No	2		Yes	Mammals			A	Bat	2	A	Bat	5	A	Bat	1	A	Bat	4	A	Bat	5	A	Bat	5	A	Bat	2	A	Bat	1		2	3	5	5	5	1	3	1
589	20	Male	Electrical engineering	Exact and Technological Sciences	CET	UFPE	7	Jaboatão dos Guararapes	Protestant	Yes	2		Yes	Mammals			S	Bat	4	S	Bat	5	S	Bat	5	S	Bat	2	S	Bat	5	S	Bat	1	S	Bat	2	S	Bat	1		4	3	5	2	5	1	1	1
590	20	Female	Biological Sciences	Environmental	A	UFRN	6	tal	Catholic	Yes	2		Yes	Mammals			CSAH	Bat	4	CSAH	Bat	4	CSAH	Bat	3	CSAH	Bat	1	CSAH	Bat	5	CSAH	Bat	3	CSAH	Bat	3	CSAH	Bat	1		2	4	1	2	5	5	2	1
591	21	Male	Medicine	Health	S	UFCG	4	campi grande	Protestant	Yes	2		Yes	Mammals			CSAH	Bat	4	CSAH	Bat	5	CSAH	Bat	5	CSAH	Bat	2	CSAH	Bat	5	CSAH	Bat	1	CSAH	Bat	1	CSAH	Bat	1		1	5	4	4	5	2	1	1
592	21	Female	Nutrition	Health	S	UFRN	8	tal	Catholic	Yes	2		Yes	Mammals			CSAH	Bat	2	CSAH	Bat	5	CSAH	Bat	5	CSAH	Bat	2	CSAH	Bat	5	CSAH	Bat	2	CSAH	Bat	2	CSAH	Bat	1		1	3	4	5	5	2	1	1
593	22	Male	Biological Sciences	Environmental	A	UFRN	6	Ceará-Mirim	None	No	2		Yes	Mammals			CET	Bat	3	CET	Bat	4	CET	Bat	3	CET	Bat	3	CET	Bat	4	CET	Bat	3	CET	Bat	2	CET	Bat	1		4	5	4	3	5	4	3	1
594	21	Female	Nutrition	Health	S	UFRN	8	Parmirim	Protestant	Yes	2		No				A	Bat	2	A	Bat	4	A	Bat	1	A	Bat	2	A	Bat	5	A	Bat	4	A	Bat	3	A	Bat	1		2	2	5	2	5	1	3	1
595	21	Female	Physiotherapy	Health	S	Estácio	7	tal	Catholic	Yes	2		No				CSAH	Bat	4	CSAH	Bat	4	CSAH	Bat	5	CSAH	Bat	1	CSAH	Bat	5	CSAH	Bat	1	CSAH	Bat	4	CSAH	Bat	1		4	3	5	2	4	1	2	2
596	21	Female	Nutrition	Health	S	UFRN	8	tal	None	No	2		Yes	Mammals			CET	Bat	4	CET	Bat	3	CET	Bat	5	CET	Bat	1	CET	Bat	4	CET	Bat	1	CET	Bat	3	CET	Bat	1		5	5	2	2	5	4	2	1
597	29	Male	Social Sciences	Applied Social Sciences and Humanities	CSAH	UFRPE	8	Olinda	None	No	2		Yes	Mammals			CSAH	Bat	4	CSAH	Bat	5	CSAH	Bat	5	CSAH	Bat	2	CSAH	Bat	5	CSAH	Bat	1	CSAH	Bat	3	CSAH	Bat	1		4	3	4	2	4	1	4	1
598	22	Male	Civil Engineering	Exact and Technological Sciences	CET	UFPI	5	Teresi	Catholic	Yes	2		Yes	Mammals			A	Bat	1	A	Bat	5	A	Bat	3	A	Bat	2	A	Bat	5	A	Bat	3	A	Bat	2	A	Bat	1		4	5	3	2	5	3	2	1
599	19	Female	Physical Education	Health	S	Unipê	5	João Pessoa	Catholic	Yes	2		Yes	Mammals			CET	Bat	2	CET	Bat	5	CET	Bat	5	CET	Bat	2	CET	Bat	5	CET	Bat	1	CET	Bat	1	CET	Bat	1		2	4	1	4	5	5	2	1
600	19	Male	Biological Sciences	Environmental	A	UFPB	5	João Pessoa	Catholic	Yes	2		Yes	Mammals			A	Bat	1	A	Bat	3	A	Bat	2	A	Bat	5	A	Bat	5	A	Bat	4	A	Bat	1	A	Bat	1		2	5	3	2	5	3	1	1
601	30	Female	Physical Education	Health	S	Unipê	5	João Pessoa	Catholic	Yes	2		Yes	Mammals			A	Bat	1	A	Bat	5	A	Bat	1	A	Bat	5	A	Bat	5	A	Bat	5	A	Bat	1	A	Bat	1		1	3	4	5	3	1	3	2
602	21	Male	Medicine	Health	S	UFAL	5	Recife	None	No	2		Yes	Mammals			A	Bat	1	A	Bat	5	A	Bat	3	A	Bat	2	A	Bat	5	A	Bat	3	A	Bat	2	A	Bat	1		4	3	4	2	5	2	4	1
603	20	Female	Biological Sciences	Environmental	A	UFRPE	7	Pesqueirs	Protestant	Yes	2		Yes	Mammals, Reptiles and Birds			CSAH	Bat	2	CSAH	Bat	2	CSAH	Bat	5	CSAH	Bat	4	CSAH	Bat	4	CSAH	Bat	1	CSAH	Bat	2	CSAH	Bat	2		1	5	1	4	5	5	1	1
604	26	Female	Biological Sciences	Environmental	A	UFPI	10	Picos	Protestant	Yes	2		Yes	Mammals			CET	Bat	1	CET	Bat	4	CET	Bat	3	CET	Bat	2	CET	Bat	5	CET	Bat	3	CET	Bat	2	CET	Bat	1		2	3	4	2	4	2	4	2
605	26	Female	Nutrition	Health	S	Unit	7	Aracaju	Catholic	Yes	2		No	Mammals			CET	Bat	1	CET	Bat	5	CET	Bat	4	CET	Bat	5	CET	Bat	5	CET	Bat	2	CET	Bat	1	CET	Bat	1		4	1	5	4	1	1	1	5
606	36	Male	Civil Engineering	Exact and Technological Sciences	CET	Faculdade Maurício de ssau	7	Aracaju	Protestant	Yes	2		No				CET	Bat	2	CET	Bat	3	CET	Bat	4	CET	Bat	4	CET	Bat	5	CET	Bat	2	CET	Bat	2	CET	Bat	1		2	5	5	2	5	1	2	1
607	22	Female	Biological Sciences	Environmental	A	UFAL	8	Campo Grande	Catholic	Yes	2		Yes	Mammals			A	Bat	1	A	Bat	5	A	Bat	4	A	Bat	5	A	Bat	5	A	Bat	2	A	Bat	1	A	Bat	1		2	5	2	2	5	2	1	1
608	22	Female	Biological Sciences	Environmental	A	UFPB	8	Pelotas	Catholic	Yes	2		No				A	Bat	4	A	Bat	3	A	Bat	4	A	Bat	2	A	Bat	5	A	Bat	2	A	Bat	3	A	Bat	1		2	5	4	5	5	4	1	1
609	21	Male	Medicine	Health	S	UFCG	8	Campi Grande	Catholic	Yes	2		Yes	Mammals			S	Bat	4	S	Bat	4	S	Bat	5	S	Bat	2	S	Bat	5	S	Bat	1	S	Bat	3	S	Bat	1		2	4	5	2	5	1	3	1
610	18	Male	Physiotherapy	Health	S	UEPB	5	Campi Grande	Catholic	Yes	2		No				S	Bat	2	S	Bat	5	S	Bat	3	S	Bat	2	S	Bat	5	S	Bat	3	S	Bat	1	S	Bat	1		2	5	5	3	5	1	2	1
611	18	Female	Physiotherapy	Health	S	UEPB	5	Campi Grande	Protestant	Yes	2		Yes	Mammals			A	Bat	3	A	Bat	5	A	Bat	1	A	Bat	2	A	Bat	5	A	Bat	5	A	Bat	3	A	Bat	1		5	5	5	1	5	1	2	1
612	20	Male	Medicine	Health	S	UFCG	5	Campi Grande	Catholic	Yes	2		Yes	Mammals			A	Bat	4	A	Bat	5	A	Bat	5	A	Bat	2	A	Bat	5	A	Bat	1	A	Bat	3	A	Bat	1		5	4	5	1	5	1	5	1
613	18	Male	Veteriry Medicine	Environmental	A	UFCG	5	Patos	Catholic	Yes	2		Yes	Mammals			A	Bat	1	A	Bat	4	A	Bat	1	A	Bat	3	A	Bat	5	A	Bat	5	A	Bat	3	A	Bat	1		2	4	4	4	4	2	2	2
614	20	Female	Administration	Applied Social Sciences and Humanities	CSAH	UFBA	7	Salvador	Protestant	Yes	2		Yes	Mammals			A	Bat	2	A	Bat	5	A	Bat	2	A	Bat	3	A	Bat	5	A	Bat	4	A	Bat	1	A	Bat	1		5	5	5	2	5	1	2	1
615	20	Female	Medicine	Health	S	UFBA	6	Salvador	None	No	2		Yes	Mammals			A	Bat	1	A	Bat	5	A	Bat	1	A	Bat	5	A	Bat	5	A	Bat	5	A	Bat	2	A	Bat	1		2	4	5	2	5	1	2	1
616	25	Male	Biological Sciences	Environmental	A	UFRPE	7	Carpi	Catholic	Yes	2		Yes	Mammals and Birds			A	Bat	1	A	Bat	4	A	Bat	1	A	Bat	4	A	Bat	5	A	Bat	2	A	Bat	3	A	Bat	1		2	5	3	4	5	3	2	1
617	24	Male	Medicine	Health	S	UFBA	5	Salvador	None	No	2		Yes	Reptiles			CET	Bat	2	CET	Bat	4	CET	Bat	1	CET	Bat	2	CET	Bat	5	CET	Bat	5	CET	Bat	2	CET	Bat	1		2	5	4	4	5	4	2	1
618	22	Male	Computer Science	Exact and Technological Sciences	CET	UFPE	5	Recife	None	No	2		Yes	Mammals and Reptiles			A	Bat	2	A	Bat	5	A	Bat	2	A	Bat	2	A	Bat	5	A	Bat	2	A	Bat	2	A	Bat	1		1	3	4	5	5	2	1	1
619	25	Female	Letters	Linguistics, Literature and Arts	LLA	UFS	4	Aracaju	Protestant	Yes	2		Yes	Mammals			A	Bat	4	A	Bat	5	A	Bat	1	A	Bat	4	A	Bat	5	A	Bat	5	A	Bat	1	A	Bat	1		3	2	3	3	3	2		2
620	21	Female	Biological Sciences	Environmental	A	UFRN	6	tal	Catholic	Yes	2		No				A	Bat	1	A	Bat	3	A	Bat	3	A	Bat	2	A	Bat	5	A	Bat	3	A	Bat	2	A	Bat	1		4	5	4	2	5	4	1	1
621	21	Female	Biological Sciences	Environmental	A	UFRN	7	tal	None	No	2		Yes	Mammals and Birds			CSAH	Bat	5	CSAH	Bat	5	CSAH	Bat	3	CSAH	Bat	2	CSAH	Bat	5	CSAH	Bat	3	CSAH	Bat	4	CSAH	Bat	1		1	5	2	5	5	4	2	1
622	19	Female	Biological Sciences	Environmental	A	UFRN	7	tal	Protestant	Yes	2		Yes	Mammals			A	Bat	1	A	Bat	5	A	Bat	3	A	Bat	4	A	Bat	5	A	Bat	3	A	Bat	2	A	Bat	1		1	4	1	2	5	4	2	1
623	25	Male	Biological Sciences	Environmental	A	UFRN	8	tal	None	No	2		Yes	Mammals			S	Bat	5	S	Bat	5	S	Bat	5	S	Bat	2	S	Bat	5	S	Bat	1	S	Bat	1	S	Bat	1		1	5	1	5	5	5	2	1
624	19	Male	Biological Sciences	Environmental	A	UFRN	6	tal	Protestant	Yes	2		Yes	Mammals			CSAH	Bat	2	CSAH	Bat	4	CSAH	Bat	3	CSAH	Bat	2	CSAH	Bat	5	CSAH	Bat	2	CSAH	Bat	4	CSAH	Bat	1		1	5	3	4	5	3	1	1
625	28	Male	Biological Sciences	Environmental	A	UFPE	10	Recife	Others	Yes	2		No				A	Bat	2	A	Bat	5	A	Bat	3	A	Bat	2	A	Bat	5	A	Bat	3	A	Bat	2	A	Bat	1		4	5	2	2	5	2	2	1
626	31	Female	Biological Sciences	Environmental	A	UFBA	7	Salvador	None	No	2		Yes	Mammals			CSAH	Bat	1	CSAH	Bat	5	CSAH	Bat	3	CSAH	Bat	2	CSAH	Bat	5	CSAH	Bat	3	CSAH	Bat	1	CSAH	Bat	1		1	2	2	2	5	4	1	1
627	23	Female	Computer Science	Exact and Technological Sciences	CET	UFBA	8	Salvador	Others	Yes	2		No				A	Bat	3	A	Bat	5	A	Bat	1	A	Bat	2	A	Bat	5	A	Bat	4	A	Bat	4	A	Bat	1		3	5	5	3	4	1	3	1
628	22	Male	Medicine	Health	S	UFBA	7	Salvador	None	No	2		Yes	Mammals			A	Bat	4	A	Bat	5	A	Bat	1	A	Bat	2	A	Bat	5	A	Bat	2	A	Bat	1	A	Bat	1		4	4	5	2	4	1	3	2
629	19	Female	Law	Applied Social Sciences and Humanities	CSAH	UFBA	6	Salvador	None	No	2		Yes	Mammals			A	Bat	2	A	Bat	5	A	Bat	1	A	Bat	2	A	Bat	5	A	Bat	4	A	Bat	4	A	Bat	1		3	5	3	2	5	3	3	1
630	26	Male	Chemistry	Exact and Technological Sciences	CET	UFRPE	8	Recife'	None	No	2		Yes	Mammals			S	Bat	2	S	Bat	4	S	Bat	2	S	Bat	4	S	Bat	5	S	Bat	4	S	Bat	2	S	Bat	1		2	4	2		5	2	4	2
631	21	Male	Computing	Exact and Technological Sciences	CET	UEPB	8	Alagoa Nova	Protestant	Yes	2		Yes	Mammals			CSAH	Bat	2	CSAH	Bat	4	CSAH	Bat	3	CSAH	Bat	5	CSAH	Bat		CSAH	Bat	3	CSAH	Bat	2	CSAH	Bat	1		2	4	2	3	5	4	3	1
632	27	Male	Medicine	Health	S	UFAL	4	Maceió	None	No	2		Yes	Mammals			A	Bat	1	A	Bat	5	A	Bat	1	A	Bat	3	A	Bat	5	A	Bat	5	A	Bat	3	A	Bat	1		4	5	4	2	5	2	2	1
633	22	Female	odontology	Health	S	UFCG	5	Patos	Protestant	Yes	2		Yes	Mammals			S	Bat	2	S	Bat	4	S	Bat	4	S	Bat	2	S	Bat	5	S	Bat	2	S	Bat	1	S	Bat	1		4	5	5	2	5	1	2	1
634	20	Female	Biological Sciences	Environmental	A	UEPB	7	Campi grande	Protestant	Yes	2		Yes	Mammals			A	Bat	4	A	Bat	5	A	Bat	4	A	Bat	4	A	Bat	5	A	Bat	3	A	Bat	1	A	Bat	1		2	4	1	2	5	4	3	1
635	18	Male	Computer Science	Exact and Technological Sciences	CET	UFPE	4	Recife	Protestant	Yes	2		No				CET	Bat	2	CET	Bat	4	CET	Bat	2	CET	Bat	4	CET	Bat	5	CET	Bat	4	CET	Bat	1	CET	Bat	1		4	3	5	1	4	1	3	1
636	25	Male	Biological Sciences	Environmental	A	UNIVASF	7	Petroli	Catholic	Yes	2		Yes	Mammals			A	Bat	5	A	Bat	4	A	Bat	5	A	Bat	1	A	Bat	3	A	Bat	1	A	Bat	5	A	Bat	3		1	5	3	2	5	3	2	1
637	23	Female	Biological Sciences	Environmental	A	UFRPE	8	Recife	Catholic	Yes	2		Yes				CET	Bat	2	CET	Bat	5	CET	Bat	5	CET	Bat	2	CET	Bat	5	CET	Bat	1	CET	Bat	1	CET	Bat	1		1	5	3	2	5	3	2	1
638	27	Male	Psychology	Applied Social Sciences and Humanities	CSAH	UFPB	6	João Pessoa	Catholic	Yes	2		Yes	Mammals			A	Bat	2	A	Bat	5	A	Bat	4	A	Bat	3	A	Bat	5	A	Bat	2	A	Bat	1	A	Bat	1		2	2	5	4	4	1	2	2
639	20	Male	Computer Science	Exact and Technological Sciences	CET	UEPB	6	Campi Grande	None	No	2		No				A	Bat	1	A	Bat	5	A	Bat	4	A	Bat	5	A	Bat	5	A	Bat	2	A	Bat	1	A	Bat	1		2	3	4	4	5	2	2	1
640	25	Female	Medicine	Health	S	UFPB	7	João Pessoa	Protestant	Yes	2		Yes	Mammals			S	Bat	3	S	Bat	5	S	Bat	3	S	Bat	3	S	Bat	5	S	Bat	3	S	Bat	3	S	Bat	1		4	4	5	2	5	1	3	1
641	18	Female	Biological Sciences	Environmental	A	UFPB	5	João Pessoa	Catholic	Yes	2		Yes	Mammals			CSAH	Bat	4	CSAH	Bat	1	CSAH	Bat	5	CSAH	Bat	1	CSAH	Bat	1	CSAH	Bat	1	CSAH	Bat	3	CSAH	Bat	5		1	4	1	3	5	5	3	1
642	18	Female	Biological Sciences	Environmental	A	UFPB	4	João Pessoa	None	No	2		Yes	Mammals			A	Bat	4	A	Bat	3	A	Bat	3	A	Bat	3	A	Bat	4	A	Bat	2	A	Bat	4	A	Bat	1		2	5	2	3	5	4	1	1
643	20	Female	Biological Sciences	Environmental	A	UFPB	7	João Pessoa	None	No	2		Yes	Mammals and Reptiles			A	Bat	3	A	Bat	4	A	Bat	2	A	Bat	2	A	Bat	5	A	Bat	4	A	Bat	2	A	Bat	1		1	5	1	5	5	5	2	1
644	21	Male	Biological Sciences	Environmental	A	UFRN	5	tal	None	No	2		Yes	Mammals, Reptiles and Birds			A	Bat	1	A	Bat	4	A	Bat	3	A	Bat	3	A	Bat	4	A	Bat	3	A	Bat	3	A	Bat	1		2	5	2	2	5	2	2	1
645	21	Female	Veteriry Medicine	Environmental	A	UFRPE	7	Recife	Catholic	Yes	2		Yes	Mammals			A	Bat	1	A	Bat	3	A	Bat	5	A	Bat	2	A	Bat	5	A	Bat	2	A	Bat	2	A	Bat	1		1	3	3	2	5	3	2	1
646	36	Female	Philosophy	Applied Social Sciences and Humanities	CSAH	UFC	7	fortaleza	Others	Yes	2		Yes	Mammals			A	Bat	5	A	Bat	5	A	Bat	4	A	Bat	1	A	Bat	5	A	Bat	1	A	Bat	1	A	Bat	1		5	5	3	2	5	3	4	1
647	30	Female	Law	Applied Social Sciences and Humanities	CSAH	UFPB	7	João Pessoa	Protestant	Yes	2		Yes	Mammals			CET	Bat	2	CET	Bat	4	CET	Bat	3	CET	Bat	4	CET	Bat	5	CET	Bat	3	CET	Bat	2	CET	Bat	1		2	4	3	2	5	2	4	1
648	22	Male	History	Applied Social Sciences and Humanities	CSAH	UFBA	7	Salvador	None	No	2		Yes	Mammals, Reptiles and Birds			S	Bat	2	S	Bat	5	S	Bat	4	S	Bat	2	S	Bat	5	S	Bat	2	S	Bat	3	S	Bat	1		1	5	3	2	5	3	1	1
649	22	Female	Veteriry Medicine	Environmental	A	UFRPE	7	São Lourenço da Mata	Protestant	Yes	2		Yes	Mammals and Birds			CET	Bat	2	CET	Bat	5	CET	Bat	5	CET	Bat	1	CET	Bat	5	CET	Bat	5	CET	Bat	1	CET	Bat	5		4	5	4	4	5	3	1	1
650	19	Male	Computer Science	Exact and Technological Sciences	CET	UECE	7	Fortaleza	Catholic	Yes	2		Yes	Mammals			CET	Bat	3	CET	Bat	4	CET	Bat	3	CET	Bat	3	CET	Bat	5	CET	Bat	3	CET	Bat	1	CET	Bat	1		2	5	5	2	5	1	1	1
651	29	Female	Biological Sciences	Environmental	A	UFPI	7	Picos	Catholic	Yes	2		Yes	Mammals			CET	Bat	4	CET	Bat	2	CET	Bat	5	CET	Bat	2	CET	Bat	3	CET	Bat	1	CET	Bat	3	CET	Bat	1		1	5	4	5	5	2	1	1
652	23	Male	Social Sciences	Applied Social Sciences and Humanities	CSAH	UFPB	7	João Pessoa	Protestant	Yes	2		Yes				CET	Bat	5	CET	Bat	2	CET	Bat	5	CET	Bat	2	CET	Bat	2	CET	Bat	1	CET	Bat	1	CET	Bat	1		4	1	5	1	1	1	3	5
653	22	Female	Biological Sciences	Environmental	A	UFBA	5	Salvador	None	No	2		Yes	Mammals, Birds and Fish			CSAH	Bat	4	CSAH	Bat	5	CSAH	Bat	5	CSAH	Bat	2	CSAH	Bat	5	CSAH	Bat	1	CSAH	Bat	2	CSAH	Bat	1		4	3	3	3	4	2	4	1
654	19	Male	Biological Sciences	Environmental	A	UFBA	4	Salvador	None	No	2		Yes	Birds and Fishs			CSAH	Bat	5	CSAH	Bat	5	CSAH	Bat	3	CSAH	Bat	1	CSAH	Bat	5	CSAH	Bat	3	CSAH	Bat	1	CSAH	Bat	1		3	4	2	2	5	4	2	1
655	24	Male	Biological Sciences	Environmental	A	UESPI	5	Campo Maior-PI	None	No	2		Yes	Mammals			CET	Bat	4	CET	Bat	5	CET	Bat	5	CET	Bat	3	CET	Bat	5	CET	Bat	1	CET	Bat	3	CET	Bat	1		1	3	5	2	5	2	2	1
656	22	Female	Civil Engineering	Exact and Technological Sciences	CET	UFPE	7	Recife	None	No	2		Yes	Mammals			S	Bat	3	S	Bat	5	S	Bat	3	S	Bat	3	S	Bat	5	S	Bat	3	S	Bat	2	S	Bat	1		2	5	5	1	5	5	1	5
657	20	Female	Civil Engineering	Exact and Technological Sciences	CET	UFPE	7	Recife	Others	Yes	2		Yes	Mammals			CSAH	Bat	2	CSAH	Bat	4	CSAH	Bat	3	CSAH	Bat	2	CSAH	Bat	5	CSAH	Bat	3	CSAH	Bat	2	CSAH	Bat	1		5	2	5	2	2	1	1	1
658	31	Male	Social Sciences	Applied Social Sciences and Humanities	CSAH	UFRPE	5	Recife	Catholic	Yes	2		Yes	Mammals and Birds			CET	Bat	2	CET	Bat	1	CET	Bat	4	CET	Bat	3	CET	Bat	3	CET	Bat	2	CET	Bat	3	CET	Bat	1		4	5	5	2	5	1	2	1
659	18	Female	Medicine	Health	S	UFPE	4	Recife	Catholic	Yes	2		Yes	Mammals			A	Bat	2	A	Bat	3	A	Bat	3	A	Bat	3	A	Bat	3	A	Bat	1	A	Bat	1	A	Bat	1		3	5	3	3	5	3	2	1
660	30	Female	Law	Applied Social Sciences and Humanities	CSAH	UFPB	7	João Pessoa	Protestant	Yes	2		Yes	Mammals and Reptiles			A	Bat	2	A	Bat	5	A	Bat	4	A	Bat	4	A	Bat	5	A	Bat	4	A	Bat	2	A	Bat	1		2	4	3	2	5	3	2	1
661	28	Female	Biological Sciences	Environmental	A	UFRPE	8	Igarassu	Catholic	Yes	2		Yes	Mammals and Birds			A	Bat	1	A	Bat	4	A	Bat	1	A	Bat	3	A	Bat	5	A	Bat	3	A	Bat	3	A	Bat	1		2	5	4	2	5	2		1
662	20	Male	Civil Engineering	Exact and Technological Sciences	CET	UFCG	4	Picuí-PB	Protestant	Yes	2		Yes	Mammals			CET	Bat	2	CET	Bat	5	CET	Bat	3	CET	Bat	4	CET	Bat	5	CET	Bat	3	CET	Bat	5	CET	Bat	1		4	3	4	2	5	1	4	1
663	19	Female	Biological Sciences	Environmental	A	UFRN	6	tal	Protestant	Yes	2		Yes	Mammals			CET	Bat	1	CET	Bat	5	CET	Bat	3	CET	Bat	4	CET	Bat	5	CET	Bat	3	CET	Bat	1	CET	Bat	1		1	5	2	4	5	4	1	1
664	18	Male	Civil Engineering	Exact and Technological Sciences	CET	UFCG	4	Campi Grande	Catholic	Yes	2		Yes	Mammals			A	Bat	2	A	Bat	5	A	Bat	4	A	Bat	2	A	Bat	5	A	Bat	2	A	Bat		A	Bat	1		2	4	4	4	5	2	1	1
665	20	Female	Civil Engineering	Exact and Technological Sciences	CET	UFCG	5	Campi Grande	Protestant	Yes	2		No				S	Bat	2	S	Bat	5	S	Bat	5	S	Bat	4	S	Bat	5	S	Bat	1	S	Bat	1	S	Bat	1		4	5	4	4	5	3	3	1
666	19	Female	Civil Engineering	Exact and Technological Sciences	CET	UFCG	5	Campi grande	Catholic	Yes	2		Yes	Mammals and Reptiles			CET	Bat	4	CET	Bat	3	CET	Bat	4	CET	Bat	2	CET	Bat	5	CET	Bat	1	CET	Bat	4	CET	Bat	1		3	4	1	3	5	1	3	1
667	21	Male	Computer Science	Exact and Technological Sciences	CET	UFCG	7	Campi Grande	None	No	2		Yes	Mammals and Reptiles			A	Bat	1	A	Bat	5	A	Bat	2	A	Bat	4	A	Bat	5	A	Bat	4	A	Bat	1	A	Bat	1		2	5	3	2	5	3	2	1
668	19	Male	Civil Engineering	Exact and Technological Sciences	CET	UFCG	6	Campi Grande	Catholic	Yes	2		Yes	Mammals			A	Bat	3	A	Bat	5	A	Bat	1	A	Bat	4	A	Bat	5	A	Bat	5	A	Bat	1	A	Bat	1		4	1	4	2	3	2	3	3
669	18	Male	Biological Sciences	Environmental	A	UFRN	6	tal	Protestant	Yes	2		Yes	Mammalss, Birds, Reptiles and Fishs			CET	Bat	2	CET	Bat	5	CET	Bat	3	CET	Bat	2	CET	Bat	5	CET	Bat	1	CET	Bat	1	CET	Bat	1		1	5	1	5	5	5	1	1
670	22	Female	Pharmacy	Health	S	UEPB	8	Campi grande	Catholic	Yes	2		Yes	Mammals			S	Bat	2	S	Bat	4	S	Bat	4	S	Bat	2	S	Bat	5	S	Bat	2	S	Bat	2	S	Bat	1		1	4	2	5	5	4	1	1
671	21	Female	Biological Sciences	Environmental	A	UFRN	5	tal	Others	No	2		Yes	Mammals			CET	Bat	5	CET	Bat	5	CET	Bat	3	CET	Bat	1	CET	Bat	5	CET	Bat	3	CET	Bat	3	CET	Bat	1		2	4	4	2	5	2	2	1
672	23	Female	Veteriry Medicine	Environmental	A	UFBA	6	Salvador	Protestant	Yes	2		Yes	Mammals			CET	Bat	2	CET	Bat	4	CET	Bat	4	CET	Bat	4	CET	Bat	5	CET	Bat	2	CET	Bat	1	CET	Bat	1		5	5	3	1	5	3	3	1
673	19	Female	Veteriry Medicine	Environmental	A	UFBA	4	Salvador	Catholic	Yes	2		Yes	Mammals			CET	Bat	4	CET	Bat	5	CET	Bat	4	CET	Bat	4	CET	Bat	5	CET	Bat	3	CET	Bat	3	CET	Bat	1		1	3	2	2	3	4	2	3
674	19	Male	Civil Engineering	Exact and Technological Sciences	CET	UFCG	4	Campi Grande	Protestant	Yes	2		Yes	Mammals and Birds			CET	Bat	3	CET	Bat	4	CET	Bat	1	CET	Bat	3	CET	Bat	5	CET	Bat	1	CET	Bat	3	CET	Bat	1		1	4	5	2	5	1	4	1
675	21	Female	Biological Sciences	Environmental	A	UFPB	7	João Pessoa	Catholic	Yes	6	From 11 to 14 minimum wage	Yes	Mammals			S	Bat	4	S	Bat	5	S	Bat	5	S	Bat	2	S	Bat	5	S	Bat	1	S	Bat	2	S	Bat	1		2	5	2	2	5	4	1	1
676	23	Male	Electrical engineering	Exact and Technological Sciences	CET	UFPE	7	Recife	None	No	6	From 11 to 14 minimum wage	Yes	Mammals and Birds			S	Bat	2	S	Bat	4	S	Bat	3	S	Bat	2	S	Bat	5	S	Bat	3	S	Bat	1	S	Bat	1		1	5	3	5	5	4	1	1
677	22	Female	Design	Linguistics, Literature and Arts	LLA	UFMA	8	São Luís	Others	Yes	6	From 11 to 14 minimum wage	Yes	Mammals and Birds			CET	Bat	2	CET	Bat	5	CET	Bat	3	CET	Bat	2	CET	Bat	5	CET	Bat	3	CET	Bat	2	CET	Bat	1		3	5	1	4	5	5	1	1
678	22	Female	Medicine	Health	S	UFPB	5	João Pessoa	None	No	6	From 11 to 14 minimum wage	Yes	Mammals			S	Bat	2	S	Bat	5	S	Bat	4	S	Bat	4	S	Bat	5	S	Bat	1	S	Bat	3	S	Bat	1		4	4	2	4	5	3	2	1
679	21	Male	Software Engineering	Exact and Technological Sciences	CET	UFC	7	Quixadá	Catholic	Yes	6	From 11 to 14 minimum wage	Yes	Mammals and Birds			A	Bat	3	A	Bat	3	A	Bat	3	A	Bat	4	A	Bat	5	A	Bat	3	A	Bat	1	A	Bat	1		2	3	3	4	5	3	4	1
680	20	Male	Biological Sciences	Environmental	A	UFPB	7	João Pessoa	None	No	6	From 11 to 14 minimum wage	Yes	Mammals and fish			A	Bat	1	A	Bat	5	A	Bat	3	A	Bat	3	A	Bat	5	A	Bat	1	A	Bat	1	A	Bat	1		1	5	3	2	5	3	1	1
681	22	Female	Psychology	Applied Social Sciences and Humanities	CSAH	UFS	8	Aracaju	None	No	6	From 11 to 14 minimum wage	Yes	Mammals			CET	Bat	4	CET	Bat	1	CET	Bat	4	CET	Bat	2	CET	Bat	3	CET	Bat	2	CET	Bat	3	CET	Bat	3		2	4	3	4	5	3	2	2
682	22	Female	Biological Sciences	Environmental	A	UFPB	8	João Pessoa	None	No	6	From 11 to 14 minimum wage	Yes	Mammals			CET	Bat	2	CET	Bat	4	CET	Bat	4	CET	Bat	4	CET	Bat	5	CET	Bat	2	CET	Bat	3	CET	Bat	1		1	5	2	3	5	3	1	1
683	21	Male	Computer Science	Exact and Technological Sciences	CET	UFMA	8	São Luís	Catholic	Yes	6	From 11 to 14 minimum wage	Yes	Mammals, Birds and Fish			CET	Bat	2	CET	Bat	5	CET	Bat	5	CET	Bat	4	CET	Bat	5	CET	Bat	1	CET	Bat	2	CET	Bat	1		4	4	5	1	4	1	3	1
684	20	Male	Systems for internet	Exact and Technological Sciences	CET	IFPB	6	João Pessoa	None	No	6	From 11 to 14 minimum wage	Yes	Mammals and Reptiles			A	Bat	4	A	Bat	5	A	Bat	4	A	Bat	2	A	Bat	5	A	Bat	2	A	Bat	2	A	Bat	1		1	4	4	5	5	2	2	1
685	21	Female	Biological Sciences	Environmental	A	UFPB	6	João Pessoa	None	No	6	From 11 to 14 minimum wage	Yes	Mammals			A	Bat	1	A	Bat	5	A	Bat	1	A	Bat	5	A	Bat	5	A	Bat	5	A	Bat	1	A	Bat	1		4	5	1	2	5	4	1	1
686	27	Male	Biological Sciences	Environmental	A	UFS	4	Aracaju	Catholic	Yes	6	From 11 to 14 minimum wage	Yes	Mammals, Birds and Fish			S	Bat	1	S	Bat	4	S	Bat	2	S	Bat	5	S	Bat	5	S	Bat	4	S	Bat	1	S	Bat	1		2	5	2	4	5	4	1	1
687	32	Male	Medicine	Health	S	Fcm	8	Campi grande	Catholic	Yes	6	From 11 to 14 minimum wage	Yes	Mammals			A	Bat	1	A	Bat	5	A	Bat	2	A	Bat	2	A	Bat	5	A	Bat	2	A	Bat	1	A	Bat	1		4	5	3	4	5	3	1	1
688	23	Female	Medicine	Health	S	UFS	8	Aracaju	Catholic	Yes	6	From 11 to 14 minimum wage	Yes	Birds			S	Bat	1	S	Bat	5	S	Bat	5	S	Bat	2	S	Bat	5	S	Bat	1	S	Bat	2	S	Bat	1		2	3	5	2	5	1	2	1
689	22	Male	Law	Applied Social Sciences and Humanities	CSAH	IESP	7	João Pessoa	Catholic	Yes	6	From 11 to 14 minimum wage	Yes	Mammals			CET	Bat	1	CET	Bat	2	CET	Bat	5	CET	Bat	2	CET	Bat	5	CET	Bat	1	CET	Bat	2	CET	Bat	1		4	4	5	4	3	1	3	3
690	19	Male	Medicine	Health	S	UFCG	7	campi grande	Catholic	Yes	6	From 11 to 14 minimum wage	Yes	Mammals			S	Bat	2	S	Bat	4	S	Bat	2	S	Bat	4	S	Bat	5	S	Bat		S	Bat	3	S	Bat	1		4	2	4	4	5	1	4	1
691	21	Female	Medicine	Health	S	UFCG	8	João Pessoa	Protestant	Yes	6	From 11 to 14 minimum wage	Yes	Mammals			CSAH	Bat	4	CSAH	Bat	5	CSAH	Bat	4	CSAH	Bat	2	CSAH	Bat	5	CSAH	Bat	2	CSAH	Bat	4	CSAH	Bat	1		4		5	2	5	2	1	1
692	27	Female	Geography	Applied Social Sciences and Humanities	CSAH	UFPI	7	São Paulo	None	No	6	From 11 to 14 minimum wage	Yes	Mammals			A	Bat	2	A	Bat	4	A	Bat	4	A	Bat	2	A	Bat	5	A	Bat	2	A	Bat	2	A	Bat	1		2	5		4	5	4	1	1
693	55	Female	Letters	Linguistics, Literature and Arts	LLA	UFRN	8	tal	Others	Yes	6	From 11 to 14 minimum wage	Yes	Mammals			A	Bat	3	A	Bat	5	A	Bat	3	A	Bat	3	A	Bat	5	A	Bat	3	A	Bat	3	A	Bat	1		3	5	5	2	5	2	1	1
694	20	Female	Advertising and marketing	Applied Social Sciences and Humanities	CSAH	UNICAP	7	Jaboatão dos Guararapes	None	No	6	From 11 to 14 minimum wage	Yes	Mammalss, Birds, Reptiles and Fishs			CET	Bat	2	CET	Bat	4	CET	Bat	4	CET	Bat	3	CET	Bat	4	CET	Bat	2	CET	Bat	3	CET	Bat	1		1	2	2	4	5	3	2	1
695	32	Female	Psychology	Applied Social Sciences and Humanities	CSAH	Faculdade Maurício de ssau	7	João Pessoa	None	No	6	From 11 to 14 minimum wage	Yes	Mammals			A	Bat	3	A	Bat	5	A	Bat	4	A	Bat	3	A	Bat	5	A	Bat	4	A	Bat	2	A	Bat	1		4	4	3	1	5	3	3	1
696	18	Female	Law	Applied Social Sciences and Humanities	CSAH	UFPE	7	Recife	Catholic	Yes	6	From 11 to 14 minimum wage	Yes	Mammals			A	Bat	1	A	Bat	5	A	Bat	2	A	Bat	5	A	Bat	5	A	Bat	4	A	Bat	1	A	Bat	1		4	5	5	2	5	1	1	1
697	21	Female	Biological Sciences	Environmental	A	UFBA	7	Salvador	Catholic	Yes	6	From 11 to 14 minimum wage	Yes	Mammals and fish			A	Bat	5	A	Bat	5	A	Bat	3	A	Bat	1	A	Bat	5	A	Bat	3	A	Bat	3	A	Bat	1		1	3	2	5	5	4	1	1
698	26	Male	Medicine	Health	S	UFPE	4	Recife	None	No	6	From 11 to 14 minimum wage	Yes	Mammals			A	Bat	1	A	Bat	3	A	Bat	2	A	Bat	2	A	Bat	3	A	Bat	4	A	Bat	2	A	Bat	3		2	4	4	2	5	2	1	1
699	23	Female	Biological Sciences	Environmental	A	UFRN	7	tal	None	No	6	From 11 to 14 minimum wage	Yes	Mammals and Reptiles			A	Bat	2	A	Bat	4	A	Bat	3	A	Bat	3	A	Bat	5	A	Bat	3	A	Bat	1	A	Bat	1		3	5	1	4	5	5	1	1
700	28	Female	Psychology	Applied Social Sciences and Humanities	CSAH	Faculdade Maurício de ssau	6	Campi Grande	Catholic	Yes	6	From 11 to 14 minimum wage	Yes	Mammals			CET	Bat	1	CET	Bat	4	CET	Bat	5	CET	Bat	2	CET	Bat	5	CET	Bat	1	CET	Bat	4	CET	Bat	1		4	5	4	2	5	2	4	1
																	abbreviations			abbreviations			abbreviations			abbreviations			abbreviations			abbreviations			abbreviations			abbreviations
																	LLA	Dolphin	4	LLA	Dolphin	5	LLA	Dolphin	1	LLA	Dolphin	1	LLA	Dolphin	5	LLA	Dolphin	5	LLA	Dolphin	1	LLA	Dolphin	1
																	LLA	Dolphin	1	LLA	Dolphin	5	LLA	Dolphin	1	LLA	Dolphin	5	LLA	Dolphin	5	LLA	Dolphin	5	LLA	Dolphin	2	LLA	Dolphin	1
																	LLA	Dolphin	1	LLA	Dolphin	5	LLA	Dolphin	1	LLA	Dolphin	4	LLA	Dolphin	5	LLA	Dolphin	5	LLA	Dolphin	1	LLA	Dolphin	1
																	LLA	Dolphin	3	LLA	Dolphin	5	LLA	Dolphin	2	LLA	Dolphin	2	LLA	Dolphin	5	LLA	Dolphin	2	LLA	Dolphin	1	LLA	Dolphin	1
																	LLA	Dolphin	2	LLA	Dolphin	3	LLA	Dolphin	1	LLA	Dolphin	3	LLA	Dolphin	5	LLA	Dolphin	5	LLA	Dolphin	1	LLA	Dolphin	1
																	LLA	Dolphin	4	LLA	Dolphin	4	LLA	Dolphin	1	LLA	Dolphin	2	LLA	Dolphin	5	LLA	Dolphin	3	LLA	Dolphin	4	LLA	Dolphin	1
																	LLA	Dolphin	1	LLA	Dolphin	5	LLA	Dolphin	1	LLA	Dolphin	2	LLA	Dolphin	5	LLA	Dolphin	5	LLA	Dolphin	1	LLA	Dolphin	1
																	LLA	Dolphin	2	LLA	Dolphin	5	LLA	Dolphin	1	LLA	Dolphin	4	LLA	Dolphin	5	LLA	Dolphin	5	LLA	Dolphin	1	LLA	Dolphin	1
																	LLA	Dolphin	2	LLA	Dolphin	4	LLA	Dolphin	1	LLA	Dolphin	2	LLA	Dolphin	5	LLA	Dolphin	5	LLA	Dolphin	2	LLA	Dolphin	1
																	LLA	Dolphin	1	LLA	Dolphin	4	LLA	Dolphin	1	LLA	Dolphin	2	LLA	Dolphin	5	LLA	Dolphin	4	LLA	Dolphin	2	LLA	Dolphin	1
																	LLA	Dolphin	4	LLA	Dolphin	5	LLA	Dolphin	1	LLA	Dolphin	2	LLA	Dolphin	5	LLA	Dolphin	5	LLA	Dolphin	1	LLA	Dolphin	1
																	LLA	Dolphin	2	LLA	Dolphin	3	LLA	Dolphin	1	LLA	Dolphin	2	LLA	Dolphin	4	LLA	Dolphin	4	LLA	Dolphin	1	LLA	Dolphin	3
																	LLA	Dolphin	1	LLA	Dolphin	3	LLA	Dolphin	1	LLA	Dolphin	5	LLA	Dolphin	5	LLA	Dolphin	4	LLA	Dolphin	1	LLA	Dolphin	1
																	CET	Dolphin	3	CET	Dolphin	3	CET	Dolphin	1	CET	Dolphin	2	CET	Dolphin	5	CET	Dolphin	5	CET	Dolphin	3	CET	Dolphin	1
																	CSAH	Dolphin	1	CSAH	Dolphin	5	CSAH	Dolphin	1	CSAH	Dolphin	5	CSAH	Dolphin	5	CSAH	Dolphin	5	CSAH	Dolphin	1	CSAH	Dolphin	1
																	CET	Dolphin	1	CET	Dolphin	4	CET	Dolphin	1	CET	Dolphin	1	CET	Dolphin	5	CET	Dolphin	4	CET	Dolphin	1	CET	Dolphin	1
																	A	Dolphin	1	A	Dolphin	4	A	Dolphin	1	A	Dolphin	5	A	Dolphin	5	A	Dolphin	5	A	Dolphin	1	A	Dolphin	1
																	S	Dolphin	1	S	Dolphin	3	S	Dolphin	4	S	Dolphin	3	S	Dolphin	5	S	Dolphin	5	S	Dolphin	1	S	Dolphin	1
																	A	Dolphin	1	A	Dolphin	5	A	Dolphin	1	A	Dolphin	2	A	Dolphin	5	A	Dolphin	5	A	Dolphin	1	A	Dolphin	1
																	A	Dolphin	2	A	Dolphin	4	A	Dolphin	3	A	Dolphin	2	A	Dolphin	5	A	Dolphin	3	A	Dolphin	2	A	Dolphin	1
																	A	Dolphin	2	A	Dolphin	5	A	Dolphin	1	A	Dolphin	2	A	Dolphin	5	A	Dolphin	5	A	Dolphin	2	A	Dolphin	1
																	A	Dolphin	1	A	Dolphin	5	A	Dolphin	1	A	Dolphin	5	A	Dolphin	5	A	Dolphin	5	A	Dolphin	1	A	Dolphin	1
																	A	Dolphin	1	A	Dolphin	5	A	Dolphin	1	A	Dolphin	2	A	Dolphin	5	A	Dolphin	5	A	Dolphin	1	A	Dolphin	1
																	A	Dolphin	1	A	Dolphin	3	A	Dolphin	1	A	Dolphin	5	A	Dolphin	4	A	Dolphin	5	A	Dolphin	3	A	Dolphin	3
																	CET	Dolphin	4	CET	Dolphin	4	CET	Dolphin	1	CET	Dolphin	4	CET	Dolphin	5	CET	Dolphin	5	CET	Dolphin	1	CET	Dolphin	1
																	CET	Dolphin	3	CET	Dolphin	4	CET	Dolphin	3	CET	Dolphin	4	CET	Dolphin	4	CET	Dolphin	4	CET	Dolphin	2	CET	Dolphin	1
																	CET	Dolphin	2	CET	Dolphin	5	CET	Dolphin	1	CET	Dolphin	4	CET	Dolphin	5	CET	Dolphin	5	CET	Dolphin	1	CET	Dolphin	1
																	CET	Dolphin	1	CET	Dolphin	5	CET	Dolphin	1	CET	Dolphin	5	CET	Dolphin	5	CET	Dolphin	5	CET	Dolphin	1	CET	Dolphin	1
																	CET	Dolphin	4	CET	Dolphin	5	CET	Dolphin	1	CET	Dolphin	3	CET	Dolphin	5	CET	Dolphin	5	CET	Dolphin	3	CET	Dolphin	1
																	CSAH	Dolphin	1	CSAH	Dolphin	5	CSAH	Dolphin	1	CSAH	Dolphin	5	CSAH	Dolphin	5	CSAH	Dolphin	5	CSAH	Dolphin	1	CSAH	Dolphin	1
																	S	Dolphin	4	S	Dolphin	2	S	Dolphin	2	S	Dolphin	3	S	Dolphin	5	S	Dolphin	4	S	Dolphin	1	S	Dolphin	1
																	CET	Dolphin	3	CET	Dolphin	3	CET	Dolphin	2	CET	Dolphin	4	CET	Dolphin	3	CET	Dolphin	4	CET	Dolphin	3	CET	Dolphin	3
																	S	Dolphin	3	S	Dolphin	3	S	Dolphin	2	S	Dolphin	3	S	Dolphin	5	S	Dolphin	4	S	Dolphin	2	S	Dolphin	1
																	S	Dolphin	3	S	Dolphin	3	S	Dolphin	3	S	Dolphin	3	S	Dolphin	5	S	Dolphin	3	S	Dolphin	1	S	Dolphin	1
																	CET	Dolphin	3	CET	Dolphin	2	CET	Dolphin	1	CET	Dolphin	5	CET	Dolphin	5	CET	Dolphin	5	CET	Dolphin	1	CET	Dolphin	1
																	CET	Dolphin	1	CET	Dolphin	3	CET	Dolphin	1	CET	Dolphin	5	CET	Dolphin	5	CET	Dolphin	5	CET	Dolphin	1	CET	Dolphin	1
																	A	Dolphin	1	A	Dolphin	5	A	Dolphin	1	A	Dolphin	5	A	Dolphin	5	A	Dolphin	5	A	Dolphin	1	A	Dolphin	1
																	S	Dolphin	1	S	Dolphin	5	S	Dolphin	1	S	Dolphin	4	S	Dolphin	5	S	Dolphin	5	S	Dolphin	2	S	Dolphin	1
																	CSAH	Dolphin	3	CSAH	Dolphin	4	CSAH	Dolphin	1	CSAH	Dolphin	2	CSAH	Dolphin	5	CSAH	Dolphin	4	CSAH	Dolphin	1	CSAH	Dolphin	1
																	A	Dolphin	1	A	Dolphin	5	A	Dolphin	1	A	Dolphin	3	A	Dolphin	5	A	Dolphin	5	A	Dolphin	1	A	Dolphin	1
																	CET	Dolphin	1	CET	Dolphin	4	CET	Dolphin	1	CET	Dolphin	5	CET	Dolphin	5	CET	Dolphin	5	CET	Dolphin	1	CET	Dolphin	1
																	CET	Dolphin	1	CET	Dolphin	3	CET	Dolphin	1	CET	Dolphin	5	CET	Dolphin	5	CET	Dolphin	5	CET	Dolphin	1	CET	Dolphin	1
																	CET	Dolphin	1	CET	Dolphin	2	CET	Dolphin	1	CET	Dolphin	5	CET	Dolphin	5	CET	Dolphin	5	CET	Dolphin	1	CET	Dolphin	1
																	LLA	Dolphin	3	LLA	Dolphin	3	LLA	Dolphin	1	LLA	Dolphin	3	LLA	Dolphin	5	LLA	Dolphin	5	LLA	Dolphin	3	LLA	Dolphin	1
																	CSAH	Dolphin	3	CSAH	Dolphin	3	CSAH	Dolphin	1	CSAH	Dolphin	3	CSAH	Dolphin	5	CSAH	Dolphin	5	CSAH	Dolphin	3	CSAH	Dolphin	1
																	A	Dolphin	1	A	Dolphin	5	A	Dolphin	1	A	Dolphin	5	A	Dolphin	5	A	Dolphin	5	A	Dolphin	1	A	Dolphin	1
																	CSAH	Dolphin	3	CSAH	Dolphin	5	CSAH	Dolphin	3	CSAH	Dolphin	3	CSAH	Dolphin	5	CSAH	Dolphin	4	CSAH	Dolphin	1	CSAH	Dolphin	1
																	CSAH	Dolphin	1	CSAH	Dolphin	3	CSAH	Dolphin	1	CSAH	Dolphin	5	CSAH	Dolphin	5	CSAH	Dolphin	5	CSAH	Dolphin	1	CSAH	Dolphin	1
																	A	Dolphin	1	A	Dolphin	5	A	Dolphin	1	A	Dolphin	4	A	Dolphin	5	A	Dolphin	5	A	Dolphin	1	A	Dolphin	1
																	A	Dolphin	1	A	Dolphin	5	A	Dolphin	1	A	Dolphin	5	A	Dolphin	5	A	Dolphin	5	A	Dolphin	1	A	Dolphin	1
																	CET	Dolphin	1	CET	Dolphin	5	CET	Dolphin	1	CET	Dolphin	5	CET	Dolphin	5	CET	Dolphin	5	CET	Dolphin	1	CET	Dolphin	1
																	A	Dolphin	1	A	Dolphin	5	A	Dolphin	1	A	Dolphin	5	A	Dolphin	5	A	Dolphin	5	A	Dolphin	1	A	Dolphin	1
																	A	Dolphin	1	A	Dolphin	4	A	Dolphin	1	A	Dolphin	2	A	Dolphin	5	A	Dolphin	4	A	Dolphin	3	A	Dolphin	1
																	A	Dolphin	5	A	Dolphin	5	A	Dolphin	1	A	Dolphin	5	A	Dolphin	5	A	Dolphin	5	A	Dolphin	1	A	Dolphin	1
																	A	Dolphin	1	A	Dolphin	5	A	Dolphin	1	A	Dolphin	5	A	Dolphin	5	A	Dolphin	4	A	Dolphin	1	A	Dolphin	1
																	A	Dolphin	1	A	Dolphin	5	A	Dolphin	1	A	Dolphin	5	A	Dolphin	5	A	Dolphin	4	A	Dolphin	1	A	Dolphin	1
																	A	Dolphin	2	A	Dolphin	5	A	Dolphin	1	A	Dolphin	4	A	Dolphin	5	A	Dolphin	5	A	Dolphin	3	A	Dolphin	1
																	A	Dolphin	1	A	Dolphin	4	A	Dolphin	2	A	Dolphin	5	A	Dolphin	5	A	Dolphin	5	A	Dolphin	1	A	Dolphin	1
																	CSAH	Dolphin	1	CSAH	Dolphin	4	CSAH	Dolphin	1	CSAH	Dolphin	5	CSAH	Dolphin	5	CSAH	Dolphin	5	CSAH	Dolphin	1	CSAH	Dolphin	1
																	A	Dolphin	3	A	Dolphin	3	A	Dolphin	2	A	Dolphin	2	A	Dolphin	3	A	Dolphin	4	A	Dolphin	3	A	Dolphin	2
																	A	Dolphin	2	A	Dolphin	4	A	Dolphin	1	A	Dolphin	2	A	Dolphin	4	A	Dolphin	5	A	Dolphin	2	A	Dolphin	1
																	CET	Dolphin	3	CET	Dolphin	5	CET	Dolphin	2	CET	Dolphin	2	CET	Dolphin	5	CET	Dolphin	4	CET	Dolphin	1	CET	Dolphin	1
																	LLA	Dolphin	4	LLA	Dolphin	5	LLA	Dolphin	1	LLA	Dolphin	1	LLA	Dolphin	5	LLA	Dolphin	5	LLA	Dolphin	1	LLA	Dolphin	1
																	S	Dolphin	1	S	Dolphin	3	S	Dolphin	1	S	Dolphin	2	S	Dolphin	5	S	Dolphin	5	S	Dolphin	1	S	Dolphin	1
																	LLA	Dolphin	1	LLA	Dolphin	5	LLA	Dolphin	1	LLA	Dolphin	5	LLA	Dolphin	5	LLA	Dolphin	5	LLA	Dolphin	1	LLA	Dolphin	1
																	CSAH	Dolphin	2	CSAH	Dolphin	2	CSAH	Dolphin	2	CSAH	Dolphin	2	CSAH	Dolphin	5	CSAH	Dolphin	4	CSAH	Dolphin	2	CSAH	Dolphin	1
																	CET	Dolphin	2	CET	Dolphin	5	CET	Dolphin	1	CET	Dolphin	2	CET	Dolphin	5	CET	Dolphin	4	CET	Dolphin	2	CET	Dolphin	1
																	CET	Dolphin	2	CET	Dolphin	5	CET	Dolphin	1	CET	Dolphin	2	CET	Dolphin	5	CET	Dolphin	5	CET	Dolphin	1	CET	Dolphin	1
																	CET	Dolphin	1	CET	Dolphin	3	CET	Dolphin	2	CET	Dolphin	4	CET	Dolphin	5	CET	Dolphin	4	CET	Dolphin	1	CET	Dolphin	1
																	CET	Dolphin	2	CET	Dolphin	3	CET	Dolphin	2	CET	Dolphin	4	CET	Dolphin	5	CET	Dolphin	3	CET	Dolphin	2	CET	Dolphin	1
																	S	Dolphin	2	S	Dolphin	3	S	Dolphin	1	S	Dolphin	2	S	Dolphin	5	S	Dolphin	4	S	Dolphin	2	S	Dolphin	1
																	LLA	Dolphin	3	LLA	Dolphin	5	LLA	Dolphin	1	LLA	Dolphin	3	LLA	Dolphin	5	LLA	Dolphin	5	LLA	Dolphin	1	LLA	Dolphin	1
																	LLA	Dolphin	1	LLA	Dolphin	5	LLA	Dolphin	1	LLA	Dolphin	5	LLA	Dolphin	5	LLA	Dolphin	5	LLA	Dolphin	1	LLA	Dolphin	1
																	LLA	Dolphin	1	LLA	Dolphin	5	LLA	Dolphin	1	LLA	Dolphin	3	LLA	Dolphin	5	LLA	Dolphin	5	LLA	Dolphin	1	LLA	Dolphin	1
																	LLA	Dolphin	1	LLA	Dolphin	3	LLA	Dolphin	1	LLA	Dolphin	5	LLA	Dolphin	5	LLA	Dolphin	5	LLA	Dolphin	1	LLA	Dolphin	1
																	CET	Dolphin	1	CET	Dolphin	2	CET	Dolphin	3	CET	Dolphin	4	CET	Dolphin	4	CET	Dolphin	3	CET	Dolphin	2	CET	Dolphin	1
																	A	Dolphin	2	A	Dolphin	4	A	Dolphin	1	A	Dolphin	2	A	Dolphin	5	A	Dolphin	4	A	Dolphin	1	A	Dolphin	1
																	A	Dolphin	1	A	Dolphin	5	A	Dolphin	1	A	Dolphin	2	A	Dolphin	5	A	Dolphin	5	A	Dolphin	1	A	Dolphin	1
																	CET	Dolphin	2	CET	Dolphin	5	CET	Dolphin	1	CET	Dolphin	3	CET	Dolphin	5	CET	Dolphin	5	CET	Dolphin	1	CET	Dolphin	1
																	A	Dolphin	1	A	Dolphin	4	A	Dolphin	1	A	Dolphin	5	A	Dolphin	5	A	Dolphin	5	A	Dolphin	1	A	Dolphin	1
																	CET	Dolphin	4	CET	Dolphin	5	CET	Dolphin	1	CET	Dolphin	2	CET	Dolphin	5	CET	Dolphin	5	CET	Dolphin	1	CET	Dolphin	1
																	CET	Dolphin	1	CET	Dolphin	3	CET	Dolphin	1	CET	Dolphin	4	CET	Dolphin	5	CET	Dolphin	5	CET	Dolphin	2	CET	Dolphin	1
																	S	Dolphin	2	S	Dolphin	4	S	Dolphin	1	S	Dolphin	2	S	Dolphin	5	S	Dolphin	5	S	Dolphin	1	S	Dolphin	1
																	S	Dolphin	1	S	Dolphin	3	S	Dolphin	2	S	Dolphin	5	S	Dolphin	5	S	Dolphin	4	S	Dolphin	1	S	Dolphin	1
																	CET	Dolphin	2	CET	Dolphin	2	CET	Dolphin	2	CET	Dolphin	2	CET	Dolphin	5	CET	Dolphin	4	CET	Dolphin	1	CET	Dolphin	1
																	S	Dolphin	2	S	Dolphin	5	S	Dolphin	1	S	Dolphin	1	S	Dolphin	5	S	Dolphin	5	S	Dolphin	1	S	Dolphin	1
																	CET	Dolphin	3	CET	Dolphin	3	CET	Dolphin	2	CET	Dolphin	3	CET	Dolphin	4	CET	Dolphin	4	CET	Dolphin	3	CET	Dolphin	2
																	S	Dolphin	3	S	Dolphin	2	S	Dolphin	1	S	Dolphin	3	S	Dolphin	5	S	Dolphin	5	S	Dolphin	1	S	Dolphin	1
																	S	Dolphin	1	S	Dolphin	3	S	Dolphin	1	S	Dolphin	5	S	Dolphin	5	S	Dolphin	5	S	Dolphin	1	S	Dolphin	1
																	A	Dolphin	2	A	Dolphin	4	A	Dolphin	1	A	Dolphin	2	A	Dolphin	5	A	Dolphin	5	A	Dolphin	1	A	Dolphin	1
																	S	Dolphin	2	S	Dolphin	4	S	Dolphin	1	S	Dolphin	4	S	Dolphin	4	S	Dolphin	5	S	Dolphin	3	S	Dolphin	1
																	CSAH	Dolphin	1	CSAH	Dolphin	5	CSAH	Dolphin	1	CSAH	Dolphin	1	CSAH	Dolphin	5	CSAH	Dolphin	5	CSAH	Dolphin	1	CSAH	Dolphin	1
																	CSAH	Dolphin	2	CSAH	Dolphin	5	CSAH	Dolphin	1	CSAH	Dolphin	4	CSAH	Dolphin	5	CSAH	Dolphin	5	CSAH	Dolphin	1	CSAH	Dolphin	1
																	CSAH	Dolphin	5	CSAH	Dolphin	5	CSAH	Dolphin	3	CSAH	Dolphin	3	CSAH	Dolphin	5	CSAH	Dolphin	3	CSAH	Dolphin	1	CSAH	Dolphin	1
																	CSAH	Dolphin	1	CSAH	Dolphin	5	CSAH	Dolphin	1	CSAH	Dolphin	1	CSAH	Dolphin	5	CSAH	Dolphin	5	CSAH	Dolphin	1	CSAH	Dolphin	1
																	LLA	Dolphin	3	LLA	Dolphin	3	LLA	Dolphin	3	LLA	Dolphin	3	LLA	Dolphin	5	LLA	Dolphin	3	LLA	Dolphin	3	LLA	Dolphin	1
																	CSAH	Dolphin	4	CSAH	Dolphin	4	CSAH	Dolphin	3	CSAH	Dolphin	4	CSAH	Dolphin	4	CSAH	Dolphin	3	CSAH	Dolphin	2	CSAH	Dolphin	3
																	CSAH	Dolphin	1	CSAH	Dolphin	3	CSAH	Dolphin	1	CSAH	Dolphin	5	CSAH	Dolphin	5	CSAH	Dolphin	5	CSAH	Dolphin	1	CSAH	Dolphin	1
																	CSAH	Dolphin	1	CSAH	Dolphin	5	CSAH	Dolphin	1	CSAH	Dolphin	3	CSAH	Dolphin	5	CSAH	Dolphin	5	CSAH	Dolphin	2	CSAH	Dolphin	1
																	CET	Dolphin	1	CET	Dolphin		CET	Dolphin		CET	Dolphin		CET	Dolphin		CET	Dolphin		CET	Dolphin		CET	Dolphin
																	CET	Dolphin	4	CET	Dolphin	2	CET	Dolphin	2	CET	Dolphin	3	CET	Dolphin	5	CET	Dolphin	4	CET	Dolphin	2	CET	Dolphin	1
																	CSAH	Dolphin	1	CSAH	Dolphin	4	CSAH	Dolphin	1	CSAH	Dolphin	4	CSAH	Dolphin	5	CSAH	Dolphin	5	CSAH	Dolphin	1	CSAH	Dolphin	1
																	CSAH	Dolphin	3	CSAH	Dolphin	4	CSAH	Dolphin	1	CSAH	Dolphin	3	CSAH	Dolphin	5	CSAH	Dolphin	5	CSAH	Dolphin	3	CSAH	Dolphin	1
																	CSAH	Dolphin	1	CSAH	Dolphin	5	CSAH	Dolphin	1	CSAH	Dolphin	5	CSAH	Dolphin	5	CSAH	Dolphin	5	CSAH	Dolphin	1	CSAH	Dolphin	1
																	S	Dolphin	1	S	Dolphin	3	S	Dolphin	1	S	Dolphin	5	S	Dolphin	5	S	Dolphin	5	S	Dolphin	1	S	Dolphin	1
																	CSAH	Dolphin	1	CSAH	Dolphin	5	CSAH	Dolphin	1	CSAH	Dolphin	2	CSAH	Dolphin	5	CSAH	Dolphin	5	CSAH	Dolphin	1	CSAH	Dolphin	1
																	A	Dolphin	1	A	Dolphin	5	A	Dolphin	1	A	Dolphin	5	A	Dolphin	5	A	Dolphin	5	A	Dolphin	1	A	Dolphin	1
																	CET	Dolphin	1	CET	Dolphin	4	CET	Dolphin	1	CET	Dolphin	2	CET	Dolphin	5	CET	Dolphin	5	CET	Dolphin	1	CET	Dolphin	1
																	S	Dolphin	1	S	Dolphin	3	S	Dolphin	1	S	Dolphin	4	S	Dolphin	5	S	Dolphin	5	S	Dolphin	1	S	Dolphin	1
																	S	Dolphin	1	S	Dolphin	2	S	Dolphin	1	S	Dolphin	2	S	Dolphin	5	S	Dolphin	5	S	Dolphin	2	S	Dolphin	1
																	S	Dolphin	4	S	Dolphin	4	S	Dolphin	2	S	Dolphin	2	S	Dolphin	5	S	Dolphin	4	S	Dolphin	1	S	Dolphin	1
																	S	Dolphin	1	S	Dolphin	5	S	Dolphin	1	S	Dolphin	5	S	Dolphin	5	S	Dolphin	5	S	Dolphin	1	S	Dolphin	1
																	S	Dolphin	2	S	Dolphin	5	S	Dolphin	1	S	Dolphin	4	S	Dolphin	5	S	Dolphin	5	S	Dolphin	2	S	Dolphin	1
																	S	Dolphin	2	S	Dolphin	5	S	Dolphin	1	S	Dolphin	4	S	Dolphin	5	S	Dolphin	5	S	Dolphin	1	S	Dolphin	1
																	A	Dolphin	1	A	Dolphin	5	A	Dolphin	1	A	Dolphin	5	A	Dolphin	5	A	Dolphin	5	A	Dolphin	1	A	Dolphin	1
																	CSAH	Dolphin	1	CSAH	Dolphin	5	CSAH	Dolphin	1	CSAH	Dolphin	5	CSAH	Dolphin	5	CSAH	Dolphin	5	CSAH	Dolphin	1	CSAH	Dolphin	1
																	CSAH	Dolphin	1	CSAH	Dolphin	4	CSAH	Dolphin	1	CSAH	Dolphin	5	CSAH	Dolphin	5	CSAH	Dolphin	4	CSAH	Dolphin	1	CSAH	Dolphin	1
																	CET	Dolphin	1	CET	Dolphin	5	CET	Dolphin	1	CET	Dolphin	5	CET	Dolphin	5	CET	Dolphin	5	CET	Dolphin	1	CET	Dolphin	1
																	A	Dolphin	1	A	Dolphin	5	A	Dolphin	1	A	Dolphin	5	A	Dolphin	5	A	Dolphin	4	A	Dolphin	1	A	Dolphin	1
																	CSAH	Dolphin	1	CSAH	Dolphin	3	CSAH	Dolphin	1	CSAH	Dolphin	1	CSAH	Dolphin	5	CSAH	Dolphin	5	CSAH	Dolphin	1	CSAH	Dolphin	1
																	A	Dolphin	1	A	Dolphin	2	A	Dolphin	1	A	Dolphin	5	A	Dolphin	5	A	Dolphin	5	A	Dolphin	1	A	Dolphin	1
																	A	Dolphin	1	A	Dolphin	5	A	Dolphin	1	A	Dolphin	2	A	Dolphin	5	A	Dolphin	5	A	Dolphin	1	A	Dolphin	1
																	A	Dolphin	1	A	Dolphin	4	A	Dolphin	1	A	Dolphin	2	A	Dolphin	4	A	Dolphin	4	A	Dolphin	1	A	Dolphin	1
																	A	Dolphin	5	A	Dolphin	5	A	Dolphin	1	A	Dolphin	1	A	Dolphin	5	A	Dolphin	5	A	Dolphin	1	A	Dolphin	1
																	A	Dolphin	2	A	Dolphin	4	A	Dolphin	2	A	Dolphin	4	A	Dolphin	5	A	Dolphin	5	A	Dolphin	2	A	Dolphin	2
																	A	Dolphin	1	A	Dolphin	3	A	Dolphin	1	A	Dolphin	2	A	Dolphin	5	A	Dolphin	5	A	Dolphin	1	A	Dolphin	1
																	A	Dolphin	1	A	Dolphin	3	A	Dolphin	1	A	Dolphin	4	A	Dolphin	5	A	Dolphin	5	A	Dolphin	2	A	Dolphin	1
																	S	Dolphin	4	S	Dolphin	5	S	Dolphin	1	S	Dolphin	1	S	Dolphin	5	S	Dolphin	5	S	Dolphin	1	S	Dolphin	1
																	A	Dolphin	3	A	Dolphin	3	A	Dolphin	1	A	Dolphin	3	A	Dolphin	5	A	Dolphin	5	A	Dolphin	3	A	Dolphin	1
																	A	Dolphin	1	A	Dolphin	5	A	Dolphin	1	A	Dolphin	5	A	Dolphin	5	A	Dolphin	5	A	Dolphin	1	A	Dolphin	1
																	S	Dolphin	2	S	Dolphin	4	S	Dolphin	2	S	Dolphin	3	S	Dolphin	5	S	Dolphin	4	S	Dolphin	3	S	Dolphin	5
																	S	Dolphin	3	S	Dolphin	4	S	Dolphin	2	S	Dolphin	3	S	Dolphin	5	S	Dolphin	4	S	Dolphin	2	S	Dolphin	1
																	S	Dolphin	3	S	Dolphin	5	S	Dolphin	1	S	Dolphin	3	S	Dolphin	5	S	Dolphin	3	S	Dolphin	1	S	Dolphin	1
																	CET	Dolphin	3	CET	Dolphin	3	CET	Dolphin	2	CET	Dolphin	3	CET	Dolphin	4	CET	Dolphin	4	CET	Dolphin	3	CET	Dolphin	1
																	CET	Dolphin	3	CET	Dolphin	3	CET	Dolphin	2	CET	Dolphin	2	CET	Dolphin	5	CET	Dolphin	4	CET	Dolphin	3	CET	Dolphin	2
																	CET	Dolphin	1	CET	Dolphin	4	CET	Dolphin	1	CET	Dolphin	2	CET	Dolphin	5	CET	Dolphin	5	CET	Dolphin	1	CET	Dolphin	1
																	CET	Dolphin	2	CET	Dolphin	5	CET	Dolphin	1	CET	Dolphin	2	CET	Dolphin	5	CET	Dolphin	5	CET	Dolphin	1	CET	Dolphin	1
																	CET	Dolphin	1	CET	Dolphin	4	CET	Dolphin	1	CET	Dolphin	2	CET	Dolphin	5	CET	Dolphin	5	CET	Dolphin	1	CET	Dolphin	1
																	CET	Dolphin	3	CET	Dolphin	5	CET	Dolphin	1	CET	Dolphin	2	CET	Dolphin	5	CET	Dolphin	5	CET	Dolphin	1	CET	Dolphin	1
																	CET	Dolphin	2	CET	Dolphin	3	CET	Dolphin	2	CET	Dolphin	4	CET	Dolphin	5	CET	Dolphin	4	CET	Dolphin	1	CET	Dolphin	1
																	CET	Dolphin	2	CET	Dolphin	3	CET	Dolphin	4	CET	Dolphin	3	CET	Dolphin	5	CET	Dolphin	3	CET	Dolphin	1	CET	Dolphin	1
																	CET	Dolphin	2	CET	Dolphin	3	CET	Dolphin	1	CET	Dolphin	2	CET	Dolphin	5	CET	Dolphin	5	CET	Dolphin	3	CET	Dolphin	1
																	CET	Dolphin	4	CET	Dolphin	4	CET	Dolphin	2	CET	Dolphin	2	CET	Dolphin	5	CET	Dolphin	2	CET	Dolphin	2	CET	Dolphin	1
																	CET	Dolphin	1	CET	Dolphin	5	CET	Dolphin	2	CET	Dolphin	5	CET	Dolphin	5	CET	Dolphin	4	CET	Dolphin	1	CET	Dolphin	1
																	A	Dolphin	1	A	Dolphin	5	A	Dolphin	1	A	Dolphin	4	A	Dolphin	5	A	Dolphin	5	A	Dolphin	1	A	Dolphin	1
																	A	Dolphin	2	A	Dolphin	5	A	Dolphin	2	A	Dolphin	2	A	Dolphin	5	A	Dolphin	4	A	Dolphin	2	A	Dolphin	1
																	LLA	Dolphin	1	LLA	Dolphin	5	LLA	Dolphin	1	LLA	Dolphin	5	LLA	Dolphin	5	LLA	Dolphin	4	LLA	Dolphin	1	LLA	Dolphin	1
																	CET	Dolphin	4	CET	Dolphin	2	CET	Dolphin	4	CET	Dolphin	1	CET	Dolphin	5	CET	Dolphin	2	CET	Dolphin	2	CET	Dolphin	1
																	A	Dolphin	1	A	Dolphin	1	A	Dolphin	2	A	Dolphin	2	A	Dolphin	5	A	Dolphin	4	A	Dolphin	1	A	Dolphin	1
																	A	Dolphin	4	A	Dolphin	5	A	Dolphin	1	A	Dolphin	1	A	Dolphin	5	A	Dolphin	5	A	Dolphin	1	A	Dolphin	1
																	CSAH	Dolphin	2	CSAH	Dolphin	5	CSAH	Dolphin	1	CSAH	Dolphin	1	CSAH	Dolphin	5	CSAH	Dolphin	5	CSAH	Dolphin	1	CSAH	Dolphin	1
																	CET	Dolphin	2	CET	Dolphin	3	CET	Dolphin	1	CET	Dolphin	3	CET	Dolphin	5	CET	Dolphin	4	CET	Dolphin	2	CET	Dolphin	1
																	A	Dolphin	1	A	Dolphin	3	A	Dolphin	2	A	Dolphin	4	A	Dolphin	5	A	Dolphin	4	A	Dolphin	1	A	Dolphin	1
																	CSAH	Dolphin	1	CSAH	Dolphin	5	CSAH	Dolphin	1	CSAH	Dolphin	3	CSAH	Dolphin	5	CSAH	Dolphin	5	CSAH	Dolphin	1	CSAH	Dolphin	1
																	S	Dolphin	1	S	Dolphin	5	S	Dolphin	1	S	Dolphin	3	S	Dolphin	5	S	Dolphin	5	S	Dolphin	1	S	Dolphin	1
																	CSAH	Dolphin	1	CSAH	Dolphin	5	CSAH	Dolphin	3	CSAH	Dolphin	3	CSAH	Dolphin	5	CSAH	Dolphin	3	CSAH	Dolphin	1	CSAH	Dolphin	1
																	A	Dolphin	1	A	Dolphin	5	A	Dolphin	1	A	Dolphin	5	A	Dolphin	5	A	Dolphin	5	A	Dolphin	1	A	Dolphin	1
																	A	Dolphin	1	A	Dolphin	4	A	Dolphin	1	A	Dolphin	2	A	Dolphin	5	A	Dolphin	5	A	Dolphin		A	Dolphin	1
																	CET	Dolphin	4	CET	Dolphin	5	CET	Dolphin	1	CET	Dolphin	4	CET	Dolphin	5	CET	Dolphin	5	CET	Dolphin	2	CET	Dolphin	1
																	CET	Dolphin	3	CET	Dolphin	5	CET	Dolphin	3	CET	Dolphin	3	CET	Dolphin	5	CET	Dolphin		CET	Dolphin	1	CET	Dolphin	1
																	A	Dolphin	1	A	Dolphin	5	A	Dolphin	1	A	Dolphin	5	A	Dolphin	5	A	Dolphin	5	A	Dolphin	1	A	Dolphin	1
																	A	Dolphin	2	A	Dolphin	4	A	Dolphin	1	A	Dolphin	2	A	Dolphin	5	A	Dolphin	5	A	Dolphin	2	A	Dolphin	1
																	CET	Dolphin	3	CET	Dolphin	3	CET	Dolphin	2	CET	Dolphin	4	CET	Dolphin	5	CET	Dolphin	4	CET	Dolphin	1	CET	Dolphin	1
																	A	Dolphin	4	A	Dolphin	4	A	Dolphin	2	A	Dolphin	5	A	Dolphin	5	A	Dolphin	4	A	Dolphin	2	A	Dolphin	1
																	S	Dolphin	1	S	Dolphin	5	S	Dolphin	1	S	Dolphin	2	S	Dolphin	5	S	Dolphin	5	S	Dolphin	1	S	Dolphin	1
																	A	Dolphin	2	A	Dolphin	4	A	Dolphin	1	A	Dolphin	2	A	Dolphin	5	A	Dolphin	5	A	Dolphin	1	A	Dolphin	1
																	A	Dolphin	1	A	Dolphin	4	A	Dolphin	1	A	Dolphin	4	A	Dolphin	5	A	Dolphin	5	A	Dolphin	1	A	Dolphin	1
																	LLA	Dolphin	2	LLA	Dolphin	5	LLA	Dolphin	1	LLA	Dolphin	3	LLA	Dolphin	5	LLA	Dolphin	5	LLA	Dolphin	2	LLA	Dolphin	1
																	S	Dolphin	1	S	Dolphin	3	S	Dolphin	1	S	Dolphin	5	S	Dolphin	5	S	Dolphin	5	S	Dolphin	1	S	Dolphin	1
																	A	Dolphin	1	A	Dolphin	5	A	Dolphin	1	A	Dolphin	5	A	Dolphin	5	A	Dolphin	5	A	Dolphin	1	A	Dolphin	1
																	CET	Dolphin	1	CET	Dolphin	3	CET	Dolphin	1	CET	Dolphin	5	CET	Dolphin	5	CET	Dolphin	5	CET	Dolphin	1	CET	Dolphin	1
																	CET	Dolphin	1	CET	Dolphin	5	CET	Dolphin	1	CET	Dolphin	4	CET	Dolphin	5	CET	Dolphin	5	CET	Dolphin	1	CET	Dolphin	1
																	A	Dolphin	3	A	Dolphin	5	A	Dolphin	3	A	Dolphin	3	A	Dolphin	5	A	Dolphin	3	A	Dolphin	1	A	Dolphin	1
																	A	Dolphin	1	A	Dolphin	5	A	Dolphin	1	A	Dolphin	1	A	Dolphin	5	A	Dolphin	5	A	Dolphin	1	A	Dolphin	1
																	A	Dolphin	2	A	Dolphin	4	A	Dolphin	2	A	Dolphin	2	A	Dolphin	5	A	Dolphin	4	A	Dolphin	1	A	Dolphin	1
																	A	Dolphin	1	A	Dolphin	5	A	Dolphin	1	A	Dolphin	4	A	Dolphin	5	A	Dolphin	5	A	Dolphin	1	A	Dolphin	1
																	A	Dolphin	4	A	Dolphin	4	A	Dolphin	2	A	Dolphin	2	A	Dolphin	5	A	Dolphin	4	A	Dolphin	2	A	Dolphin	1
																	A	Dolphin	1	A	Dolphin	3	A	Dolphin	1	A	Dolphin	3	A	Dolphin	5	A	Dolphin	1	A	Dolphin	1	A	Dolphin	1
																	LLA	Dolphin	1	LLA	Dolphin	5	LLA	Dolphin	1	LLA	Dolphin	3	LLA	Dolphin		LLA	Dolphin	5	LLA	Dolphin	1	LLA	Dolphin	1
																	A	Dolphin	3	A	Dolphin	5	A	Dolphin	3	A	Dolphin	3	A	Dolphin	5	A	Dolphin	5	A	Dolphin	3	A	Dolphin	1
																	A	Dolphin	4	A	Dolphin	5	A	Dolphin		A	Dolphin	2	A	Dolphin	5	A	Dolphin	5	A	Dolphin	1	A	Dolphin	1
																	A	Dolphin	1	A	Dolphin	3	A	Dolphin	1	A	Dolphin	5	A	Dolphin	5	A	Dolphin	5	A	Dolphin	1	A	Dolphin	1
																	S	Dolphin	1	S	Dolphin	5	S	Dolphin	2	S	Dolphin	5	S	Dolphin	5	S	Dolphin		S	Dolphin		S	Dolphin	1
																	A	Dolphin	2	A	Dolphin	3	A	Dolphin	2	A	Dolphin	3	A	Dolphin	5	A	Dolphin	4	A	Dolphin	3	A	Dolphin	1
																	CSAH	Dolphin	1	CSAH	Dolphin	4	CSAH	Dolphin	5	CSAH	Dolphin	5	CSAH	Dolphin	5	CSAH	Dolphin	5	CSAH	Dolphin	1	CSAH	Dolphin	1
																	A	Dolphin	3	A	Dolphin	5	A	Dolphin	4	A	Dolphin	4	A	Dolphin	5	A	Dolphin	4	A	Dolphin	3	A	Dolphin	1
																	CET	Dolphin	4	CET	Dolphin	4	CET	Dolphin	3	CET	Dolphin	4	CET	Dolphin	5	CET	Dolphin	3	CET	Dolphin	1	CET	Dolphin	1
																	A	Dolphin	4	A	Dolphin	5	A	Dolphin	1	A	Dolphin	4	A	Dolphin	5	A	Dolphin	5	A	Dolphin	1	A	Dolphin	1
																	A	Dolphin	4	A	Dolphin	5	A	Dolphin	4	A	Dolphin	4	A	Dolphin	5	A	Dolphin	2	A	Dolphin	1	A	Dolphin	1
																	A	Dolphin	2	A	Dolphin	5	A	Dolphin	1	A	Dolphin	4	A	Dolphin	5	A	Dolphin	5	A	Dolphin	1	A	Dolphin	1
																	A	Dolphin	2	A	Dolphin	4	A	Dolphin	2	A	Dolphin	3	A	Dolphin	5	A	Dolphin	4	A	Dolphin	1	A	Dolphin	1
																	A	Dolphin	1	A	Dolphin	5	A	Dolphin	1	A	Dolphin	4	A	Dolphin	5	A	Dolphin	5	A	Dolphin	1	A	Dolphin	1
																	A	Dolphin	1	A	Dolphin	3	A	Dolphin	3	A	Dolphin	5	A	Dolphin	5	A	Dolphin	3	A	Dolphin	1	A	Dolphin	1
																	A	Dolphin	1	A	Dolphin	5	A	Dolphin	1	A	Dolphin	5	A	Dolphin	5	A	Dolphin	5	A	Dolphin	1	A	Dolphin	1
																	A	Dolphin	4	A	Dolphin	3	A	Dolphin	3	A	Dolphin	2	A	Dolphin	5	A	Dolphin	5	A	Dolphin	4	A	Dolphin	1
																	A	Dolphin	3	A	Dolphin	2	A	Dolphin	2	A	Dolphin	3	A	Dolphin	5	A	Dolphin	4	A	Dolphin	3	A	Dolphin	2
																	A	Dolphin	1	A	Dolphin	5	A	Dolphin	1	A	Dolphin	4	A	Dolphin	5	A	Dolphin	5	A	Dolphin	1	A	Dolphin	1
																	A	Dolphin	1	A	Dolphin	5	A	Dolphin	1	A	Dolphin	4	A	Dolphin	5	A	Dolphin	5	A	Dolphin	1	A	Dolphin	1
																	A	Dolphin	1	A	Dolphin	5	A	Dolphin	2	A	Dolphin	3	A	Dolphin	5	A	Dolphin	4	A	Dolphin	1	A	Dolphin	1
																	CET	Dolphin	3	CET	Dolphin	4	CET	Dolphin	2	CET	Dolphin	3	CET	Dolphin	5	CET	Dolphin	4	CET	Dolphin	3	CET	Dolphin	1
																	CSAH	Dolphin	1	CSAH	Dolphin	5	CSAH	Dolphin	1	CSAH	Dolphin	5	CSAH	Dolphin	5	CSAH	Dolphin	5	CSAH	Dolphin	1	CSAH	Dolphin	1
																	A	Dolphin	2	A	Dolphin	5	A	Dolphin	1	A	Dolphin	2	A	Dolphin	5	A	Dolphin	4	A	Dolphin	1	A	Dolphin	1
																	A	Dolphin	1	A	Dolphin	5	A	Dolphin	3	A	Dolphin	2	A	Dolphin	5	A	Dolphin	3	A	Dolphin	1	A	Dolphin	1
																	A	Dolphin	1	A	Dolphin	5	A	Dolphin	1	A	Dolphin	3	A	Dolphin	5	A	Dolphin	3	A	Dolphin	1	A	Dolphin	1
																	A	Dolphin	1	A	Dolphin	5	A	Dolphin	1	A	Dolphin	5	A	Dolphin	5	A	Dolphin	5	A	Dolphin	1	A	Dolphin	1
																	A	Dolphin		A	Dolphin		A	Dolphin		A	Dolphin		A	Dolphin		A	Dolphin	5	A	Dolphin		A	Dolphin	1
																	A	Dolphin	1	A	Dolphin	4	A	Dolphin	1	A	Dolphin	4	A	Dolphin	5	A	Dolphin	5	A	Dolphin	1	A	Dolphin	1
																	A	Dolphin	1	A	Dolphin	5	A	Dolphin	1	A	Dolphin	2	A	Dolphin	5	A	Dolphin	5	A	Dolphin	1	A	Dolphin	1
																	A	Dolphin	2	A	Dolphin	4	A	Dolphin	3	A	Dolphin	2	A	Dolphin	4	A	Dolphin	2	A	Dolphin	2	A	Dolphin	1
																	A	Dolphin	2	A	Dolphin	2	A	Dolphin	1	A	Dolphin	2	A	Dolphin	5	A	Dolphin	2	A	Dolphin	3	A	Dolphin	1
																	A	Dolphin	1	A	Dolphin	5	A	Dolphin	3	A	Dolphin	5	A	Dolphin	5	A	Dolphin	3	A	Dolphin	1	A	Dolphin	1
																	A	Dolphin	3	A	Dolphin	4	A	Dolphin	1	A	Dolphin	1	A	Dolphin	5	A	Dolphin	5	A	Dolphin	1	A	Dolphin	1
																	A	Dolphin	3	A	Dolphin	3	A	Dolphin	2	A	Dolphin	2	A	Dolphin	5	A	Dolphin	2	A	Dolphin	2	A	Dolphin	1
																	A	Dolphin	1	A	Dolphin	5	A	Dolphin	1	A	Dolphin	5	A	Dolphin	5	A	Dolphin	5	A	Dolphin	1	A	Dolphin	1
																	LLA	Dolphin	1	LLA	Dolphin	5	LLA	Dolphin	1	LLA	Dolphin	4	LLA	Dolphin	5	LLA	Dolphin	5	LLA	Dolphin	2	LLA	Dolphin	1
																	CET	Dolphin	1	CET	Dolphin	5	CET	Dolphin	1	CET	Dolphin	2	CET	Dolphin	5	CET	Dolphin	5	CET	Dolphin	1	CET	Dolphin	1
																	A	Dolphin	3	A	Dolphin	4	A	Dolphin	4	A	Dolphin	2	A	Dolphin	5	A	Dolphin	4	A	Dolphin	3	A	Dolphin	1
																	A	Dolphin	2	A	Dolphin	5	A	Dolphin	1	A	Dolphin	5	A	Dolphin	5	A	Dolphin	5	A	Dolphin	1	A	Dolphin	1
																	S	Dolphin	1	S	Dolphin	5	S	Dolphin	1	S	Dolphin	4	S	Dolphin	5	S	Dolphin	5	S	Dolphin	1	S	Dolphin	1
																	A	Dolphin	1	A	Dolphin	5	A	Dolphin	1	A	Dolphin	5	A	Dolphin	5	A	Dolphin	5	A	Dolphin	1	A	Dolphin	1
																	CET	Dolphin	1	CET	Dolphin	3	CET	Dolphin	2	CET	Dolphin	5	CET	Dolphin	5	CET	Dolphin	4	CET	Dolphin	1	CET	Dolphin	1
																	CET	Dolphin	4	CET	Dolphin	3	CET	Dolphin	2	CET	Dolphin	1	CET	Dolphin	4	CET	Dolphin	4	CET	Dolphin	1	CET	Dolphin	1
																	A	Dolphin	3	A	Dolphin	5	A	Dolphin	4	A	Dolphin	2	A	Dolphin	5	A	Dolphin	2	A	Dolphin	1	A	Dolphin	1
																	CSAH	Dolphin	1	CSAH	Dolphin	4	CSAH	Dolphin	1	CSAH	Dolphin	4	CSAH	Dolphin	5	CSAH	Dolphin	5	CSAH	Dolphin	2	CSAH	Dolphin	1
																	CSAH	Dolphin	2	CSAH	Dolphin	5	CSAH	Dolphin	4	CSAH	Dolphin	5	CSAH	Dolphin	5	CSAH	Dolphin	5	CSAH	Dolphin	1	CSAH	Dolphin	1
																	A	Dolphin	1	A	Dolphin	5	A	Dolphin	1	A	Dolphin	5	A	Dolphin	5	A	Dolphin	5	A	Dolphin	1	A	Dolphin	1
																	A	Dolphin	4	A	Dolphin	5	A	Dolphin	3	A	Dolphin	1	A	Dolphin	5	A	Dolphin	3	A	Dolphin	1	A	Dolphin	1
																	S	Dolphin	3	S	Dolphin	3	S	Dolphin	3	S	Dolphin	3	S	Dolphin	3	S	Dolphin	3	S	Dolphin	3	S	Dolphin	3
																	A	Dolphin	4	A	Dolphin	5	A	Dolphin	2	A	Dolphin	3	A	Dolphin	5	A	Dolphin	4	A	Dolphin	1	A	Dolphin	1
																	CET	Dolphin	2	CET	Dolphin	5	CET	Dolphin	1	CET	Dolphin	3	CET	Dolphin	5	CET	Dolphin	5	CET	Dolphin	1	CET	Dolphin	1
																	CSAH	Dolphin	1	CSAH	Dolphin	5	CSAH	Dolphin	1	CSAH	Dolphin	2	CSAH	Dolphin	5	CSAH	Dolphin	5	CSAH	Dolphin	1	CSAH	Dolphin	1
																	A	Dolphin	1	A	Dolphin	5	A	Dolphin	1	A	Dolphin	4	A	Dolphin	5	A	Dolphin	5	A	Dolphin	1	A	Dolphin	1
																	CET	Dolphin	1	CET	Dolphin	5	CET	Dolphin	1	CET	Dolphin	4	CET	Dolphin	5	CET	Dolphin	5	CET	Dolphin	1	CET	Dolphin	1
																	A	Dolphin	2	A	Dolphin	5	A	Dolphin	1	A	Dolphin	2	A	Dolphin	5	A	Dolphin	4	A	Dolphin	3	A	Dolphin	1
																	CSAH	Dolphin	4	CSAH	Dolphin	4	CSAH	Dolphin	3	CSAH	Dolphin	2	CSAH	Dolphin	4	CSAH	Dolphin	3	CSAH	Dolphin	2	CSAH	Dolphin	2
																	A	Dolphin	3	A	Dolphin	4	A	Dolphin	2	A	Dolphin	3	A	Dolphin	5	A	Dolphin	4	A	Dolphin	3	A	Dolphin	1
																	A	Dolphin	1	A	Dolphin	5	A	Dolphin	1	A	Dolphin	4	A	Dolphin	5	A	Dolphin	5	A	Dolphin	1	A	Dolphin	1
																	A	Dolphin	1	A	Dolphin	5	A	Dolphin	1	A	Dolphin	2	A	Dolphin	5	A	Dolphin	5	A	Dolphin	1	A	Dolphin	1
																	A	Dolphin	2	A	Dolphin	4	A	Dolphin	2	A	Dolphin	2	A	Dolphin	5	A	Dolphin	5	A	Dolphin	1	A	Dolphin	1
																	CSAH	Dolphin	1	CSAH	Dolphin	5	CSAH	Dolphin	1	CSAH	Dolphin	5	CSAH	Dolphin	5	CSAH	Dolphin	5	CSAH	Dolphin	1	CSAH	Dolphin	1
																	A	Dolphin	3	A	Dolphin	3	A	Dolphin	2	A	Dolphin	2	A	Dolphin	5	A	Dolphin	4	A	Dolphin	3	A	Dolphin	1
																	A	Dolphin	2	A	Dolphin	5	A	Dolphin	1	A	Dolphin	4	A	Dolphin	5	A	Dolphin	5	A	Dolphin	1	A	Dolphin	1
																	S	Dolphin	1	S	Dolphin	3	S	Dolphin	1	S	Dolphin	5	S	Dolphin	5	S	Dolphin	5	S	Dolphin	1	S	Dolphin	1
																	CET	Dolphin	2	CET	Dolphin	3	CET	Dolphin	1	CET	Dolphin	2	CET	Dolphin	5	CET	Dolphin	5	CET	Dolphin	1	CET	Dolphin	1
																	LLA	Dolphin	1	LLA	Dolphin	5	LLA	Dolphin	1	LLA	Dolphin	4	LLA	Dolphin	5	LLA	Dolphin	5	LLA	Dolphin	2	LLA	Dolphin	1
																	A	Dolphin	2	A	Dolphin	5	A	Dolphin	1	A	Dolphin	3	A	Dolphin	5	A	Dolphin	5	A	Dolphin	2	A	Dolphin	2
																	A	Dolphin	1	A	Dolphin	5	A	Dolphin	1	A	Dolphin	5	A	Dolphin	5	A	Dolphin	5	A	Dolphin	1	A	Dolphin	1
																	CSAH	Dolphin	5	CSAH	Dolphin	4	CSAH	Dolphin	1	CSAH	Dolphin	4	CSAH	Dolphin	5	CSAH	Dolphin	5	CSAH	Dolphin	1	CSAH	Dolphin	1
																	CET	Dolphin	1	CET	Dolphin	4	CET	Dolphin	2	CET	Dolphin	4	CET	Dolphin	5	CET	Dolphin	4	CET	Dolphin	1	CET	Dolphin	1
																	A	Dolphin	2	A	Dolphin	4	A	Dolphin	2	A	Dolphin	3	A	Dolphin	5	A	Dolphin	4	A	Dolphin	2	A	Dolphin	2
																	CSAH	Dolphin	3	CSAH	Dolphin	4	CSAH	Dolphin	1	CSAH	Dolphin	2	CSAH	Dolphin	5	CSAH	Dolphin	5	CSAH	Dolphin	3	CSAH	Dolphin	1
																	CSAH	Dolphin	2	CSAH	Dolphin	5	CSAH	Dolphin	2	CSAH	Dolphin	2	CSAH	Dolphin	5	CSAH	Dolphin	4	CSAH	Dolphin	1	CSAH	Dolphin	1
																	A	Dolphin	3	A	Dolphin	5	A	Dolphin	1	A	Dolphin	2	A	Dolphin	5	A	Dolphin	5	A	Dolphin	1	A	Dolphin	1
																	CET	Dolphin	3	CET	Dolphin	3	CET	Dolphin	3	CET	Dolphin	3	CET	Dolphin	3	CET	Dolphin	3	CET	Dolphin	3	CET	Dolphin	3
																	CET	Dolphin	1	CET	Dolphin	5	CET	Dolphin	1	CET	Dolphin	2	CET	Dolphin	5	CET	Dolphin	5	CET	Dolphin	1	CET	Dolphin	1
																	A	Dolphin	4	A	Dolphin	5	A	Dolphin		A	Dolphin	2	A	Dolphin	5	A	Dolphin	5	A	Dolphin	1	A	Dolphin	1
																	A	Dolphin	1	A	Dolphin	5	A	Dolphin	1	A	Dolphin	5	A	Dolphin	5	A	Dolphin	5	A	Dolphin	1	A	Dolphin	1
																	CSAH	Dolphin	1	CSAH	Dolphin	3	CSAH	Dolphin	2	CSAH	Dolphin	5	CSAH	Dolphin	5	CSAH	Dolphin	4	CSAH	Dolphin	1	CSAH	Dolphin	5
																	CSAH	Dolphin	4	CSAH	Dolphin	3	CSAH	Dolphin	2	CSAH	Dolphin	2	CSAH	Dolphin	5	CSAH	Dolphin	4	CSAH	Dolphin	3	CSAH	Dolphin	1
																	A	Dolphin	2	A	Dolphin	5	A	Dolphin	1	A	Dolphin	4	A	Dolphin	5	A	Dolphin	5	A	Dolphin	1	A	Dolphin	1
																	A	Dolphin	2	A	Dolphin	4	A	Dolphin	1	A	Dolphin	4	A	Dolphin	5	A	Dolphin	5	A	Dolphin	1	A	Dolphin	1
																	A	Dolphin	4	A	Dolphin	5	A	Dolphin	1	A	Dolphin	4	A	Dolphin	5	A	Dolphin	5	A	Dolphin	1	A	Dolphin	1
																	A	Dolphin	1	A	Dolphin	1	A	Dolphin	1	A	Dolphin	5	A	Dolphin	5	A	Dolphin	5	A	Dolphin	1	A	Dolphin	1
																	A	Dolphin	1	A	Dolphin	5	A	Dolphin	1	A	Dolphin	2	A	Dolphin	5	A	Dolphin	4	A	Dolphin	1	A	Dolphin	1
																	A	Dolphin	3	A	Dolphin	3	A	Dolphin	3	A	Dolphin	3	A	Dolphin	5	A	Dolphin	5	A	Dolphin	3	A	Dolphin	1
																	S	Dolphin	1	S	Dolphin	3	S	Dolphin	1	S	Dolphin	1	S	Dolphin	5	S	Dolphin	5	S	Dolphin	1	S	Dolphin	1
																	A	Dolphin	1	A	Dolphin	5	A	Dolphin	1	A	Dolphin	2	A	Dolphin	5	A	Dolphin	4	A	Dolphin	1	A	Dolphin	1
																	CET	Dolphin	1	CET	Dolphin	5	CET	Dolphin	1	CET	Dolphin	4	CET	Dolphin	5	CET	Dolphin	5	CET	Dolphin	2	CET	Dolphin	1
																	A	Dolphin	2	A	Dolphin	5	A	Dolphin	1	A	Dolphin	3	A	Dolphin	5	A	Dolphin	5	A	Dolphin	1	A	Dolphin	1
																	A	Dolphin	1	A	Dolphin	5	A	Dolphin	1	A	Dolphin	5	A	Dolphin	5	A	Dolphin	5	A	Dolphin	1	A	Dolphin	1
																	A	Dolphin	1	A	Dolphin	5	A	Dolphin	1	A	Dolphin	5	A	Dolphin	5	A	Dolphin	5	A	Dolphin	1	A	Dolphin	1
																	A	Dolphin	4	A	Dolphin	5	A	Dolphin	3	A	Dolphin	1	A	Dolphin	5	A	Dolphin	3	A	Dolphin	3	A	Dolphin	1
																	A	Dolphin	1	A	Dolphin	5	A	Dolphin	1	A	Dolphin	3	A	Dolphin	5	A	Dolphin	5	A	Dolphin	1	A	Dolphin	1
																	A	Dolphin	1	A	Dolphin	5	A	Dolphin	1	A	Dolphin	5	A	Dolphin	5	A	Dolphin	5	A	Dolphin	1	A	Dolphin	1
																	CET	Dolphin	4	CET	Dolphin	4	CET	Dolphin	3	CET	Dolphin	2	CET	Dolphin	5	CET	Dolphin	3	CET	Dolphin		CET	Dolphin	1
																	CSAH	Dolphin	1	CSAH	Dolphin	3	CSAH	Dolphin	1	CSAH	Dolphin	2	CSAH	Dolphin	5	CSAH	Dolphin	5	CSAH	Dolphin	1	CSAH	Dolphin	1
																	CSAH	Dolphin	1	CSAH	Dolphin	5	CSAH	Dolphin	1	CSAH	Dolphin	3	CSAH	Dolphin	5	CSAH	Dolphin	3	CSAH	Dolphin	1	CSAH	Dolphin	1
																	A	Dolphin	2	A	Dolphin	4	A	Dolphin	3	A	Dolphin	4	A	Dolphin	5	A	Dolphin	4	A	Dolphin	2	A	Dolphin	5
																	A	Dolphin	1	A	Dolphin	4	A	Dolphin	1	A	Dolphin	3	A	Dolphin	5	A	Dolphin	5	A	Dolphin	1	A	Dolphin	1
																	CET	Dolphin	1	CET	Dolphin	3	CET	Dolphin	1	CET	Dolphin	4	CET	Dolphin	4	CET	Dolphin	5	CET	Dolphin	1	CET	Dolphin	1
																	A	Dolphin	1	A	Dolphin	4	A	Dolphin	1	A	Dolphin	2	A	Dolphin	4	A	Dolphin	5	A	Dolphin	1	A	Dolphin	1
																	A	Dolphin	1	A	Dolphin	3	A	Dolphin	1	A	Dolphin	5	A	Dolphin	5	A	Dolphin	5	A	Dolphin	1	A	Dolphin	1
																	CSAH	Dolphin		CSAH	Dolphin		CSAH	Dolphin		CSAH	Dolphin		CSAH	Dolphin	5	CSAH	Dolphin		CSAH	Dolphin		CSAH	Dolphin
																	A	Dolphin	3	A	Dolphin	4	A	Dolphin	1	A	Dolphin	4	A	Dolphin	5	A	Dolphin	5	A	Dolphin	2	A	Dolphin	1
																	CET	Dolphin	2	CET	Dolphin	4	CET	Dolphin	1	CET	Dolphin	5	CET	Dolphin	5	CET	Dolphin	5	CET	Dolphin	1	CET	Dolphin	1
																	A	Dolphin	1	A	Dolphin	5	A	Dolphin	4	A	Dolphin	2	A	Dolphin	5	A	Dolphin	2	A	Dolphin	1	A	Dolphin	1
																	A	Dolphin	1	A	Dolphin	5	A	Dolphin	1	A	Dolphin	3	A	Dolphin	5	A	Dolphin	5	A	Dolphin	1	A	Dolphin	1
																	A	Dolphin	2	A	Dolphin	3	A	Dolphin	2	A	Dolphin	3	A	Dolphin	5	A	Dolphin	4	A	Dolphin	1	A	Dolphin	1
																	CSAH	Dolphin	1	CSAH	Dolphin	4	CSAH	Dolphin	1	CSAH	Dolphin	5	CSAH	Dolphin	5	CSAH	Dolphin	5	CSAH	Dolphin	1	CSAH	Dolphin	1
																	A	Dolphin	1	A	Dolphin	5	A	Dolphin	2	A	Dolphin	5	A	Dolphin	5	A	Dolphin	4	A	Dolphin	1	A	Dolphin	1
																	CSAH	Dolphin	1	CSAH	Dolphin	5	CSAH	Dolphin	1	CSAH	Dolphin	5	CSAH	Dolphin	5	CSAH	Dolphin	5	CSAH	Dolphin	1	CSAH	Dolphin	1
																	A	Dolphin	1	A	Dolphin	5	A	Dolphin	1	A	Dolphin	5	A	Dolphin	5	A	Dolphin	5	A	Dolphin	1	A	Dolphin	1
																	A	Dolphin	1	A	Dolphin	5	A	Dolphin	1	A	Dolphin	2	A	Dolphin	5	A	Dolphin	5	A	Dolphin	1	A	Dolphin	1
																	CSAH	Dolphin	1	CSAH	Dolphin	5	CSAH	Dolphin	1	CSAH	Dolphin	2	CSAH	Dolphin	5	CSAH	Dolphin	5	CSAH	Dolphin	2	CSAH	Dolphin	1
																	A	Dolphin	4	A	Dolphin	5	A	Dolphin	1	A	Dolphin	2	A	Dolphin	5	A	Dolphin	4	A	Dolphin	1	A	Dolphin	1
																	A	Dolphin	1	A	Dolphin	4	A	Dolphin	1	A	Dolphin	2	A	Dolphin	5	A	Dolphin	5	A	Dolphin	1	A	Dolphin	1
																	A	Dolphin	1	A	Dolphin	5	A	Dolphin	1	A	Dolphin	2	A	Dolphin	5	A	Dolphin	5	A	Dolphin	2	A	Dolphin	5
																	A	Dolphin	4	A	Dolphin	4	A	Dolphin	1	A	Dolphin	2	A	Dolphin	5	A	Dolphin	5	A	Dolphin	1	A	Dolphin	1
																	A	Dolphin	1	A	Dolphin	5	A	Dolphin	1	A	Dolphin	5	A	Dolphin	5	A	Dolphin	5	A	Dolphin	1	A	Dolphin	1
																	S	Dolphin	4	S	Dolphin	2	S	Dolphin	1	S	Dolphin	2	S	Dolphin	5	S	Dolphin	5	S	Dolphin	2	S	Dolphin	1
																	A	Dolphin	2	A	Dolphin	4	A	Dolphin	1	A	Dolphin	2	A	Dolphin	5	A	Dolphin	5	A	Dolphin	1	A	Dolphin	1
																	CET	Dolphin	1	CET	Dolphin	4	CET	Dolphin	1	CET	Dolphin		CET	Dolphin	5	CET	Dolphin	5	CET	Dolphin	3	CET	Dolphin	1
																	A	Dolphin	5	A	Dolphin	5	A	Dolphin	1	A	Dolphin	2	A	Dolphin	5	A	Dolphin	5	A	Dolphin	1	A	Dolphin	1
																	A	Dolphin	1	A	Dolphin	5	A	Dolphin	1	A	Dolphin	5	A	Dolphin	5	A	Dolphin	5	A	Dolphin	1	A	Dolphin	1
																	A	Dolphin	5	A	Dolphin	5	A	Dolphin	1	A	Dolphin	2	A	Dolphin	5	A	Dolphin	4	A	Dolphin	1	A	Dolphin	1
																	CET	Dolphin	1	CET	Dolphin	5	CET	Dolphin	1	CET	Dolphin	1	CET	Dolphin	5	CET	Dolphin	5	CET	Dolphin	1	CET	Dolphin	1
																	CSAH	Dolphin	2	CSAH	Dolphin	4	CSAH	Dolphin	2	CSAH	Dolphin	3	CSAH	Dolphin	5	CSAH	Dolphin	4	CSAH	Dolphin	2	CSAH	Dolphin	2
																	CSAH	Dolphin	4	CSAH	Dolphin	5	CSAH	Dolphin	1	CSAH	Dolphin	2	CSAH	Dolphin	5	CSAH	Dolphin	5	CSAH	Dolphin	2	CSAH	Dolphin	1
																	CET	Dolphin	1	CET	Dolphin	5	CET	Dolphin	1	CET	Dolphin	5	CET	Dolphin	5	CET	Dolphin	5	CET	Dolphin	1	CET	Dolphin	1
																	CSAH	Dolphin	4	CSAH	Dolphin	5	CSAH	Dolphin	2	CSAH	Dolphin	2	CSAH	Dolphin	5	CSAH	Dolphin	4	CSAH	Dolphin	3	CSAH	Dolphin	1
																	CET	Dolphin	1	CET	Dolphin	5	CET	Dolphin	1	CET	Dolphin	5	CET	Dolphin	5	CET	Dolphin	5	CET	Dolphin	1	CET	Dolphin	1
																	CSAH	Dolphin	1	CSAH	Dolphin	5	CSAH	Dolphin	1	CSAH	Dolphin	2	CSAH	Dolphin	5	CSAH	Dolphin	5	CSAH	Dolphin	1	CSAH	Dolphin	1
																	A	Dolphin	3	A	Dolphin	4	A	Dolphin	1	A	Dolphin	2	A	Dolphin	5	A	Dolphin	5	A	Dolphin	1	A	Dolphin	1
																	CET	Dolphin	1	CET	Dolphin	4	CET	Dolphin	4	CET	Dolphin	5	CET	Dolphin	4	CET	Dolphin	2	CET	Dolphin	2	CET	Dolphin	2
																	A	Dolphin	4	A	Dolphin	3	A	Dolphin	3	A	Dolphin	2	A	Dolphin	5	A	Dolphin	3	A	Dolphin	3	A	Dolphin	1
																	CSAH	Dolphin	1	CSAH	Dolphin	4	CSAH	Dolphin	4	CSAH	Dolphin	5	CSAH	Dolphin	5	CSAH	Dolphin	2	CSAH	Dolphin	1	CSAH	Dolphin	1
																	A	Dolphin	4	A	Dolphin	5	A	Dolphin	1	A	Dolphin	3	A	Dolphin	5	A	Dolphin	3	A	Dolphin	1	A	Dolphin	1
																	CSAH	Dolphin	1	CSAH	Dolphin	5	CSAH	Dolphin	1	CSAH	Dolphin	2	CSAH	Dolphin	5	CSAH	Dolphin	5	CSAH	Dolphin	1	CSAH	Dolphin	1
																	S	Dolphin	3	S	Dolphin	5	S	Dolphin	1	S	Dolphin	3	S	Dolphin	5	S	Dolphin	5	S	Dolphin	1	S	Dolphin	1
																	CSAH	Dolphin	2	CSAH	Dolphin	5	CSAH	Dolphin	1	CSAH	Dolphin	3	CSAH	Dolphin	5	CSAH	Dolphin		CSAH	Dolphin	3	CSAH	Dolphin	1
																	S	Dolphin	2	S	Dolphin	4	S	Dolphin	1	S	Dolphin	5	S	Dolphin	5	S	Dolphin	5	S	Dolphin	1	S	Dolphin	1
																	A	Dolphin	4	A	Dolphin	4	A	Dolphin	1	A	Dolphin	2	A	Dolphin	5	A	Dolphin	5	A	Dolphin	3	A	Dolphin	1
																	CSAH	Dolphin	4	CSAH	Dolphin	4	CSAH	Dolphin	2	CSAH	Dolphin	2	CSAH	Dolphin	5	CSAH	Dolphin	4	CSAH	Dolphin	1	CSAH	Dolphin	1
																	CET	Dolphin	1	CET	Dolphin	5	CET	Dolphin	1	CET	Dolphin	2	CET	Dolphin	5	CET	Dolphin	4	CET	Dolphin	2	CET	Dolphin	1
																	CSAH	Dolphin	1	CSAH	Dolphin	2	CSAH	Dolphin	1	CSAH	Dolphin	2	CSAH	Dolphin	5	CSAH	Dolphin	5	CSAH	Dolphin	1	CSAH	Dolphin	1
																	A	Dolphin	4	A	Dolphin	5	A	Dolphin	1	A	Dolphin	1	A	Dolphin	5	A	Dolphin	5	A	Dolphin	1	A	Dolphin	1
																	S	Dolphin	1	S	Dolphin	5	S	Dolphin	5	S	Dolphin	5	S	Dolphin	5	S	Dolphin	5	S	Dolphin	1	S	Dolphin	1
																	LLA	Dolphin	1	LLA	Dolphin	5	LLA	Dolphin	1	LLA	Dolphin	2	LLA	Dolphin	5	LLA	Dolphin	5	LLA	Dolphin	2	LLA	Dolphin	1
																	CSAH	Dolphin	5	CSAH	Dolphin	4	CSAH	Dolphin	1	CSAH	Dolphin	5	CSAH	Dolphin	5	CSAH	Dolphin	5	CSAH	Dolphin	1	CSAH	Dolphin	1
																	A	Dolphin	4	A	Dolphin	5	A	Dolphin	1	A	Dolphin	2	A	Dolphin	5	A	Dolphin	5	A	Dolphin	2	A	Dolphin	1
																	CET	Dolphin	1	CET	Dolphin	5	CET	Dolphin	1	CET	Dolphin	5	CET	Dolphin	5	CET	Dolphin	5	CET	Dolphin	1	CET	Dolphin	1
																	A	Dolphin	2	A	Dolphin	5	A	Dolphin	1	A	Dolphin	2	A	Dolphin	5	A	Dolphin	5	A	Dolphin	1	A	Dolphin	1
																	CET	Dolphin	1	CET	Dolphin	4	CET	Dolphin	3	CET	Dolphin	5	CET	Dolphin	5	CET	Dolphin	3	CET	Dolphin	1	CET	Dolphin	1
																	S	Dolphin	3	S	Dolphin	4	S	Dolphin	1	S	Dolphin	1	S	Dolphin	5	S	Dolphin	5	S	Dolphin	1	S	Dolphin	1
																	CET	Dolphin	3	CET	Dolphin	4	CET	Dolphin	2	CET	Dolphin	3	CET	Dolphin	5	CET	Dolphin	4	CET	Dolphin	1	CET	Dolphin	1
																	A	Dolphin	1	A	Dolphin	5	A	Dolphin	1	A	Dolphin	2	A	Dolphin	5	A	Dolphin	5	A	Dolphin	1	A	Dolphin	1
																	A	Dolphin	1	A	Dolphin	5	A	Dolphin	1	A	Dolphin	5	A	Dolphin	5	A	Dolphin	5	A	Dolphin	1	A	Dolphin	1
																	A	Dolphin	3	A	Dolphin	3	A	Dolphin	1	A	Dolphin	3	A	Dolphin	5	A	Dolphin	3	A	Dolphin	3	A	Dolphin	1
																	A	Dolphin	1	A	Dolphin	3	A	Dolphin	1	A	Dolphin	5	A	Dolphin	5	A	Dolphin	5	A	Dolphin	1	A	Dolphin	1
																	CET	Dolphin	2	CET	Dolphin	4	CET	Dolphin	3	CET	Dolphin	4	CET	Dolphin	4	CET	Dolphin	3	CET	Dolphin	2	CET	Dolphin	2
																	CET	Dolphin	2	CET	Dolphin	5	CET	Dolphin	1	CET	Dolphin	4	CET	Dolphin	5	CET	Dolphin	5	CET	Dolphin	1	CET	Dolphin	1
																	CSAH	Dolphin	1	CSAH	Dolphin	4	CSAH	Dolphin	1	CSAH	Dolphin	5	CSAH	Dolphin	5	CSAH	Dolphin	5	CSAH	Dolphin	1	CSAH	Dolphin	1
																	CSAH	Dolphin	2	CSAH	Dolphin	3	CSAH	Dolphin	3	CSAH	Dolphin	1	CSAH	Dolphin	5	CSAH	Dolphin	3	CSAH	Dolphin	1	CSAH	Dolphin	1
																	A	Dolphin	1	A	Dolphin	5	A	Dolphin	1	A	Dolphin	2	A	Dolphin	5	A	Dolphin	5	A	Dolphin	3	A	Dolphin	1
																	CSAH	Dolphin	2	CSAH	Dolphin	3	CSAH	Dolphin	1	CSAH	Dolphin	4	CSAH	Dolphin	5	CSAH	Dolphin	5	CSAH	Dolphin	1	CSAH	Dolphin	1
																	CET	Dolphin	4	CET	Dolphin	4	CET	Dolphin	1	CET	Dolphin	1	CET	Dolphin	4	CET	Dolphin	4	CET	Dolphin	1	CET	Dolphin	1
																	A	Dolphin	4	A	Dolphin		A	Dolphin	2	A	Dolphin		A	Dolphin	5	A	Dolphin	1	A	Dolphin	3	A	Dolphin
																	A	Dolphin	1	A	Dolphin	3	A	Dolphin	1	A	Dolphin	4	A	Dolphin	5	A	Dolphin	5	A	Dolphin	1	A	Dolphin	1
																	A	Dolphin	1	A	Dolphin	5	A	Dolphin	1	A	Dolphin	2	A	Dolphin	5	A	Dolphin	5	A	Dolphin	1	A	Dolphin	1
																	A	Dolphin	1	A	Dolphin	4	A	Dolphin	1	A	Dolphin	5	A	Dolphin	5	A	Dolphin	5	A	Dolphin	1	A	Dolphin	1
																	A	Dolphin	1	A	Dolphin	5	A	Dolphin	1	A	Dolphin	5	A	Dolphin	5	A	Dolphin	5	A	Dolphin	1	A	Dolphin	1
																	CSAH	Dolphin	2	CSAH	Dolphin	3	CSAH	Dolphin	2	CSAH	Dolphin	2	CSAH	Dolphin	5	CSAH	Dolphin	4	CSAH	Dolphin	2	CSAH	Dolphin	1
																	CET	Dolphin	2	CET	Dolphin	4	CET	Dolphin	3	CET	Dolphin	4	CET	Dolphin	4	CET	Dolphin	3	CET	Dolphin	2	CET	Dolphin	1
																	CSAH	Dolphin	1	CSAH	Dolphin	4	CSAH	Dolphin	1	CSAH	Dolphin	5	CSAH	Dolphin	5	CSAH	Dolphin	5	CSAH	Dolphin	1	CSAH	Dolphin	1
																	A	Dolphin	1	A	Dolphin	5	A	Dolphin	1	A	Dolphin	5	A	Dolphin	5	A	Dolphin	5	A	Dolphin	1	A	Dolphin	1
																	CET	Dolphin	1	CET	Dolphin	4	CET	Dolphin	2	CET	Dolphin	4	CET	Dolphin	5	CET	Dolphin	4	CET	Dolphin	2	CET	Dolphin	1
																	A	Dolphin	2	A	Dolphin	4	A	Dolphin	2	A	Dolphin	3	A	Dolphin	5	A	Dolphin	2	A	Dolphin	1	A	Dolphin	1
																	CET	Dolphin	1	CET	Dolphin	5	CET	Dolphin	1	CET	Dolphin	3	CET	Dolphin	5	CET	Dolphin	5	CET	Dolphin	3	CET	Dolphin	1
																	CET	Dolphin	1	CET	Dolphin	5	CET	Dolphin	1	CET	Dolphin	2	CET	Dolphin	5	CET	Dolphin	5	CET	Dolphin	4	CET	Dolphin	1
																	CET	Dolphin	3	CET	Dolphin	4	CET	Dolphin	1	CET	Dolphin	2	CET	Dolphin	5	CET	Dolphin	4	CET	Dolphin	1	CET	Dolphin	1
																	A	Dolphin	2	A	Dolphin	5	A	Dolphin	2	A	Dolphin	3	A	Dolphin	5	A	Dolphin	5	A	Dolphin	1	A	Dolphin	5
																	A	Dolphin	3	A	Dolphin		A	Dolphin		A	Dolphin		A	Dolphin		A	Dolphin		A	Dolphin		A	Dolphin
																	CSAH	Dolphin	1	CSAH	Dolphin	4	CSAH	Dolphin	2	CSAH	Dolphin	4	CSAH	Dolphin	5	CSAH	Dolphin	4	CSAH	Dolphin	1	CSAH	Dolphin	1
																	CSAH	Dolphin	2	CSAH	Dolphin	5	CSAH	Dolphin	1	CSAH	Dolphin	3	CSAH	Dolphin	5	CSAH	Dolphin	5	CSAH	Dolphin	1	CSAH	Dolphin	1
																	CSAH	Dolphin	1	CSAH	Dolphin	3	CSAH	Dolphin	1	CSAH	Dolphin	5	CSAH	Dolphin	5	CSAH	Dolphin	5	CSAH	Dolphin	1	CSAH	Dolphin	1
																	A	Dolphin	1	A	Dolphin	4	A	Dolphin	1	A	Dolphin	5	A	Dolphin	5	A	Dolphin	5	A	Dolphin	1	A	Dolphin	1
																	A	Dolphin	2	A	Dolphin	4	A	Dolphin	1	A	Dolphin	2	A	Dolphin	5	A	Dolphin	5	A	Dolphin	2	A	Dolphin	1
																	A	Dolphin	1	A	Dolphin	5	A	Dolphin	1	A	Dolphin	5	A	Dolphin	5	A	Dolphin	5	A	Dolphin	1	A	Dolphin	1
																	CET	Dolphin	1	CET	Dolphin	3	CET	Dolphin	2	CET	Dolphin	5	CET	Dolphin	5	CET	Dolphin	5	CET	Dolphin	1	CET	Dolphin	1
																	S	Dolphin	2	S	Dolphin	5	S	Dolphin	1	S	Dolphin	5	S	Dolphin	5	S	Dolphin	5	S	Dolphin	1	S	Dolphin	1
																	A	Dolphin	1	A	Dolphin	5	A	Dolphin	1	A	Dolphin	5	A	Dolphin	5	A	Dolphin	5	A	Dolphin	1	A	Dolphin	1
																	A	Dolphin	1	A	Dolphin	5	A	Dolphin	1	A	Dolphin	4	A	Dolphin	5	A	Dolphin	5	A	Dolphin	1	A	Dolphin	1
																	A	Dolphin	4	A	Dolphin	5	A	Dolphin	1	A	Dolphin	2	A	Dolphin	5	A	Dolphin	5	A	Dolphin	1	A	Dolphin	1
																	A	Dolphin	1	A	Dolphin	3	A	Dolphin	3	A	Dolphin	5	A	Dolphin	5	A	Dolphin	3	A	Dolphin	1	A	Dolphin	1
																	A	Dolphin	1	A	Dolphin	5	A	Dolphin	1	A	Dolphin	2	A	Dolphin	5	A	Dolphin	5	A	Dolphin	1	A	Dolphin	1
																	A	Dolphin	3	A	Dolphin	5	A	Dolphin	2	A	Dolphin	3	A	Dolphin	5	A	Dolphin	4	A	Dolphin	1	A	Dolphin	1
																	A	Dolphin	1	A	Dolphin	5	A	Dolphin	1	A	Dolphin	2	A	Dolphin	5	A	Dolphin	5	A	Dolphin	1	A	Dolphin	1
																	A	Dolphin	2	A	Dolphin		A	Dolphin	1	A	Dolphin	2	A	Dolphin	5	A	Dolphin	5	A	Dolphin	2	A	Dolphin	1
																	CET	Dolphin	2	CET	Dolphin	4	CET	Dolphin	1	CET	Dolphin	2	CET	Dolphin	5	CET	Dolphin	5	CET	Dolphin	1	CET	Dolphin	1
																	A	Dolphin	1	A	Dolphin	5	A	Dolphin	3	A	Dolphin	2	A	Dolphin	5	A	Dolphin	3	A	Dolphin	1	A	Dolphin	1
																	A	Dolphin	1	A	Dolphin	5	A	Dolphin	1	A	Dolphin	4	A	Dolphin	5	A	Dolphin	5	A	Dolphin	1	A	Dolphin	1
																	CET	Dolphin	2	CET	Dolphin	2	CET	Dolphin	1	CET	Dolphin	4	CET	Dolphin	5	CET	Dolphin	5	CET	Dolphin	1	CET	Dolphin	1
																	A	Dolphin	1	A	Dolphin		A	Dolphin	3	A	Dolphin	4	A	Dolphin	5	A	Dolphin	4	A	Dolphin	1	A	Dolphin	1
																	CET	Dolphin	3	CET	Dolphin	4	CET	Dolphin	2	CET	Dolphin	4	CET	Dolphin	5	CET	Dolphin	4	CET	Dolphin	1	CET	Dolphin	1
																	CSAH	Dolphin	1	CSAH	Dolphin	5	CSAH	Dolphin	1	CSAH	Dolphin	5	CSAH	Dolphin	5	CSAH	Dolphin	5	CSAH	Dolphin	1	CSAH	Dolphin	1
																	A	Dolphin	2	A	Dolphin	4	A	Dolphin	2	A	Dolphin	4	A	Dolphin	5	A	Dolphin	4	A	Dolphin	1	A	Dolphin	1
																	CSAH	Dolphin	3	CSAH	Dolphin	5	CSAH	Dolphin	2	CSAH	Dolphin	3	CSAH	Dolphin	5	CSAH	Dolphin	5	CSAH	Dolphin	3	CSAH	Dolphin	1
																	A	Dolphin	1	A	Dolphin	5	A	Dolphin	1	A	Dolphin	3	A	Dolphin	5	A	Dolphin	5	A	Dolphin	1	A	Dolphin	1
																	CSAH	Dolphin	3	CSAH	Dolphin	4	CSAH	Dolphin	2	CSAH	Dolphin	2	CSAH	Dolphin	5	CSAH	Dolphin	4	CSAH	Dolphin	3	CSAH	Dolphin	1
																	A	Dolphin	1	A	Dolphin	5	A	Dolphin	1	A	Dolphin	4	A	Dolphin	5	A	Dolphin	5	A	Dolphin	1	A	Dolphin	1
																	CET	Dolphin	1	CET	Dolphin	4	CET	Dolphin	4	CET	Dolphin	5	CET	Dolphin	5	CET	Dolphin	2	CET	Dolphin	4	CET	Dolphin	1
																	A	Dolphin	1	A	Dolphin	4	A	Dolphin	1	A	Dolphin	5	A	Dolphin	5	A	Dolphin	5	A	Dolphin	1	A	Dolphin	1
																	CSAH	Dolphin	2	CSAH	Dolphin	4	CSAH	Dolphin	2	CSAH	Dolphin	4	CSAH	Dolphin	4	CSAH	Dolphin	4	CSAH	Dolphin	2	CSAH	Dolphin	4
																	CSAH	Dolphin	4	CSAH	Dolphin	5	CSAH	Dolphin	2	CSAH	Dolphin	2	CSAH	Dolphin	5	CSAH	Dolphin	4	CSAH	Dolphin	1	CSAH	Dolphin	1
																	CSAH	Dolphin	1	CSAH	Dolphin	5	CSAH	Dolphin	1	CSAH	Dolphin	5	CSAH	Dolphin	5	CSAH	Dolphin	5	CSAH	Dolphin	1	CSAH	Dolphin	1
																	A	Dolphin	2	A	Dolphin	5	A	Dolphin	1	A	Dolphin	2	A	Dolphin	5	A	Dolphin	5	A	Dolphin	2	A	Dolphin	1
																	A	Dolphin	1	A	Dolphin	5	A	Dolphin	1	A	Dolphin	2	A	Dolphin	5	A	Dolphin	4	A	Dolphin	1	A	Dolphin	1
																	LLA	Dolphin	1	LLA	Dolphin	5	LLA	Dolphin	1	LLA	Dolphin	5	LLA	Dolphin	5	LLA	Dolphin	5	LLA	Dolphin	1	LLA	Dolphin	1
																	A	Dolphin	1	A	Dolphin	5	A	Dolphin	1	A	Dolphin	4	A	Dolphin	5	A	Dolphin	5	A	Dolphin	1	A	Dolphin	1
																	A	Dolphin	2	A	Dolphin	5	A	Dolphin	2	A	Dolphin	2	A	Dolphin	5	A	Dolphin	2	A	Dolphin	1	A	Dolphin	1
																	A	Dolphin	2	A	Dolphin	5	A	Dolphin	1	A	Dolphin	4	A	Dolphin	5	A	Dolphin	5	A	Dolphin	1	A	Dolphin	1
																	A	Dolphin	1	A	Dolphin	5	A	Dolphin	1	A	Dolphin	5	A	Dolphin	5	A	Dolphin	5	A	Dolphin	1	A	Dolphin	1
																	CET	Dolphin	1	CET	Dolphin	5	CET	Dolphin	1	CET	Dolphin	5	CET	Dolphin	5	CET	Dolphin	5	CET	Dolphin	1	CET	Dolphin	1
																	CSAH	Dolphin	3	CSAH	Dolphin	2	CSAH	Dolphin	1	CSAH	Dolphin	2	CSAH	Dolphin	5	CSAH	Dolphin	4	CSAH	Dolphin	1	CSAH	Dolphin	1
																	CET	Dolphin	3	CET	Dolphin	5	CET	Dolphin	1	CET	Dolphin	2	CET	Dolphin	5	CET	Dolphin	4	CET	Dolphin	1	CET	Dolphin	1
																	CSAH	Dolphin	4	CSAH	Dolphin	4	CSAH	Dolphin	1	CSAH	Dolphin	2	CSAH	Dolphin	5	CSAH	Dolphin	3	CSAH	Dolphin	3	CSAH	Dolphin	2
																	S	Dolphin	3	S	Dolphin	5	S	Dolphin	3	S	Dolphin	2	S	Dolphin	5	S	Dolphin	3	S	Dolphin	3	S	Dolphin	1
																	CET	Dolphin	2	CET	Dolphin	3	CET	Dolphin	2	CET	Dolphin	4	CET	Dolphin	5	CET	Dolphin	4	CET	Dolphin	1	CET	Dolphin	1
																	CET	Dolphin	1	CET	Dolphin	3	CET	Dolphin	1	CET	Dolphin	5	CET	Dolphin	5	CET	Dolphin	5	CET	Dolphin	1	CET	Dolphin	1
																	CET	Dolphin		CET	Dolphin	4	CET	Dolphin	4	CET	Dolphin	4	CET	Dolphin	5	CET	Dolphin	2	CET	Dolphin		CET	Dolphin	1
																	CET	Dolphin	1	CET	Dolphin	4	CET	Dolphin	1	CET	Dolphin	5	CET	Dolphin	5	CET	Dolphin	5	CET	Dolphin	1	CET	Dolphin	1
																	S	Dolphin	4	S	Dolphin	4	S	Dolphin	2	S	Dolphin	2	S	Dolphin	4	S	Dolphin	4	S	Dolphin	2	S	Dolphin	2
																	CET	Dolphin	2	CET	Dolphin	4	CET	Dolphin	3	CET	Dolphin	4	CET	Dolphin	4	CET	Dolphin	3	CET	Dolphin	2	CET	Dolphin	1
																	CET	Dolphin	4	CET	Dolphin	4	CET	Dolphin	1	CET	Dolphin	2	CET	Dolphin	5	CET	Dolphin	5	CET	Dolphin	1	CET	Dolphin	1
																	A	Dolphin	1	A	Dolphin	5	A	Dolphin	1	A	Dolphin	2	A	Dolphin	5	A	Dolphin	5	A	Dolphin	2	A	Dolphin	1
																	CET	Dolphin	3	CET	Dolphin	3	CET	Dolphin	2	CET	Dolphin	2	CET	Dolphin	5	CET	Dolphin	5	CET	Dolphin	3	CET	Dolphin	1
																	CET	Dolphin	1	CET	Dolphin	4	CET	Dolphin	3	CET	Dolphin	5	CET	Dolphin	5	CET	Dolphin	3	CET	Dolphin	2	CET	Dolphin	1
																	CET	Dolphin	3	CET	Dolphin	3	CET	Dolphin	2	CET	Dolphin	2	CET	Dolphin	3	CET	Dolphin	4	CET	Dolphin	3	CET	Dolphin	3
																	A	Dolphin	1	A	Dolphin	5	A	Dolphin	2	A	Dolphin	2	A	Dolphin	5	A	Dolphin	2	A	Dolphin	1	A	Dolphin	1
																	CET	Dolphin	1	CET	Dolphin	3	CET	Dolphin	2	CET	Dolphin	3	CET	Dolphin	5	CET	Dolphin	4	CET	Dolphin	1	CET	Dolphin	1
																	CET	Dolphin	1	CET	Dolphin	2	CET	Dolphin	2	CET	Dolphin	4	CET	Dolphin	5	CET	Dolphin	4	CET	Dolphin	2	CET	Dolphin	1
																	CSAH	Dolphin	1	CSAH	Dolphin	3	CSAH	Dolphin	1	CSAH	Dolphin	5	CSAH	Dolphin	5	CSAH	Dolphin	5	CSAH	Dolphin	1	CSAH	Dolphin	1
																	S	Dolphin	4	S	Dolphin	4	S	Dolphin	1	S	Dolphin	2	S	Dolphin	5	S	Dolphin	5	S	Dolphin	1	S	Dolphin	1
																	CET	Dolphin	2	CET	Dolphin	5	CET	Dolphin	2	CET	Dolphin	4	CET	Dolphin	5	CET	Dolphin	4	CET	Dolphin	1	CET	Dolphin	1
																	CET	Dolphin	3	CET	Dolphin	2	CET	Dolphin	1	CET	Dolphin	2	CET	Dolphin	5	CET	Dolphin	5	CET	Dolphin	3	CET	Dolphin	1
																	CET	Dolphin	2	CET	Dolphin	5	CET	Dolphin	2	CET	Dolphin	4	CET	Dolphin	5	CET	Dolphin		CET	Dolphin	3	CET	Dolphin	1
																	A	Dolphin	2	A	Dolphin	5	A	Dolphin	1	A	Dolphin	2	A	Dolphin	5	A	Dolphin	5	A	Dolphin	1	A	Dolphin	1
																	CET	Dolphin	2	CET	Dolphin	5	CET	Dolphin	1	CET	Dolphin	2	CET	Dolphin	5	CET	Dolphin	5	CET	Dolphin	1	CET	Dolphin	1
																	A	Dolphin	4	A	Dolphin	5	A	Dolphin	1	A	Dolphin	4	A	Dolphin	5	A	Dolphin	5	A	Dolphin	1	A	Dolphin	1
																	CET	Dolphin	1	CET	Dolphin	5	CET	Dolphin	1	CET	Dolphin	2	CET	Dolphin	5	CET	Dolphin	5	CET	Dolphin	1	CET	Dolphin	2
																	CSAH	Dolphin	1	CSAH	Dolphin	5	CSAH	Dolphin	2	CSAH	Dolphin	5	CSAH	Dolphin	5	CSAH	Dolphin	4	CSAH	Dolphin	1	CSAH	Dolphin	1
																	S	Dolphin	3	S	Dolphin	4	S	Dolphin	2	S	Dolphin	2	S	Dolphin	5	S	Dolphin	4	S	Dolphin	3	S	Dolphin	5
																	CET	Dolphin	3	CET	Dolphin	3	CET	Dolphin	1	CET	Dolphin	4	CET	Dolphin	5	CET	Dolphin	4	CET	Dolphin	3	CET	Dolphin	1
																	S	Dolphin	2	S	Dolphin	5	S	Dolphin	4	S	Dolphin	2	S	Dolphin	5	S	Dolphin	2	S	Dolphin	1	S	Dolphin	1
																	CET	Dolphin	2	CET	Dolphin	3	CET	Dolphin	2	CET	Dolphin	4	CET	Dolphin	5	CET	Dolphin	5	CET	Dolphin	2	CET	Dolphin	1
																	CET	Dolphin	1	CET	Dolphin	4	CET	Dolphin	2	CET	Dolphin	4	CET	Dolphin	5	CET	Dolphin	4	CET	Dolphin	1	CET	Dolphin	1
																	S	Dolphin	2	S	Dolphin	3	S	Dolphin	1	S	Dolphin	2	S	Dolphin	5	S	Dolphin	5	S	Dolphin	1	S	Dolphin	1
																	S	Dolphin	3	S	Dolphin	3	S	Dolphin	2	S	Dolphin	3	S	Dolphin	5	S	Dolphin	4	S	Dolphin	2	S	Dolphin	1
																	S	Dolphin	3	S	Dolphin	3	S	Dolphin	2	S	Dolphin	3	S	Dolphin	5	S	Dolphin	4	S	Dolphin	1	S	Dolphin	1
																	A	Dolphin	1	A	Dolphin	3	A	Dolphin	1	A	Dolphin	1	A	Dolphin	5	A	Dolphin	4	A	Dolphin	1	A	Dolphin	1
																	A	Dolphin	2	A	Dolphin	5	A	Dolphin	1	A	Dolphin	3	A	Dolphin	5	A	Dolphin	5	A	Dolphin	1	A	Dolphin	1
																	CET	Dolphin	4	CET	Dolphin	5	CET	Dolphin	1	CET	Dolphin	2	CET	Dolphin	5	CET	Dolphin	5	CET	Dolphin	2	CET	Dolphin	1
																	A	Dolphin	3	A	Dolphin	3	A	Dolphin	2	A	Dolphin	2	A	Dolphin	5	A	Dolphin	4	A	Dolphin	3	A	Dolphin	1
																	A	Dolphin	2	A	Dolphin	4	A	Dolphin	1	A	Dolphin	3	A	Dolphin	5	A	Dolphin	5	A	Dolphin	1	A	Dolphin	1
																	A	Dolphin	1	A	Dolphin	5	A	Dolphin	1	A	Dolphin	2	A	Dolphin	5	A	Dolphin	5	A	Dolphin	1	A	Dolphin	1
																	S	Dolphin	1	S	Dolphin	5	S	Dolphin	1	S	Dolphin	5	S	Dolphin	5	S	Dolphin	5	S	Dolphin	1	S	Dolphin	1
																	CET	Dolphin	4	CET	Dolphin	4	CET	Dolphin	2	CET	Dolphin	2	CET	Dolphin	5	CET	Dolphin	4	CET	Dolphin	1	CET	Dolphin	1
																	A	Dolphin	3	A	Dolphin	3	A	Dolphin	1	A	Dolphin	3	A	Dolphin	3	A	Dolphin	4	A	Dolphin	2	A	Dolphin	3
																	A	Dolphin	2	A	Dolphin	3	A	Dolphin	2	A	Dolphin	4	A	Dolphin	4	A	Dolphin	4	A	Dolphin	1	A	Dolphin	1
																	CET	Dolphin	3	CET	Dolphin	3	CET	Dolphin	2	CET	Dolphin	3	CET	Dolphin	5	CET	Dolphin	4	CET	Dolphin	3	CET	Dolphin	1
																	CET	Dolphin	4	CET	Dolphin	4	CET	Dolphin	1	CET	Dolphin	2	CET	Dolphin	4	CET	Dolphin	5	CET	Dolphin	2	CET	Dolphin	2
																	S	Dolphin	1	S	Dolphin	3	S	Dolphin	1	S	Dolphin	3	S	Dolphin	5	S	Dolphin	5	S	Dolphin	3	S	Dolphin	1
																	S	Dolphin	4	S	Dolphin	4	S	Dolphin	1	S	Dolphin	3	S	Dolphin	5	S	Dolphin	4	S	Dolphin	3	S	Dolphin	1
																	S	Dolphin	2	S	Dolphin	5	S	Dolphin	1	S	Dolphin	2	S	Dolphin	5	S	Dolphin	5	S	Dolphin	1	S	Dolphin	1
																	S	Dolphin	1	S	Dolphin	5	S	Dolphin	1	S	Dolphin	2	S	Dolphin	5	S	Dolphin	4	S	Dolphin	2	S	Dolphin	1
																	CSAH	Dolphin	1	CSAH	Dolphin	5	CSAH	Dolphin	3	CSAH	Dolphin	5	CSAH	Dolphin	5	CSAH	Dolphin	5	CSAH	Dolphin	1	CSAH	Dolphin	1
																	CSAH	Dolphin	1	CSAH	Dolphin	5	CSAH	Dolphin	1	CSAH	Dolphin	1	CSAH	Dolphin	5	CSAH	Dolphin	5	CSAH	Dolphin	1	CSAH	Dolphin	1
																	CET	Dolphin	2	CET	Dolphin		CET	Dolphin	3	CET	Dolphin	3	CET	Dolphin	4	CET	Dolphin	4	CET	Dolphin	2	CET	Dolphin	1
																	CSAH	Dolphin	2	CSAH	Dolphin	3	CSAH	Dolphin	2	CSAH	Dolphin	2	CSAH	Dolphin	3	CSAH	Dolphin	4	CSAH	Dolphin	1	CSAH	Dolphin	3
																	S	Dolphin	4	S	Dolphin	4	S	Dolphin	2	S	Dolphin	2	S	Dolphin	5	S	Dolphin	4	S	Dolphin	1	S	Dolphin	1
																	S	Dolphin	4	S	Dolphin	4	S	Dolphin	3	S	Dolphin	4	S	Dolphin	5	S	Dolphin	4	S	Dolphin	2	S	Dolphin	1
																	CSAH	Dolphin	2	CSAH	Dolphin	3	CSAH	Dolphin	3	CSAH	Dolphin	2	CSAH	Dolphin	5	CSAH	Dolphin	2	CSAH	Dolphin	3	CSAH	Dolphin	1
																	A	Dolphin	2	A	Dolphin	5	A	Dolphin	1	A	Dolphin	4	A	Dolphin	5	A	Dolphin	5	A	Dolphin	2	A	Dolphin	1
																	CET	Dolphin	4	CET	Dolphin	5	CET	Dolphin	2	CET	Dolphin	2	CET	Dolphin	5	CET	Dolphin	4	CET	Dolphin	1	CET	Dolphin	1
																	CSAH	Dolphin	1	CSAH	Dolphin	1	CSAH	Dolphin	1	CSAH	Dolphin	4	CSAH	Dolphin	4	CSAH	Dolphin	5	CSAH	Dolphin	1	CSAH	Dolphin	1
																	CSAH	Dolphin	1	CSAH	Dolphin	3	CSAH	Dolphin	1	CSAH	Dolphin	5	CSAH	Dolphin	5	CSAH	Dolphin	5	CSAH	Dolphin	1	CSAH	Dolphin	1
																	A	Dolphin	2	A	Dolphin	5	A	Dolphin	2	A	Dolphin	4	A	Dolphin	5	A	Dolphin	4	A	Dolphin	1	A	Dolphin	1
																	CSAH	Dolphin	3	CSAH	Dolphin	5	CSAH	Dolphin	4	CSAH	Dolphin	2	CSAH	Dolphin	4	CSAH	Dolphin	2	CSAH	Dolphin	3	CSAH	Dolphin	2
																	CET	Dolphin	4	CET	Dolphin	4	CET	Dolphin	2	CET	Dolphin	2	CET	Dolphin	5	CET	Dolphin	4	CET	Dolphin	4	CET	Dolphin	1
																	CET	Dolphin	1	CET	Dolphin	5	CET	Dolphin	1	CET	Dolphin	5	CET	Dolphin	5	CET	Dolphin	5	CET	Dolphin	1	CET	Dolphin	1
																	A	Dolphin	2	A	Dolphin	3	A	Dolphin	1	A	Dolphin	3	A	Dolphin	5	A	Dolphin	5	A	Dolphin	1	A	Dolphin	1
																	CSAH	Dolphin	1	CSAH	Dolphin	5	CSAH	Dolphin	1	CSAH	Dolphin	5	CSAH	Dolphin	5	CSAH	Dolphin	5	CSAH	Dolphin	1	CSAH	Dolphin	1
																	CET	Dolphin	1	CET	Dolphin	5	CET	Dolphin	1	CET	Dolphin	1	CET	Dolphin	5	CET	Dolphin	5	CET	Dolphin	1	CET	Dolphin	1
																	CET	Dolphin	3	CET	Dolphin	3	CET	Dolphin	2	CET	Dolphin	3	CET	Dolphin	4	CET	Dolphin	4	CET	Dolphin	3	CET	Dolphin	2
																	CSAH	Dolphin	1	CSAH	Dolphin	5	CSAH	Dolphin	1	CSAH	Dolphin	5	CSAH	Dolphin	5	CSAH	Dolphin	5	CSAH	Dolphin	1	CSAH	Dolphin	1
																	CET	Dolphin	4	CET	Dolphin	1	CET	Dolphin		CET	Dolphin	2	CET	Dolphin	5	CET	Dolphin	4	CET	Dolphin	3	CET	Dolphin	1
																	CET	Dolphin	1	CET	Dolphin	3	CET	Dolphin	1	CET	Dolphin	3	CET	Dolphin	4	CET	Dolphin	5	CET	Dolphin	1	CET	Dolphin	2
																	CET	Dolphin	4	CET	Dolphin	3	CET	Dolphin	2	CET	Dolphin	2	CET	Dolphin	5	CET	Dolphin	3	CET	Dolphin	3	CET	Dolphin	1
																	CET	Dolphin	2	CET	Dolphin	5	CET	Dolphin	1	CET	Dolphin	4	CET	Dolphin	5	CET	Dolphin	5	CET	Dolphin	2	CET	Dolphin	1
																	CET	Dolphin	3	CET	Dolphin	5	CET	Dolphin	1	CET	Dolphin	3	CET	Dolphin	5	CET	Dolphin	5	CET	Dolphin	1	CET	Dolphin	1
																	S	Dolphin	1	S	Dolphin	4	S	Dolphin	1	S	Dolphin	3	S	Dolphin	5	S	Dolphin	5	S	Dolphin	1	S	Dolphin	1
																	A	Dolphin	4	A	Dolphin	2	A	Dolphin	1	A	Dolphin	2	A	Dolphin	5	A	Dolphin	5	A	Dolphin	2	A	Dolphin	1
																	A	Dolphin	1	A	Dolphin	4	A	Dolphin	3	A	Dolphin	4	A	Dolphin	5	A	Dolphin	3	A	Dolphin	1	A	Dolphin	1
																	S	Dolphin	1	S	Dolphin	4	S	Dolphin	1	S	Dolphin	5	S	Dolphin	5	S	Dolphin	5	S	Dolphin	1	S	Dolphin	1
																	S	Dolphin	3	S	Dolphin	5	S	Dolphin	2	S	Dolphin	4	S	Dolphin	5	S	Dolphin	4	S	Dolphin	1	S	Dolphin	1
																	S	Dolphin	3	S	Dolphin	3	S	Dolphin	1	S	Dolphin	2	S	Dolphin	5	S	Dolphin	5	S	Dolphin	1	S	Dolphin	1
																	A	Dolphin	3	A	Dolphin	4	A	Dolphin	1	A	Dolphin	3	A	Dolphin	5	A	Dolphin	4	A	Dolphin	1	A	Dolphin	1
																	A	Dolphin	3	A	Dolphin	4	A	Dolphin		A	Dolphin	2	A	Dolphin	5	A	Dolphin		A	Dolphin	1	A	Dolphin	1
																	A	Dolphin	1	A	Dolphin	5	A	Dolphin	2	A	Dolphin	2	A	Dolphin	5	A	Dolphin	5	A	Dolphin	1	A	Dolphin	1
																	A	Dolphin	4	A	Dolphin	5	A	Dolphin	1	A	Dolphin	2	A	Dolphin	5	A	Dolphin	5	A	Dolphin	1	A	Dolphin	1
																	S	Dolphin	2	S	Dolphin	5	S	Dolphin	1	S	Dolphin	2	S	Dolphin	5	S	Dolphin	5	S	Dolphin	3	S	Dolphin	1
																	A	Dolphin	2	A	Dolphin	4	A	Dolphin	2	A	Dolphin	5	A	Dolphin	5	A	Dolphin	5	A	Dolphin	1	A	Dolphin	1
																	S	Dolphin	1	S	Dolphin	2	S	Dolphin	1	S	Dolphin	5	S	Dolphin	5	S	Dolphin	4	S	Dolphin	1	S	Dolphin	1
																	S	Dolphin	4	S	Dolphin	5	S	Dolphin	2	S	Dolphin	2	S	Dolphin	5	S	Dolphin	4	S	Dolphin	2	S	Dolphin	1
																	S	Dolphin	1	S	Dolphin	2	S	Dolphin	1	S	Dolphin	5	S	Dolphin	5	S	Dolphin	5	S	Dolphin	1	S	Dolphin	1
																	CSAH	Dolphin	3	CSAH	Dolphin	3	CSAH	Dolphin	2	CSAH	Dolphin	3	CSAH	Dolphin	5	CSAH	Dolphin	4	CSAH	Dolphin	2	CSAH	Dolphin	1
																	CET	Dolphin	3	CET	Dolphin	5	CET	Dolphin	1	CET	Dolphin	2	CET	Dolphin	5	CET	Dolphin	5	CET	Dolphin	1	CET	Dolphin	1
																	A	Dolphin	2	A	Dolphin	4	A	Dolphin	1	A	Dolphin	2	A	Dolphin	5	A	Dolphin	5	A	Dolphin	3	A	Dolphin	1
																	A	Dolphin	1	A	Dolphin	5	A	Dolphin	1	A	Dolphin	5	A	Dolphin	5	A	Dolphin	5	A	Dolphin	1	A	Dolphin	1
																	CSAH	Dolphin	1	CSAH	Dolphin	4	CSAH	Dolphin	1	CSAH	Dolphin	5	CSAH	Dolphin	5	CSAH	Dolphin	5	CSAH	Dolphin	1	CSAH	Dolphin	1
																	S	Dolphin	1	S	Dolphin	5	S	Dolphin	1	S	Dolphin	5	S	Dolphin	5	S	Dolphin	5	S	Dolphin	1	S	Dolphin	1
																	A	Dolphin	2	A	Dolphin	5	A	Dolphin	3	A	Dolphin	2	A	Dolphin	5	A	Dolphin	3	A	Dolphin	1	A	Dolphin	1
																	S	Dolphin	1	S	Dolphin	3	S	Dolphin	1	S	Dolphin	2	S	Dolphin	5	S	Dolphin	4	S	Dolphin	1	S	Dolphin	1
																	S	Dolphin	1	S	Dolphin	4	S	Dolphin	1	S	Dolphin	4	S	Dolphin	5	S	Dolphin	4	S	Dolphin	1	S	Dolphin	1
																	CSAH	Dolphin	1	CSAH	Dolphin	5	CSAH	Dolphin	1	CSAH	Dolphin	1	CSAH	Dolphin	5	CSAH	Dolphin	5	CSAH	Dolphin	1	CSAH	Dolphin	1
																	S	Dolphin	3	S	Dolphin	4	S	Dolphin	1	S	Dolphin	2	S	Dolphin	5	S	Dolphin	5	S	Dolphin	3	S	Dolphin	1
																	S	Dolphin	2	S	Dolphin	5	S	Dolphin	1	S	Dolphin	2	S	Dolphin	5	S	Dolphin	5	S	Dolphin	1	S	Dolphin	1
																	S	Dolphin	1	S	Dolphin	5	S	Dolphin	3	S	Dolphin	2	S	Dolphin	5	S	Dolphin	3	S	Dolphin	2	S	Dolphin	1
																	S	Dolphin	1	S	Dolphin	5	S	Dolphin	5	S	Dolphin	5	S	Dolphin	5	S	Dolphin	1	S	Dolphin	1	S	Dolphin	1
																	A	Dolphin	1	A	Dolphin	5	A	Dolphin	1	A	Dolphin	4	A	Dolphin	5	A	Dolphin	5	A	Dolphin	1	A	Dolphin	1
																	CSAH	Dolphin	1	CSAH	Dolphin	5	CSAH	Dolphin	2	CSAH	Dolphin	4	CSAH	Dolphin	5	CSAH	Dolphin	4	CSAH	Dolphin	1	CSAH	Dolphin	1
																	CET	Dolphin	3	CET	Dolphin	4	CET	Dolphin	1	CET	Dolphin	2	CET	Dolphin	5	CET	Dolphin	3	CET	Dolphin		CET	Dolphin
																	A	Dolphin	1	A	Dolphin	3	A	Dolphin	1	A	Dolphin	4	A	Dolphin	5	A	Dolphin	5	A	Dolphin	2	A	Dolphin	1
																	S	Dolphin	4	S	Dolphin	2	S	Dolphin	1	S	Dolphin	1	S	Dolphin	5	S	Dolphin	5	S	Dolphin	1	S	Dolphin	1
																	CET	Dolphin	2	CET	Dolphin	2	CET	Dolphin	1	CET	Dolphin	2	CET	Dolphin	5	CET	Dolphin	5	CET	Dolphin	2	CET	Dolphin	1
																	A	Dolphin	1	A	Dolphin	5	A	Dolphin	1	A	Dolphin	2	A	Dolphin	5	A	Dolphin	5	A	Dolphin	1	A	Dolphin	1
																	A	Dolphin	1	A	Dolphin	5	A	Dolphin	1	A	Dolphin	2	A	Dolphin	5	A	Dolphin	5	A	Dolphin	1	A	Dolphin	1
																	S	Dolphin	2	S	Dolphin	2	S	Dolphin	2	S	Dolphin	2	S	Dolphin	4	S	Dolphin	4	S	Dolphin	2	S	Dolphin	2
																	CET	Dolphin	3	CET	Dolphin	4	CET	Dolphin	2	CET	Dolphin	2	CET	Dolphin	5	CET	Dolphin	5	CET	Dolphin	1	CET	Dolphin	1
																	S	Dolphin	1	S	Dolphin	3	S	Dolphin	2	S	Dolphin	4	S	Dolphin	5	S	Dolphin	4	S	Dolphin	2	S	Dolphin	1
																	CET	Dolphin	2	CET	Dolphin	5	CET	Dolphin	2	CET	Dolphin	2	CET	Dolphin	5	CET	Dolphin	4	CET	Dolphin	2	CET	Dolphin	1
																	A	Dolphin	2	A	Dolphin	4	A	Dolphin	2	A	Dolphin	3	A	Dolphin	5	A	Dolphin	4	A	Dolphin	3	A	Dolphin	1
																	A	Dolphin	3	A	Dolphin	5	A	Dolphin	1	A	Dolphin	3	A	Dolphin	5	A	Dolphin	5	A	Dolphin	1	A	Dolphin	1
																	A	Dolphin	1	A	Dolphin	5	A	Dolphin	1	A	Dolphin	5	A	Dolphin	5	A	Dolphin	5	A	Dolphin	1	A	Dolphin	1
																	CET	Dolphin	3	CET	Dolphin	5	CET	Dolphin	1	CET	Dolphin	3	CET	Dolphin	5	CET	Dolphin	5	CET	Dolphin	1	CET	Dolphin	1
																	S	Dolphin	1	S	Dolphin	3	S	Dolphin	1	S	Dolphin	2	S	Dolphin	5	S	Dolphin	5	S	Dolphin	1	S	Dolphin	1
																	S	Dolphin	3	S	Dolphin	5	S	Dolphin	1	S	Dolphin	2	S	Dolphin	5	S	Dolphin	5	S	Dolphin	2	S	Dolphin	1
																	S	Dolphin	4	S	Dolphin	5	S	Dolphin	2	S	Dolphin	2	S	Dolphin	5	S	Dolphin	4	S	Dolphin	1	S	Dolphin	1
																	S	Dolphin	1	S	Dolphin	5	S	Dolphin	1	S	Dolphin	5	S	Dolphin	5	S	Dolphin	5	S	Dolphin	1	S	Dolphin	1
																	S	Dolphin	1	S	Dolphin	3	S	Dolphin	1	S	Dolphin	5	S	Dolphin	5	S	Dolphin	5	S	Dolphin	3	S	Dolphin	1
																	S	Dolphin	1	S	Dolphin	3	S	Dolphin	2	S	Dolphin	4	S	Dolphin	5	S	Dolphin	5	S	Dolphin	1	S	Dolphin	1
																	S	Dolphin	3	S	Dolphin	4	S	Dolphin	2	S	Dolphin	2	S	Dolphin	5	S	Dolphin	4	S	Dolphin	1	S	Dolphin	1
																	S	Dolphin	1	S	Dolphin	4	S	Dolphin	4	S	Dolphin	4	S	Dolphin	5	S	Dolphin	2	S	Dolphin	2	S	Dolphin	1
																	S	Dolphin	5	S	Dolphin	4	S	Dolphin	1	S	Dolphin	1	S	Dolphin	5	S	Dolphin	5	S	Dolphin	1	S	Dolphin	1
																	S	Dolphin	4	S	Dolphin	5	S	Dolphin	1	S	Dolphin	2	S	Dolphin	5	S	Dolphin	5	S	Dolphin	3	S	Dolphin	1
																	A	Dolphin	2	A	Dolphin	4	A	Dolphin	2	A	Dolphin	4	A	Dolphin	4	A	Dolphin	4	A	Dolphin	2	A	Dolphin	2
																	CSAH	Dolphin	2	CSAH	Dolphin	4	CSAH	Dolphin	1	CSAH	Dolphin	2	CSAH	Dolphin	5	CSAH	Dolphin	5	CSAH	Dolphin	1	CSAH	Dolphin	1
																	S	Dolphin	3	S	Dolphin	4	S	Dolphin	1	S	Dolphin	3	S	Dolphin	5	S	Dolphin	5	S	Dolphin	2	S	Dolphin	1
																	A	Dolphin	1	A	Dolphin	5	A	Dolphin	1	A	Dolphin	4	A	Dolphin	5	A	Dolphin	5	A	Dolphin	1	A	Dolphin	1
																	S	Dolphin	1	S	Dolphin	5	S	Dolphin	1	S	Dolphin	5	S	Dolphin	5	S	Dolphin		S	Dolphin	1	S	Dolphin	5
																	CSAH	Dolphin	3	CSAH	Dolphin	5	CSAH	Dolphin	1	CSAH	Dolphin	2	CSAH	Dolphin	5	CSAH	Dolphin	5	CSAH	Dolphin	1	CSAH	Dolphin	1
																	CET	Dolphin	1	CET	Dolphin	3	CET	Dolphin	1	CET	Dolphin	5	CET	Dolphin	5	CET	Dolphin	5	CET	Dolphin	1	CET	Dolphin	1
																	CSAH	Dolphin	3	CSAH	Dolphin	5	CSAH	Dolphin	1	CSAH	Dolphin	3	CSAH	Dolphin	5	CSAH	Dolphin	5	CSAH	Dolphin	3	CSAH	Dolphin	1
																	LLA	Dolphin	1	LLA	Dolphin	4	LLA	Dolphin	1	LLA	Dolphin	2	LLA	Dolphin	4	LLA	Dolphin	4	LLA	Dolphin	2	LLA	Dolphin	1
																	A	Dolphin	1	A	Dolphin	5	A	Dolphin	1	A	Dolphin	2	A	Dolphin	5	A	Dolphin	5	A	Dolphin	5	A	Dolphin	1
																	A	Dolphin	2	A	Dolphin	5	A	Dolphin	1	A	Dolphin	4	A	Dolphin	5	A	Dolphin	5	A	Dolphin	1	A	Dolphin	1
																	A	Dolphin	1	A	Dolphin	5	A	Dolphin	2	A	Dolphin	2	A	Dolphin	5	A	Dolphin	4	A	Dolphin	1	A	Dolphin	1
																	A	Dolphin	1	A	Dolphin	4	A	Dolphin	1	A	Dolphin	2	A	Dolphin	5	A	Dolphin	2	A	Dolphin	1	A	Dolphin	1
																	A	Dolphin	1	A	Dolphin	5	A	Dolphin	1	A	Dolphin	5	A	Dolphin	5	A	Dolphin	5	A	Dolphin	1	A	Dolphin	1
																	A	Dolphin	1	A	Dolphin	5	A	Dolphin	1	A	Dolphin	4	A	Dolphin	5	A	Dolphin	5	A	Dolphin	1	A	Dolphin	1
																	A	Dolphin	2	A	Dolphin	4	A	Dolphin	2	A	Dolphin	3	A	Dolphin	5	A	Dolphin	4	A	Dolphin	1	A	Dolphin	1
																	A	Dolphin	2	A	Dolphin	3	A	Dolphin	1	A	Dolphin	2	A	Dolphin	5	A	Dolphin	4	A	Dolphin	2	A	Dolphin	1
																	A	Dolphin	1	A	Dolphin	5	A	Dolphin	1	A	Dolphin	5	A	Dolphin	5	A	Dolphin	5	A	Dolphin	1	A	Dolphin	1
																	A	Dolphin	2	A	Dolphin	2	A	Dolphin	2	A	Dolphin	2	A	Dolphin	5	A	Dolphin	5	A	Dolphin	3	A	Dolphin	1
																	LLA	Dolphin	3	LLA	Dolphin	4	LLA	Dolphin	2	LLA	Dolphin	3	LLA	Dolphin	5	LLA	Dolphin	4	LLA	Dolphin	3	LLA	Dolphin	1
																	CSAH	Dolphin	2	CSAH	Dolphin	5	CSAH	Dolphin	2	CSAH	Dolphin	3	CSAH	Dolphin	5	CSAH	Dolphin	4	CSAH	Dolphin	2	CSAH	Dolphin	1
																	CSAH	Dolphin	1	CSAH	Dolphin	5	CSAH	Dolphin	1	CSAH	Dolphin	5	CSAH	Dolphin	5	CSAH	Dolphin	5	CSAH	Dolphin	1	CSAH	Dolphin	1
																	CSAH	Dolphin	1	CSAH	Dolphin	5	CSAH	Dolphin	2	CSAH	Dolphin	2	CSAH	Dolphin	5	CSAH	Dolphin	4	CSAH	Dolphin	1	CSAH	Dolphin	1
																	CET	Dolphin	2	CET	Dolphin	4	CET	Dolphin	1	CET	Dolphin	2	CET	Dolphin	5	CET	Dolphin	5	CET	Dolphin	2	CET	Dolphin	2
																	S	Dolphin	1	S	Dolphin	5	S	Dolphin	1	S	Dolphin	2	S	Dolphin	5	S	Dolphin	4	S	Dolphin	3	S	Dolphin	1
																	S	Dolphin	2	S	Dolphin	4	S	Dolphin	3	S	Dolphin	2	S	Dolphin	5	S	Dolphin	3	S	Dolphin	2	S	Dolphin	1
																	A	Dolphin	3	A	Dolphin	3	A	Dolphin	3	A	Dolphin	3	A	Dolphin	4	A	Dolphin	4	A	Dolphin	2	A	Dolphin	2
																	S	Dolphin	2	S	Dolphin	3	S	Dolphin	2	S	Dolphin	2	S	Dolphin	4	S	Dolphin	4	S	Dolphin	2	S	Dolphin	1
																	A	Dolphin	2	A	Dolphin	5	A	Dolphin	1	A	Dolphin	2	A	Dolphin	5	A	Dolphin	5	A	Dolphin	1	A	Dolphin	1
																	CSAH	Dolphin	1	CSAH	Dolphin	4	CSAH	Dolphin	2	CSAH	Dolphin	3	CSAH	Dolphin	5	CSAH	Dolphin	5	CSAH	Dolphin	2	CSAH	Dolphin	1
																	CSAH	Dolphin	4	CSAH	Dolphin	5	CSAH	Dolphin	1	CSAH	Dolphin	4	CSAH	Dolphin	5	CSAH	Dolphin	5	CSAH	Dolphin	3	CSAH	Dolphin	1
																	LLA	Dolphin	1	LLA	Dolphin	4	LLA	Dolphin	1	LLA	Dolphin	5	LLA	Dolphin	5	LLA	Dolphin	3	LLA	Dolphin	1	LLA	Dolphin	1
																	CET	Dolphin	1	CET	Dolphin	4	CET	Dolphin	1	CET	Dolphin	5	CET	Dolphin	5	CET	Dolphin	5	CET	Dolphin	1	CET	Dolphin	1
																	CET	Dolphin	2	CET	Dolphin	5	CET	Dolphin	2	CET	Dolphin	4	CET	Dolphin	4	CET	Dolphin	4	CET	Dolphin	3	CET	Dolphin	2
																	CSAH	Dolphin	3	CSAH	Dolphin	5	CSAH	Dolphin	1	CSAH	Dolphin	2	CSAH	Dolphin	5	CSAH	Dolphin	5	CSAH	Dolphin	1	CSAH	Dolphin	1
																	CSAH	Dolphin	1	CSAH	Dolphin	5	CSAH	Dolphin	1	CSAH	Dolphin	5	CSAH	Dolphin	5	CSAH	Dolphin	5	CSAH	Dolphin	1	CSAH	Dolphin	1
																	CSAH	Dolphin	1	CSAH	Dolphin	5	CSAH	Dolphin	1	CSAH	Dolphin	1	CSAH	Dolphin	5	CSAH	Dolphin	5	CSAH	Dolphin	2	CSAH	Dolphin	1
																	CSAH	Dolphin	1	CSAH	Dolphin	3	CSAH	Dolphin	3	CSAH	Dolphin	4	CSAH	Dolphin	5	CSAH	Dolphin	3	CSAH	Dolphin	1	CSAH	Dolphin	1
																	A	Dolphin	4	A	Dolphin	5	A	Dolphin	1	A	Dolphin	2	A	Dolphin	5	A	Dolphin	5	A	Dolphin	2	A	Dolphin	1
																	S	Dolphin	2	S	Dolphin	5	S	Dolphin	2	S	Dolphin	4	S	Dolphin	5	S	Dolphin	4	S	Dolphin	1	S	Dolphin	1
																	S	Dolphin	1	S	Dolphin	3	S	Dolphin	1	S	Dolphin	3	S	Dolphin	3	S	Dolphin	5	S	Dolphin	3	S	Dolphin	3
																	CET	Dolphin	1	CET	Dolphin	5	CET	Dolphin	2	CET	Dolphin	2	CET	Dolphin	5	CET	Dolphin	4	CET	Dolphin	3	CET	Dolphin	1
																	CET	Dolphin	5	CET	Dolphin	3	CET	Dolphin	3	CET	Dolphin	1	CET	Dolphin	5	CET	Dolphin	3	CET	Dolphin	3	CET	Dolphin	1
																	CSAH	Dolphin	4	CSAH	Dolphin	2	CSAH	Dolphin	1	CSAH	Dolphin	4	CSAH	Dolphin	5	CSAH	Dolphin	5	CSAH	Dolphin	1	CSAH	Dolphin	1
																	A	Dolphin	1	A	Dolphin	5	A	Dolphin	1	A	Dolphin	2	A	Dolphin	5	A	Dolphin	5	A	Dolphin	1	A	Dolphin	1
																	A	Dolphin	4	A	Dolphin	4	A	Dolphin	1	A	Dolphin	2	A	Dolphin	5	A	Dolphin	4	A	Dolphin	1	A	Dolphin	1
																	S	Dolphin	1	S	Dolphin	5	S	Dolphin	1	S	Dolphin	5	S	Dolphin	5	S	Dolphin	5	S	Dolphin	1	S	Dolphin	1
																	CSAH	Dolphin	1	CSAH	Dolphin	4	CSAH	Dolphin	1	CSAH	Dolphin	2	CSAH	Dolphin	5	CSAH	Dolphin	5	CSAH	Dolphin	2	CSAH	Dolphin	1
																	A	Dolphin	2	A	Dolphin	5	A	Dolphin	2	A	Dolphin	2	A	Dolphin	5	A	Dolphin	4	A	Dolphin	1	A	Dolphin	1
																	S	Dolphin	1	S	Dolphin	5	S	Dolphin	1	S	Dolphin	2	S	Dolphin	5	S	Dolphin	5	S	Dolphin	1	S	Dolphin	5
																	A	Dolphin	2	A	Dolphin	5	A	Dolphin	1	A	Dolphin	4	A	Dolphin	5	A	Dolphin	5	A	Dolphin	1	A	Dolphin	1
																	CSAH	Dolphin	1	CSAH	Dolphin	3	CSAH	Dolphin	1	CSAH	Dolphin	3	CSAH	Dolphin	5	CSAH	Dolphin		CSAH	Dolphin	1	CSAH	Dolphin	1
																	A	Dolphin	1	A	Dolphin	5	A	Dolphin	1	A	Dolphin	5	A	Dolphin	5	A	Dolphin	5	A	Dolphin	1	A	Dolphin	1
																	S	Dolphin	2	S	Dolphin	5	S	Dolphin	1	S	Dolphin	2	S	Dolphin	5	S	Dolphin	5	S	Dolphin	2	S	Dolphin	1
																	CSAH	Dolphin	3	CSAH	Dolphin	4	CSAH	Dolphin	1	CSAH	Dolphin	5	CSAH	Dolphin	5	CSAH	Dolphin	4	CSAH	Dolphin	1	CSAH	Dolphin	1
																	CSAH	Dolphin	1	CSAH	Dolphin	3	CSAH	Dolphin	1	CSAH	Dolphin	3	CSAH	Dolphin	5	CSAH	Dolphin	4	CSAH	Dolphin	1	CSAH	Dolphin	1
																	CSAH	Dolphin	3	CSAH	Dolphin	5	CSAH	Dolphin	1	CSAH	Dolphin	2	CSAH	Dolphin	5	CSAH	Dolphin	5	CSAH	Dolphin	1	CSAH	Dolphin	1
																	CET	Dolphin	3	CET	Dolphin	3	CET	Dolphin	1	CET	Dolphin	2	CET	Dolphin	4	CET	Dolphin	5	CET	Dolphin	1	CET	Dolphin	1
																	A	Dolphin	1	A	Dolphin	4	A	Dolphin	1	A	Dolphin	4	A	Dolphin	5	A	Dolphin	5	A	Dolphin	1	A	Dolphin	1
																	CSAH	Dolphin	4	CSAH	Dolphin	4	CSAH	Dolphin	2	CSAH	Dolphin	2	CSAH	Dolphin	5	CSAH	Dolphin	4	CSAH	Dolphin	4	CSAH	Dolphin	1
																	CET	Dolphin	2	CET	Dolphin	4	CET	Dolphin	1	CET	Dolphin	2	CET	Dolphin	5	CET	Dolphin	5	CET	Dolphin	2	CET	Dolphin	1
																	CSAH	Dolphin	2	CSAH	Dolphin	3	CSAH	Dolphin	1	CSAH	Dolphin	3	CSAH	Dolphin	5	CSAH	Dolphin	5	CSAH	Dolphin	1	CSAH	Dolphin	1
																	A	Dolphin	1	A	Dolphin	5	A	Dolphin	1	A	Dolphin	4	A	Dolphin	5	A	Dolphin	5	A	Dolphin	1	A	Dolphin	1
																	CET	Dolphin	1	CET	Dolphin	5	CET	Dolphin	1	CET	Dolphin	5	CET	Dolphin	5	CET	Dolphin	5	CET	Dolphin	1	CET	Dolphin	1
																	A	Dolphin	2	A	Dolphin	3	A	Dolphin	1	A	Dolphin	5	A	Dolphin	5	A	Dolphin	4	A	Dolphin	1	A	Dolphin	1
																	A	Dolphin	1	A	Dolphin	5	A	Dolphin	1	A	Dolphin	5	A	Dolphin	5	A	Dolphin	5	A	Dolphin	1	A	Dolphin	1
																	A	Dolphin	1	A	Dolphin	5	A	Dolphin	5	A	Dolphin	5	A	Dolphin	5	A	Dolphin	5	A	Dolphin	5	A	Dolphin	1
																	CSAH	Dolphin	3	CSAH	Dolphin	3	CSAH	Dolphin	2	CSAH	Dolphin	2	CSAH	Dolphin	4	CSAH	Dolphin	4	CSAH	Dolphin	3	CSAH	Dolphin	2
																	CET	Dolphin	4	CET	Dolphin	3	CET	Dolphin	2	CET	Dolphin	2	CET	Dolphin	5	CET	Dolphin	4	CET	Dolphin	2	CET	Dolphin	1
																	CET	Dolphin	1	CET	Dolphin	5	CET	Dolphin	3	CET	Dolphin	2	CET	Dolphin	4	CET	Dolphin	3	CET	Dolphin	1	CET	Dolphin	1
																	CET	Dolphin	2	CET	Dolphin	3	CET	Dolphin	3	CET	Dolphin	4	CET	Dolphin	5	CET	Dolphin	3	CET	Dolphin	2	CET	Dolphin	1
																	A	Dolphin	1	A	Dolphin	4	A	Dolphin	2	A	Dolphin	4	A	Dolphin	5	A	Dolphin	4	A	Dolphin	1	A	Dolphin	1
																	A	Dolphin	1	A	Dolphin	3	A	Dolphin	1	A	Dolphin	2	A	Dolphin	5	A	Dolphin	5	A	Dolphin	1	A	Dolphin	3
																	S	Dolphin	1	S	Dolphin	5	S	Dolphin	1	S	Dolphin	4	S	Dolphin	5	S	Dolphin	5	S	Dolphin	1	S	Dolphin	1
																	S	Dolphin	2	S	Dolphin	5	S	Dolphin	2	S	Dolphin	2	S	Dolphin	5	S	Dolphin	4	S	Dolphin	1	S	Dolphin	1
																	A	Dolphin	2	A	Dolphin	3	A	Dolphin	1	A	Dolphin	2	A	Dolphin	4	A	Dolphin	5	A	Dolphin	1	A	Dolphin	1
																	A	Dolphin	1	A	Dolphin	4	A	Dolphin	1	A	Dolphin	1	A	Dolphin	5	A	Dolphin	5	A	Dolphin	1	A	Dolphin	1
																	A	Dolphin	1	A	Dolphin	5	A	Dolphin	1	A	Dolphin	5	A	Dolphin	5	A	Dolphin	5	A	Dolphin	1	A	Dolphin	1
																	A	Dolphin	2	A	Dolphin	3	A	Dolphin	2	A	Dolphin	3	A	Dolphin	5	A	Dolphin	4	A	Dolphin	1	A	Dolphin	1
																	A	Dolphin	1	A	Dolphin	5	A	Dolphin	1	A	Dolphin	4	A	Dolphin	5	A	Dolphin	5	A	Dolphin	1	A	Dolphin	1
																	A	Dolphin	1	A	Dolphin	3	A	Dolphin	1	A	Dolphin	5	A	Dolphin	5	A	Dolphin	5	A	Dolphin	3	A	Dolphin	1
																	CET	Dolphin	2	CET	Dolphin	4	CET	Dolphin	3	CET	Dolphin	3	CET	Dolphin	5	CET	Dolphin	4	CET	Dolphin	2	CET	Dolphin	2
																	A	Dolphin	2	A	Dolphin	4	A	Dolphin	2	A	Dolphin	2	A	Dolphin	5	A	Dolphin	4	A	Dolphin	2	A	Dolphin	1
																	A	Dolphin	4	A	Dolphin	5	A	Dolphin	1	A	Dolphin	2	A	Dolphin	5	A	Dolphin	5	A	Dolphin	1	A	Dolphin	1
																	A	Dolphin	1	A	Dolphin	5	A	Dolphin	1	A	Dolphin	2	A	Dolphin	5	A	Dolphin	5	A	Dolphin	1	A	Dolphin	1
																	CSAH	Dolphin	3	CSAH	Dolphin	3	CSAH	Dolphin	2	CSAH	Dolphin	3	CSAH	Dolphin	5	CSAH	Dolphin	4	CSAH	Dolphin	3	CSAH	Dolphin	1
																	A	Dolphin	1	A	Dolphin	5	A	Dolphin	3	A	Dolphin	2	A	Dolphin	5	A	Dolphin	3	A	Dolphin	1	A	Dolphin	1
																	S	Dolphin	2	S	Dolphin	5	S	Dolphin	2	S	Dolphin	3	S	Dolphin	5	S	Dolphin	2	S	Dolphin	1	S	Dolphin	1
																	CSAH	Dolphin	1	CSAH	Dolphin	4	CSAH	Dolphin	1	CSAH	Dolphin	2	CSAH	Dolphin	5	CSAH	Dolphin	5	CSAH	Dolphin	2	CSAH	Dolphin	1
																	A	Dolphin	2	A	Dolphin	4	A	Dolphin	1	A	Dolphin	2	A	Dolphin	5	A	Dolphin	5	A	Dolphin	1	A	Dolphin	1
																	CSAH	Dolphin	2	CSAH	Dolphin	5	CSAH	Dolphin	3	CSAH	Dolphin	2	CSAH	Dolphin	5	CSAH	Dolphin	3	CSAH	Dolphin	1	CSAH	Dolphin	1
																	A	Dolphin	1	A	Dolphin	5	A	Dolphin	1	A	Dolphin	2	A	Dolphin	5	A	Dolphin		A	Dolphin	3	A	Dolphin	1
																	A	Dolphin	3	A	Dolphin	5	A	Dolphin	1	A	Dolphin	2	A	Dolphin	5	A	Dolphin	3	A	Dolphin	1	A	Dolphin	1
																	A	Dolphin	1	A	Dolphin	5	A	Dolphin	1	A	Dolphin	5	A	Dolphin	5	A	Dolphin	5	A	Dolphin	1	A	Dolphin	1
																	S	Dolphin	1	S	Dolphin	3	S	Dolphin	2	S	Dolphin	4	S	Dolphin	4	S	Dolphin	4	S	Dolphin	1	S	Dolphin	2
																	CSAH	Dolphin	4	CSAH	Dolphin	4	CSAH	Dolphin	2	CSAH	Dolphin	2	CSAH	Dolphin	5	CSAH	Dolphin	4	CSAH	Dolphin	3	CSAH	Dolphin	1
																	A	Dolphin	1	A	Dolphin	5	A	Dolphin	1	A	Dolphin	3	A	Dolphin	5	A	Dolphin	5	A	Dolphin	1	A	Dolphin	1
																	S	Dolphin	4	S	Dolphin	4	S	Dolphin	1	S	Dolphin	2	S	Dolphin	5	S	Dolphin	5	S	Dolphin	3	S	Dolphin	1
																	A	Dolphin	3	A	Dolphin	4	A	Dolphin	1	A	Dolphin	2	A	Dolphin	5	A	Dolphin	5	A	Dolphin	1	A	Dolphin	1
																	CET	Dolphin	3	CET	Dolphin	4	CET	Dolphin	2	CET	Dolphin	3	CET	Dolphin	5	CET	Dolphin	4	CET	Dolphin	1	CET	Dolphin	1
																	A	Dolphin	3	A	Dolphin	2	A	Dolphin	1	A	Dolphin	5	A	Dolphin	5	A	Dolphin	5	A	Dolphin	1	A	Dolphin	3
																	CET	Dolphin	4	CET	Dolphin	4	CET	Dolphin	2	CET	Dolphin	2	CET	Dolphin	5	CET	Dolphin	4	CET	Dolphin	2	CET	Dolphin	1
																	A	Dolphin	1	A	Dolphin	5	A	Dolphin	1	A	Dolphin	5	A	Dolphin	5	A	Dolphin	5	A	Dolphin	1	A	Dolphin	1
																	A	Dolphin	1	A	Dolphin	5	A	Dolphin	1	A	Dolphin	5	A	Dolphin	5	A	Dolphin	5	A	Dolphin	1	A	Dolphin	1
																	S	Dolphin	3	S	Dolphin	5	S	Dolphin	3	S	Dolphin	3	S	Dolphin	5	S	Dolphin	3	S	Dolphin	3	S	Dolphin	1
																	CSAH	Dolphin	3	CSAH	Dolphin	1	CSAH	Dolphin	5	CSAH	Dolphin	5	CSAH	Dolphin	5	CSAH	Dolphin	5	CSAH	Dolphin	1	CSAH	Dolphin	5
																	A	Dolphin	1	A	Dolphin	1	A	Dolphin	3	A	Dolphin	1	A	Dolphin	5	A	Dolphin	3	A	Dolphin	1	A	Dolphin	1
																	A	Dolphin	2	A	Dolphin	3	A	Dolphin	1	A	Dolphin	4	A	Dolphin	5	A	Dolphin	5	A	Dolphin	1	A	Dolphin	1
																	A	Dolphin	1	A	Dolphin	4	A	Dolphin	4	A	Dolphin	4	A	Dolphin	4	A	Dolphin	4	A	Dolphin	1	A	Dolphin	1
																	A	Dolphin	1	A	Dolphin	5	A	Dolphin	1	A	Dolphin	3	A	Dolphin	5	A	Dolphin	5	A	Dolphin	2	A	Dolphin	1
																	A	Dolphin	5	A	Dolphin	5	A	Dolphin	1	A	Dolphin	1	A	Dolphin	5	A	Dolphin	5	A	Dolphin	1	A	Dolphin	1
																	CET	Dolphin	1	CET	Dolphin	5	CET	Dolphin	2	CET	Dolphin	5	CET	Dolphin	5	CET	Dolphin	4	CET	Dolphin	1	CET	Dolphin	1
																	S	Dolphin	3	S	Dolphin	5	S	Dolphin	1	S	Dolphin	3	S	Dolphin	5	S	Dolphin	5	S	Dolphin	3	S	Dolphin	1
																	CET	Dolphin	1	CET	Dolphin	5	CET	Dolphin	1	CET	Dolphin	1	CET	Dolphin	5	CET	Dolphin	1	CET	Dolphin	5	CET	Dolphin	5
																	CET	Dolphin	1	CET	Dolphin	3	CET	Dolphin	1	CET	Dolphin	3	CET	Dolphin	5	CET	Dolphin	5	CET	Dolphin	1	CET	Dolphin	1
																	CET	Dolphin	2	CET	Dolphin	3	CET	Dolphin	2	CET	Dolphin	4	CET	Dolphin	5	CET	Dolphin	4	CET	Dolphin	1	CET	Dolphin	1
																	CET	Dolphin	5	CET	Dolphin	5	CET	Dolphin	1	CET	Dolphin	5	CET	Dolphin	5	CET	Dolphin	5	CET	Dolphin	1	CET	Dolphin	1
																	CSAH	Dolphin	1	CSAH	Dolphin	4	CSAH	Dolphin	1	CSAH	Dolphin	5	CSAH	Dolphin	5	CSAH	Dolphin	2	CSAH	Dolphin	1	CSAH	Dolphin	1
																	CSAH	Dolphin	1	CSAH	Dolphin	5	CSAH	Dolphin	1	CSAH	Dolphin	4	CSAH	Dolphin	5	CSAH	Dolphin	5	CSAH	Dolphin	1	CSAH	Dolphin	1
																	CET	Dolphin	1	CET	Dolphin	3	CET	Dolphin	1	CET	Dolphin	5	CET	Dolphin	5	CET	Dolphin	5	CET	Dolphin	1	CET	Dolphin	1
																	S	Dolphin	1	S	Dolphin	5	S	Dolphin	1	S	Dolphin	4	S	Dolphin	5	S	Dolphin	5	S	Dolphin	1	S	Dolphin	1
																	CSAH	Dolphin	1	CSAH	Dolphin	4	CSAH	Dolphin	1	CSAH	Dolphin	4	CSAH	Dolphin	5	CSAH	Dolphin	5	CSAH	Dolphin	2	CSAH	Dolphin	1
																	CET	Dolphin	2	CET	Dolphin	2	CET	Dolphin	2	CET	Dolphin	4	CET	Dolphin	5	CET	Dolphin	5	CET	Dolphin	2	CET	Dolphin	1
																	A	Dolphin	3	A	Dolphin	3	A	Dolphin	1	A	Dolphin	1	A	Dolphin	4	A	Dolphin	5	A	Dolphin	1	A	Dolphin	1
																	A	Dolphin	1	A	Dolphin	4	A	Dolphin	1	A	Dolphin	2	A	Dolphin	5	A	Dolphin	4	A	Dolphin	2	A	Dolphin	1
																	A	Dolphin	1	A	Dolphin	5	A	Dolphin	1	A	Dolphin	5	A	Dolphin	5	A	Dolphin	5	A	Dolphin	1	A	Dolphin	1
																	CET	Dolphin	1	CET	Dolphin	5	CET	Dolphin	2	CET	Dolphin	4	CET	Dolphin	5	CET	Dolphin	4	CET	Dolphin	5	CET	Dolphin	1
																	CET	Dolphin	2	CET	Dolphin	4	CET	Dolphin	2	CET	Dolphin	4	CET	Dolphin	5	CET	Dolphin	3	CET	Dolphin	2	CET	Dolphin	1
																	A	Dolphin	1	A	Dolphin	5	A	Dolphin	1	A	Dolphin	5	A	Dolphin	5	A	Dolphin	5	A	Dolphin	1	A	Dolphin	1
																	S	Dolphin	3	S	Dolphin	3	S	Dolphin	1	S	Dolphin	2	S	Dolphin	5	S	Dolphin	5	S	Dolphin	1	S	Dolphin	1
																	CET	Dolphin	1	CET	Dolphin	5	CET	Dolphin	1	CET	Dolphin	5	CET	Dolphin	5	CET	Dolphin	4	CET	Dolphin	1	CET	Dolphin	1
																	A	Dolphin	1	A	Dolphin	5	A	Dolphin	1	A	Dolphin	5	A	Dolphin	5	A	Dolphin	5	A	Dolphin	1	A	Dolphin	1
																	A	Dolphin	1	A	Dolphin	4	A	Dolphin	1	A	Dolphin	5	A	Dolphin	5	A	Dolphin	4	A	Dolphin	1	A	Dolphin	1
																	CET	Dolphin	1	CET	Dolphin	5	CET	Dolphin	1	CET	Dolphin	5	CET	Dolphin	5	CET	Dolphin	5	CET	Dolphin	1	CET	Dolphin	1
																	S	Dolphin	2	S	Dolphin	4	S	Dolphin	1	S	Dolphin	2	S	Dolphin	5	S	Dolphin	4	S	Dolphin	1	S	Dolphin	1
																	CET	Dolphin	1	CET	Dolphin	3	CET	Dolphin	1	CET	Dolphin	5	CET	Dolphin	5	CET	Dolphin	5	CET	Dolphin	1	CET	Dolphin	1
																	CET	Dolphin	1	CET	Dolphin	4	CET	Dolphin	2	CET	Dolphin	4	CET	Dolphin	5	CET	Dolphin	4	CET	Dolphin	1	CET	Dolphin	1
																	CET	Dolphin	2	CET	Dolphin	5	CET	Dolphin	1	CET	Dolphin	2	CET	Dolphin	5	CET	Dolphin	5	CET	Dolphin	1	CET	Dolphin	1
																	CET	Dolphin	3	CET	Dolphin	3	CET	Dolphin	1	CET	Dolphin	3	CET	Dolphin	5	CET	Dolphin	5	CET	Dolphin	3	CET	Dolphin	1
																	S	Dolphin	4	S	Dolphin	5	S	Dolphin	3	S	Dolphin	2	S	Dolphin	5	S	Dolphin	3	S	Dolphin	1	S	Dolphin	1
																	S	Dolphin	1	S	Dolphin	2	S	Dolphin	1	S	Dolphin	3	S	Dolphin	4	S	Dolphin	4	S	Dolphin	1	S	Dolphin	1
																	CET	Dolphin	1	CET	Dolphin	5	CET	Dolphin	3	CET	Dolphin	5	CET	Dolphin	5	CET	Dolphin	3	CET	Dolphin	1	CET	Dolphin	1
																	S	Dolphin	2	S	Dolphin	5	S	Dolphin	1	S	Dolphin	2	S	Dolphin	5	S	Dolphin	5	S	Dolphin	3	S	Dolphin	1
																	A	Dolphin	3	A	Dolphin	3	A	Dolphin	3	A	Dolphin	3	A	Dolphin	5	A	Dolphin	4	A	Dolphin	1	A	Dolphin	1
																	A	Dolphin		A	Dolphin		A	Dolphin		A	Dolphin		A	Dolphin	5	A	Dolphin		A	Dolphin		A	Dolphin
																	CET	Dolphin	1	CET	Dolphin	5	CET	Dolphin	1	CET	Dolphin	2	CET	Dolphin	5	CET	Dolphin	5	CET	Dolphin	1	CET	Dolphin	1
																	CET	Dolphin	2	CET	Dolphin	4	CET	Dolphin	4	CET	Dolphin	4	CET	Dolphin	5	CET	Dolphin	2	CET	Dolphin	3	CET	Dolphin	1
																	CET	Dolphin	1	CET	Dolphin	4	CET	Dolphin	3	CET	Dolphin	5	CET	Dolphin	5	CET	Dolphin	3	CET	Dolphin	1	CET	Dolphin	1
																	A	Dolphin	1	A	Dolphin	2	A	Dolphin	1	A	Dolphin	5	A	Dolphin	5	A	Dolphin	5	A	Dolphin	1	A	Dolphin	1
																	A	Dolphin	1	A	Dolphin	5	A	Dolphin	1	A	Dolphin	5	A	Dolphin	5	A	Dolphin	5	A	Dolphin	1	A	Dolphin	1
																	S	Dolphin	2	S	Dolphin	3	S	Dolphin	1	S	Dolphin	2	S	Dolphin	5	S	Dolphin	5	S	Dolphin	2	S	Dolphin	1
																	A	Dolphin	1	A	Dolphin	3	A	Dolphin	1	A	Dolphin	4	A	Dolphin	5	A	Dolphin	5	A	Dolphin	1	A	Dolphin	1
																	S	Dolphin	1	S	Dolphin	5	S	Dolphin	1	S	Dolphin	5	S	Dolphin	5	S	Dolphin	5	S	Dolphin	1	S	Dolphin	1
																	CET	Dolphin	1	CET	Dolphin	4	CET	Dolphin	1	CET	Dolphin	2	CET	Dolphin	4	CET	Dolphin	4	CET	Dolphin	1	CET	Dolphin	1
																	S	Dolphin	3	S	Dolphin	4	S	Dolphin	1	S	Dolphin	3	S	Dolphin	5	S	Dolphin	4	S	Dolphin	3	S	Dolphin	1
																	CSAH	Dolphin	2	CSAH	Dolphin	5	CSAH	Dolphin	1	CSAH	Dolphin	2	CSAH	Dolphin	5	CSAH	Dolphin	5	CSAH	Dolphin	2	CSAH	Dolphin	1
																	A	Dolphin	2	A	Dolphin	4	A	Dolphin	1	A	Dolphin	2	A	Dolphin	5	A	Dolphin	4	A	Dolphin	1	A	Dolphin	1
																	A	Dolphin	2	A	Dolphin	5	A	Dolphin	2	A	Dolphin	3	A	Dolphin	5	A	Dolphin	4	A	Dolphin	2	A	Dolphin	1
																	CET	Dolphin	3	CET	Dolphin	4	CET	Dolphin	2	CET	Dolphin	3	CET	Dolphin	4	CET	Dolphin	4	CET	Dolphin	3	CET	Dolphin	1
																	A	Dolphin	3	A	Dolphin	4	A	Dolphin	1	A	Dolphin	3	A	Dolphin	5	A	Dolphin	5	A	Dolphin	3	A	Dolphin	1
																	A	Dolphin	4	A	Dolphin	5	A	Dolphin	1	A	Dolphin	4	A	Dolphin	5	A	Dolphin	4	A	Dolphin	1	A	Dolphin	1
																	A	Dolphin	2	A	Dolphin	5	A	Dolphin	1	A	Dolphin	4	A	Dolphin	5	A	Dolphin	5	A	Dolphin	1	A	Dolphin	5
																	A	Dolphin	1	A	Dolphin	5	A	Dolphin	1	A	Dolphin	1	A	Dolphin	5	A	Dolphin	5	A	Dolphin	1	A	Dolphin	1
																	A	Dolphin	2	A	Dolphin	4	A	Dolphin	2	A	Dolphin	2	A	Dolphin	5	A	Dolphin	4	A	Dolphin	1	A	Dolphin	1
																	CET	Dolphin	4	CET	Dolphin	5	CET	Dolphin	4	CET	Dolphin	2	CET	Dolphin	5	CET	Dolphin	4	CET	Dolphin	4	CET	Dolphin	1
																	abbreviations			abbreviations			abbreviations			abbreviations			abbreviations			abbreviations			abbreviations			abbreviations
																	LLA	Jaguar	5	LLA	Jaguar	5	LLA	Jaguar	1	LLA	Jaguar	1	LLA	Jaguar	5	LLA	Jaguar	5	LLA	Jaguar	2	LLA	Jaguar	1
																	LLA	Jaguar	5	LLA	Jaguar	1	LLA	Jaguar	1	LLA	Jaguar	1	LLA	Jaguar	5	LLA	Jaguar	5	LLA	Jaguar	1	LLA	Jaguar	1
																	LLA	Jaguar	4	LLA	Jaguar	5	LLA	Jaguar	1	LLA	Jaguar	4	LLA	Jaguar	5	LLA	Jaguar	5	LLA	Jaguar	1	LLA	Jaguar	5
																	LLA	Jaguar	5	LLA	Jaguar	5	LLA	Jaguar	2	LLA	Jaguar	1	LLA	Jaguar	5	LLA	Jaguar	4	LLA	Jaguar	2	LLA	Jaguar	1
																	LLA	Jaguar	5	LLA	Jaguar	5	LLA	Jaguar	1	LLA	Jaguar	1	LLA	Jaguar	5	LLA	Jaguar	5	LLA	Jaguar	1	LLA	Jaguar	1
																	LLA	Jaguar	5	LLA	Jaguar	5	LLA	Jaguar	2	LLA	Jaguar	4	LLA	Jaguar	5	LLA	Jaguar	4	LLA	Jaguar	1	LLA	Jaguar	1
																	LLA	Jaguar	3	LLA	Jaguar	5	LLA	Jaguar	1	LLA	Jaguar	1	LLA	Jaguar	5	LLA	Jaguar	5	LLA	Jaguar	1	LLA	Jaguar	1
																	LLA	Jaguar	5	LLA	Jaguar	5	LLA	Jaguar	1	LLA	Jaguar	1	LLA	Jaguar	5	LLA	Jaguar	5	LLA	Jaguar	1	LLA	Jaguar	1
																	LLA	Jaguar	4	LLA	Jaguar	4	LLA	Jaguar	1	LLA	Jaguar	2	LLA	Jaguar	5	LLA	Jaguar	5	LLA	Jaguar	2	LLA	Jaguar	1
																	LLA	Jaguar	5	LLA	Jaguar	5	LLA	Jaguar	1	LLA	Jaguar	1	LLA	Jaguar	5	LLA	Jaguar	5	LLA	Jaguar	2	LLA	Jaguar	1
																	LLA	Jaguar	4	LLA	Jaguar	5	LLA	Jaguar	1	LLA	Jaguar	2	LLA	Jaguar	5	LLA	Jaguar	5	LLA	Jaguar	2	LLA	Jaguar	1
																	LLA	Jaguar	5	LLA	Jaguar	4	LLA	Jaguar	2	LLA	Jaguar	1	LLA	Jaguar	4	LLA	Jaguar	4	LLA	Jaguar	3	LLA	Jaguar	1
																	LLA	Jaguar	1	LLA	Jaguar	3	LLA	Jaguar	2	LLA	Jaguar	1	LLA	Jaguar	5	LLA	Jaguar	4	LLA	Jaguar	1	LLA	Jaguar	1
																	CET	Jaguar	5	CET	Jaguar	5	CET	Jaguar	1	CET	Jaguar	1	CET	Jaguar	5	CET	Jaguar	5	CET	Jaguar	3	CET	Jaguar	1
																	CSAH	Jaguar	5	CSAH	Jaguar	5	CSAH	Jaguar	1	CSAH	Jaguar	1	CSAH	Jaguar	5	CSAH	Jaguar	5	CSAH	Jaguar	2	CSAH	Jaguar	1
																	CET	Jaguar	4	CET	Jaguar	5	CET	Jaguar	1	CET	Jaguar	2	CET	Jaguar	5	CET	Jaguar	5	CET	Jaguar	1	CET	Jaguar	1
																	A	Jaguar	5	A	Jaguar	4	A	Jaguar	1	A	Jaguar	1	A	Jaguar	5	A	Jaguar	5	A	Jaguar	1	A	Jaguar	1
																	S	Jaguar	5	S	Jaguar	5	S	Jaguar	1	S	Jaguar	1	S	Jaguar	5	S	Jaguar	5	S	Jaguar	1	S	Jaguar	1
																	A	Jaguar	5	A	Jaguar	5	A	Jaguar	1	A	Jaguar	4	A	Jaguar	5	A	Jaguar	5	A	Jaguar	2	A	Jaguar	1
																	A	Jaguar	5	A	Jaguar	4	A	Jaguar	1	A	Jaguar	1	A	Jaguar	5	A	Jaguar	5	A	Jaguar	1	A	Jaguar	1
																	A	Jaguar	4	A	Jaguar	5	A	Jaguar	1	A	Jaguar	2	A	Jaguar	5	A	Jaguar	5	A	Jaguar	2	A	Jaguar	1
																	A	Jaguar	1	A	Jaguar	5	A	Jaguar	1	A	Jaguar	5	A	Jaguar	5	A	Jaguar	5	A	Jaguar	1	A	Jaguar	1
																	A	Jaguar	5	A	Jaguar	5	A	Jaguar	1	A	Jaguar	1	A	Jaguar	5	A	Jaguar	5	A	Jaguar	1	A	Jaguar	1
																	A	Jaguar	5	A	Jaguar	5	A	Jaguar	1	A	Jaguar	2	A	Jaguar	5	A	Jaguar	5	A	Jaguar	3	A	Jaguar	5
																	CET	Jaguar	5	CET	Jaguar	5	CET	Jaguar	1	CET	Jaguar	1	CET	Jaguar	5	CET	Jaguar	5	CET	Jaguar	3	CET	Jaguar	1
																	CET	Jaguar	4	CET	Jaguar	4	CET	Jaguar	3	CET	Jaguar	2	CET	Jaguar	4	CET	Jaguar	3	CET	Jaguar	3	CET	Jaguar	1
																	CET	Jaguar	5	CET	Jaguar	5	CET	Jaguar	1	CET	Jaguar	2	CET	Jaguar	5	CET	Jaguar	5	CET	Jaguar	2	CET	Jaguar	1
																	CET	Jaguar	4	CET	Jaguar	5	CET	Jaguar	1	CET	Jaguar	2	CET	Jaguar	5	CET	Jaguar	5	CET	Jaguar	1	CET	Jaguar	1
																	CET	Jaguar	5	CET	Jaguar	5	CET	Jaguar	1	CET	Jaguar	1	CET	Jaguar	5	CET	Jaguar	5	CET	Jaguar		CET	Jaguar	1
																	CSAH	Jaguar	5	CSAH	Jaguar	5	CSAH	Jaguar	1	CSAH	Jaguar	1	CSAH	Jaguar	5	CSAH	Jaguar	5	CSAH	Jaguar	1	CSAH	Jaguar	1
																	S	Jaguar	5	S	Jaguar	5	S	Jaguar	1	S	Jaguar	2	S	Jaguar	5	S	Jaguar	5	S	Jaguar	1	S	Jaguar	1
																	CET	Jaguar	4	CET	Jaguar	3	CET	Jaguar	3	CET	Jaguar	2	CET	Jaguar	3	CET	Jaguar	3	CET	Jaguar	3	CET	Jaguar	3
																	S	Jaguar	4	S	Jaguar	3	S	Jaguar	2	S	Jaguar	2	S	Jaguar	5	S	Jaguar	4	S	Jaguar	2	S	Jaguar	1
																	S	Jaguar	5	S	Jaguar	5	S	Jaguar	1	S	Jaguar	1	S	Jaguar	5	S	Jaguar	5	S	Jaguar	1	S	Jaguar	1
																	CET	Jaguar	4	CET	Jaguar	4	CET	Jaguar	1	CET	Jaguar	2	CET	Jaguar	5	CET	Jaguar	5	CET	Jaguar	1	CET	Jaguar	1
																	CET	Jaguar	3	CET	Jaguar	5	CET	Jaguar	1	CET	Jaguar	3	CET	Jaguar	5	CET	Jaguar	5	CET	Jaguar	1	CET	Jaguar	1
																	A	Jaguar	4	A	Jaguar	5	A	Jaguar	1	A	Jaguar	1	A	Jaguar	5	A	Jaguar	5	A	Jaguar	1	A	Jaguar	1
																	S	Jaguar	4	S	Jaguar	4	S	Jaguar	1	S	Jaguar	2	S	Jaguar	5	S	Jaguar	5	S	Jaguar	2	S	Jaguar	1
																	CSAH	Jaguar	4	CSAH	Jaguar	3	CSAH	Jaguar	1	CSAH	Jaguar	1	CSAH	Jaguar	5	CSAH	Jaguar	5	CSAH	Jaguar	2	CSAH	Jaguar	1
																	A	Jaguar	4	A	Jaguar	5	A	Jaguar	1	A	Jaguar	2	A	Jaguar	5	A	Jaguar	5	A	Jaguar	1	A	Jaguar	1
																	CET	Jaguar	1	CET	Jaguar	5	CET	Jaguar	1	CET	Jaguar	1	CET	Jaguar	5	CET	Jaguar	5	CET	Jaguar	1	CET	Jaguar	1
																	CET	Jaguar	4	CET	Jaguar	3	CET	Jaguar	1	CET	Jaguar	2	CET	Jaguar	5	CET	Jaguar	4	CET	Jaguar	2	CET	Jaguar	1
																	CET	Jaguar	5	CET	Jaguar	4	CET	Jaguar	1	CET	Jaguar	1	CET	Jaguar	5	CET	Jaguar	5	CET	Jaguar	4	CET	Jaguar	1
																	LLA	Jaguar		LLA	Jaguar		LLA	Jaguar	1	LLA	Jaguar		LLA	Jaguar	5	LLA	Jaguar	5	LLA	Jaguar		LLA	Jaguar	1
																	CSAH	Jaguar	5	CSAH	Jaguar	3	CSAH	Jaguar	1	CSAH	Jaguar	1	CSAH	Jaguar	5	CSAH	Jaguar	5	CSAH	Jaguar	3	CSAH	Jaguar	5
																	A	Jaguar	5	A	Jaguar	5	A	Jaguar	1	A	Jaguar	1	A	Jaguar	5	A	Jaguar	5	A	Jaguar	2	A	Jaguar	1
																	CSAH	Jaguar	4	CSAH	Jaguar	5	CSAH	Jaguar	1	CSAH	Jaguar	2	CSAH	Jaguar	5	CSAH	Jaguar	5	CSAH	Jaguar	1	CSAH	Jaguar	1
																	CSAH	Jaguar	5	CSAH	Jaguar	3	CSAH	Jaguar	1	CSAH	Jaguar	1	CSAH	Jaguar	4	CSAH	Jaguar	4	CSAH	Jaguar	3	CSAH	Jaguar	1
																	A	Jaguar	4	A	Jaguar	5	A	Jaguar	1	A	Jaguar	1	A	Jaguar	5	A	Jaguar	5	A	Jaguar	1	A	Jaguar	1
																	A	Jaguar	4	A	Jaguar	5	A	Jaguar	1	A	Jaguar	2	A	Jaguar	5	A	Jaguar	5	A	Jaguar	1	A	Jaguar	1
																	CET	Jaguar	5	CET	Jaguar	5	CET	Jaguar	2	CET	Jaguar	1	CET	Jaguar	5	CET	Jaguar	4	CET	Jaguar	1	CET	Jaguar	5
																	A	Jaguar	5	A	Jaguar	5	A	Jaguar	1	A	Jaguar	1	A	Jaguar	5	A	Jaguar	5	A	Jaguar	1	A	Jaguar	1
																	A	Jaguar	4	A	Jaguar	5	A	Jaguar	1	A	Jaguar	2	A	Jaguar	5	A	Jaguar	5	A	Jaguar	1	A	Jaguar	1
																	A	Jaguar	4	A	Jaguar	5	A	Jaguar	1	A	Jaguar	2	A	Jaguar	5	A	Jaguar	5	A	Jaguar	1	A	Jaguar	1
																	A	Jaguar	5	A	Jaguar	5	A	Jaguar	1	A	Jaguar	2	A	Jaguar	5	A	Jaguar	5	A	Jaguar	1	A	Jaguar	1
																	A	Jaguar	2	A	Jaguar	5	A	Jaguar	1	A	Jaguar	3	A	Jaguar	5	A	Jaguar	5	A	Jaguar	1	A	Jaguar	1
																	A	Jaguar	4	A	Jaguar	5	A	Jaguar	1	A	Jaguar	1	A	Jaguar	5	A	Jaguar	5	A	Jaguar	3	A	Jaguar	1
																	A	Jaguar	4	A	Jaguar	5	A	Jaguar	1	A	Jaguar	1	A	Jaguar	5	A	Jaguar	5	A	Jaguar	2	A	Jaguar	1
																	CSAH	Jaguar	4	CSAH	Jaguar	5	CSAH	Jaguar	1	CSAH	Jaguar	2	CSAH	Jaguar	5	CSAH	Jaguar	5	CSAH	Jaguar	1	CSAH	Jaguar	1
																	A	Jaguar	2	A	Jaguar	4	A	Jaguar	1	A	Jaguar	2	A	Jaguar	5	A	Jaguar	5	A	Jaguar	2	A	Jaguar	1
																	A	Jaguar	4	A	Jaguar	5	A	Jaguar	1	A	Jaguar	1	A	Jaguar	5	A	Jaguar	5	A	Jaguar	1	A	Jaguar	1
																	CET	Jaguar	5	CET	Jaguar	5	CET	Jaguar	1	CET	Jaguar	1	CET	Jaguar	5	CET	Jaguar	5	CET	Jaguar	1	CET	Jaguar	1
																	LLA	Jaguar	4	LLA	Jaguar	5	LLA	Jaguar	1	LLA	Jaguar	1	LLA	Jaguar	5	LLA	Jaguar	5	LLA	Jaguar	2	LLA	Jaguar	1
																	S	Jaguar	5	S	Jaguar	5	S	Jaguar	1	S	Jaguar	1	S	Jaguar	5	S	Jaguar	5	S	Jaguar	1	S	Jaguar	1
																	LLA	Jaguar	5	LLA	Jaguar	5	LLA	Jaguar	1	LLA	Jaguar	1	LLA	Jaguar	5	LLA	Jaguar	5	LLA	Jaguar	1	LLA	Jaguar	1
																	CSAH	Jaguar	5	CSAH	Jaguar	5	CSAH	Jaguar	1	CSAH	Jaguar	1	CSAH	Jaguar	5	CSAH	Jaguar	5	CSAH	Jaguar	1	CSAH	Jaguar	1
																	CET	Jaguar	2	CET	Jaguar	5	CET	Jaguar	1	CET	Jaguar	3	CET	Jaguar	5	CET	Jaguar	5	CET	Jaguar	1	CET	Jaguar	1
																	CET	Jaguar	5	CET	Jaguar	5	CET	Jaguar	1	CET	Jaguar	1	CET	Jaguar	5	CET	Jaguar	5	CET	Jaguar	1	CET	Jaguar	1
																	CET	Jaguar	4	CET	Jaguar	5	CET	Jaguar	1	CET	Jaguar	2	CET	Jaguar	5	CET	Jaguar	5	CET	Jaguar	1	CET	Jaguar	1
																	CET	Jaguar	4	CET	Jaguar	3	CET	Jaguar	1	CET	Jaguar	3	CET	Jaguar	5	CET	Jaguar	5	CET	Jaguar	2	CET	Jaguar	1
																	S	Jaguar	5	S	Jaguar	5	S	Jaguar	3	S	Jaguar	1	S	Jaguar	5	S	Jaguar	3	S	Jaguar	3	S	Jaguar	1
																	LLA	Jaguar	3	LLA	Jaguar	5	LLA	Jaguar	1	LLA	Jaguar	2	LLA	Jaguar	5	LLA	Jaguar	5	LLA	Jaguar	1	LLA	Jaguar	1
																	LLA	Jaguar	5	LLA	Jaguar	5	LLA	Jaguar	1	LLA	Jaguar	1	LLA	Jaguar	5	LLA	Jaguar	5	LLA	Jaguar	2	LLA	Jaguar	1
																	LLA	Jaguar	2	LLA	Jaguar	5	LLA	Jaguar	1	LLA	Jaguar	2	LLA	Jaguar	5	LLA	Jaguar	5	LLA	Jaguar	1	LLA	Jaguar	1
																	LLA	Jaguar	5	LLA	Jaguar	3	LLA	Jaguar	1	LLA	Jaguar	1	LLA	Jaguar	5	LLA	Jaguar	5	LLA	Jaguar	2	LLA	Jaguar	1
																	CET	Jaguar	2	CET	Jaguar	3	CET	Jaguar	1	CET	Jaguar	2	CET	Jaguar	5	CET	Jaguar	5	CET	Jaguar	3	CET	Jaguar	1
																	A	Jaguar	2	A	Jaguar	5	A	Jaguar	1	A	Jaguar	2	A	Jaguar	5	A	Jaguar	5	A	Jaguar	1	A	Jaguar	1
																	A	Jaguar	4	A	Jaguar	5	A	Jaguar	1	A	Jaguar	2	A	Jaguar	5	A	Jaguar	5	A	Jaguar	1	A	Jaguar	1
																	CET	Jaguar	5	CET	Jaguar	5	CET	Jaguar	1	CET	Jaguar	1	CET	Jaguar	5	CET	Jaguar	5	CET	Jaguar	1	CET	Jaguar	1
																	A	Jaguar	5	A	Jaguar	5	A	Jaguar	1	A	Jaguar	1	A	Jaguar	5	A	Jaguar	5	A	Jaguar	1	A	Jaguar	1
																	CET	Jaguar	5	CET	Jaguar	5	CET	Jaguar	1	CET	Jaguar	1	CET	Jaguar	5	CET	Jaguar	5	CET	Jaguar	1	CET	Jaguar	1
																	CET	Jaguar	5	CET	Jaguar	5	CET	Jaguar	1	CET	Jaguar	1	CET	Jaguar	5	CET	Jaguar	5	CET	Jaguar	1	CET	Jaguar	1
																	S	Jaguar	5	S	Jaguar	4	S	Jaguar	1	S	Jaguar	1	S	Jaguar	5	S	Jaguar	5	S	Jaguar	2	S	Jaguar	1
																	S	Jaguar	4	S	Jaguar	5	S	Jaguar	1	S	Jaguar	1	S	Jaguar	5	S	Jaguar	5	S	Jaguar	1	S	Jaguar	1
																	CET	Jaguar	4	CET	Jaguar	3	CET	Jaguar	2	CET	Jaguar	1	CET	Jaguar	5	CET	Jaguar	4	CET	Jaguar	1	CET	Jaguar	1
																	S	Jaguar	5	S	Jaguar	5	S	Jaguar	1	S	Jaguar	1	S	Jaguar	5	S	Jaguar	5	S	Jaguar	2	S	Jaguar	1
																	CET	Jaguar	4	CET	Jaguar	3	CET	Jaguar	2	CET	Jaguar	2	CET	Jaguar	4	CET	Jaguar	4	CET	Jaguar	3	CET	Jaguar	2
																	S	Jaguar	5	S	Jaguar	3	S	Jaguar	1	S	Jaguar	2	S	Jaguar	5	S	Jaguar	5	S	Jaguar	1	S	Jaguar	1
																	S	Jaguar	5	S	Jaguar	4	S	Jaguar		S	Jaguar	1	S	Jaguar	5	S	Jaguar		S	Jaguar	1	S	Jaguar	1
																	A	Jaguar	4	A	Jaguar	5	A	Jaguar	1	A	Jaguar	1	A	Jaguar	5	A	Jaguar	5	A	Jaguar	1	A	Jaguar	1
																	S	Jaguar	4	S	Jaguar	4	S	Jaguar	1	S	Jaguar	2	S	Jaguar	5	S	Jaguar	5	S	Jaguar	3	S	Jaguar	1
																	CSAH	Jaguar	4	CSAH	Jaguar	4	CSAH	Jaguar	1	CSAH	Jaguar	2	CSAH	Jaguar	5	CSAH	Jaguar	5	CSAH	Jaguar	3	CSAH	Jaguar	1
																	CSAH	Jaguar	5	CSAH	Jaguar	5	CSAH	Jaguar	1	CSAH	Jaguar	1	CSAH	Jaguar	5	CSAH	Jaguar	5	CSAH	Jaguar	1	CSAH	Jaguar	1
																	CSAH	Jaguar	5	CSAH	Jaguar	5	CSAH	Jaguar	1	CSAH	Jaguar	1	CSAH	Jaguar	5	CSAH	Jaguar	5	CSAH	Jaguar	1	CSAH	Jaguar	1
																	CSAH	Jaguar	5	CSAH	Jaguar	5	CSAH	Jaguar	1	CSAH	Jaguar	1	CSAH	Jaguar	2	CSAH	Jaguar	5	CSAH	Jaguar	5	CSAH	Jaguar	2
																	LLA	Jaguar	4	LLA	Jaguar	3	LLA	Jaguar	3	LLA	Jaguar	3	LLA	Jaguar	5	LLA	Jaguar	5	LLA	Jaguar	3	LLA	Jaguar	1
																	CSAH	Jaguar	2	CSAH	Jaguar	4	CSAH	Jaguar	2	CSAH	Jaguar	4	CSAH	Jaguar	4	CSAH	Jaguar	4	CSAH	Jaguar	2	CSAH	Jaguar	5
																	CSAH	Jaguar	4	CSAH	Jaguar	5	CSAH	Jaguar	1	CSAH	Jaguar	2	CSAH	Jaguar	5	CSAH	Jaguar	5	CSAH	Jaguar	2	CSAH	Jaguar	1
																	CSAH	Jaguar	4	CSAH	Jaguar	5	CSAH	Jaguar	1	CSAH	Jaguar	3	CSAH	Jaguar	5	CSAH	Jaguar	5	CSAH	Jaguar	1	CSAH	Jaguar	1
																	CET	Jaguar	1	CET	Jaguar		CET	Jaguar		CET	Jaguar		CET	Jaguar		CET	Jaguar		CET	Jaguar		CET	Jaguar
																	CET	Jaguar	5	CET	Jaguar	2	CET	Jaguar	1	CET	Jaguar	1	CET	Jaguar	5	CET	Jaguar	5	CET	Jaguar	1	CET	Jaguar	1
																	CSAH	Jaguar	2	CSAH	Jaguar	5	CSAH	Jaguar	1	CSAH	Jaguar	2	CSAH	Jaguar	5	CSAH	Jaguar	5	CSAH	Jaguar	2	CSAH	Jaguar	1
																	CSAH	Jaguar	5	CSAH	Jaguar	5	CSAH	Jaguar	1	CSAH	Jaguar	5	CSAH	Jaguar	5	CSAH	Jaguar	5	CSAH	Jaguar	1	CSAH	Jaguar	1
																	CSAH	Jaguar	5	CSAH	Jaguar	5	CSAH	Jaguar	1	CSAH	Jaguar	4	CSAH	Jaguar	5	CSAH	Jaguar	5	CSAH	Jaguar	4	CSAH	Jaguar	1
																	S	Jaguar	5	S	Jaguar	3	S	Jaguar	1	S	Jaguar	1	S	Jaguar	5	S	Jaguar	5	S	Jaguar	5	S	Jaguar	1
																	CSAH	Jaguar	5	CSAH	Jaguar	4	CSAH	Jaguar	1	CSAH	Jaguar	1	CSAH	Jaguar	5	CSAH	Jaguar	5	CSAH	Jaguar	2	CSAH	Jaguar	1
																	A	Jaguar	1	A	Jaguar	5	A	Jaguar	1	A	Jaguar	5	A	Jaguar	5	A	Jaguar	5	A	Jaguar	1	A	Jaguar	1
																	CET	Jaguar	5	CET	Jaguar	4	CET	Jaguar	1	CET	Jaguar	1	CET	Jaguar	5	CET	Jaguar	5	CET	Jaguar	1	CET	Jaguar	1
																	S	Jaguar	5	S	Jaguar	3	S	Jaguar	1	S	Jaguar	1	S	Jaguar	5	S	Jaguar	5	S	Jaguar	1	S	Jaguar	1
																	S	Jaguar	5	S	Jaguar	4	S	Jaguar	1	S	Jaguar	1	S	Jaguar	5	S	Jaguar	5	S	Jaguar	5	S	Jaguar	1
																	S	Jaguar	4	S	Jaguar	4	S	Jaguar	1	S	Jaguar	2	S	Jaguar	5	S	Jaguar	5	S	Jaguar	1	S	Jaguar	1
																	S	Jaguar	4	S	Jaguar	3	S	Jaguar	1	S	Jaguar	1	S	Jaguar	5	S	Jaguar	5	S	Jaguar	2	S	Jaguar	1
																	S	Jaguar	5	S	Jaguar	4	S	Jaguar	2	S	Jaguar	1	S	Jaguar	4	S	Jaguar	4	S	Jaguar	4	S	Jaguar	1
																	S	Jaguar	4	S	Jaguar	4	S	Jaguar	1	S	Jaguar	2	S	Jaguar	5	S	Jaguar	5	S	Jaguar	1	S	Jaguar	1
																	A	Jaguar	3	A	Jaguar	5	A	Jaguar	1	A	Jaguar	3	A	Jaguar	5	A	Jaguar	5	A	Jaguar	1	A	Jaguar	1
																	CSAH	Jaguar	5	CSAH	Jaguar	5	CSAH	Jaguar	1	CSAH	Jaguar	5	CSAH	Jaguar	5	CSAH	Jaguar	5	CSAH	Jaguar	1	CSAH	Jaguar	1
																	CSAH	Jaguar	5	CSAH	Jaguar	5	CSAH	Jaguar	1	CSAH	Jaguar	1	CSAH	Jaguar	5	CSAH	Jaguar	4	CSAH	Jaguar	1	CSAH	Jaguar	1
																	CET	Jaguar	5	CET	Jaguar	5	CET	Jaguar	1	CET	Jaguar	1	CET	Jaguar	5	CET	Jaguar	5	CET	Jaguar	2	CET	Jaguar	1
																	A	Jaguar	4	A	Jaguar	5	A	Jaguar	1	A	Jaguar	2	A	Jaguar	5	A	Jaguar	5	A	Jaguar	1	A	Jaguar	1
																	CSAH	Jaguar	5	CSAH	Jaguar	4	CSAH	Jaguar	1	CSAH	Jaguar	1	CSAH	Jaguar	5	CSAH	Jaguar	5	CSAH	Jaguar	2	CSAH	Jaguar	1
																	A	Jaguar	3	A	Jaguar	5	A	Jaguar	1	A	Jaguar	2	A	Jaguar	5	A	Jaguar	5	A	Jaguar	1	A	Jaguar	1
																	A	Jaguar	5	A	Jaguar	5	A	Jaguar	1	A	Jaguar	1	A	Jaguar	5	A	Jaguar	5	A	Jaguar	1	A	Jaguar	1
																	A	Jaguar	1	A	Jaguar	4	A	Jaguar	1	A	Jaguar	2	A	Jaguar	5	A	Jaguar	5	A	Jaguar	1	A	Jaguar	1
																	A	Jaguar	5	A	Jaguar	5	A	Jaguar	1	A	Jaguar	1	A	Jaguar	5	A	Jaguar	5	A	Jaguar	1	A	Jaguar	1
																	A	Jaguar	4	A	Jaguar	4	A	Jaguar	2	A	Jaguar	2	A	Jaguar	5	A	Jaguar	5	A	Jaguar	2	A	Jaguar	2
																	A	Jaguar	5	A	Jaguar	5	A	Jaguar	1	A	Jaguar	3	A	Jaguar	5	A	Jaguar	5	A	Jaguar	3	A	Jaguar	1
																	A	Jaguar	4	A	Jaguar	4	A	Jaguar	1	A	Jaguar	1	A	Jaguar	5	A	Jaguar	5	A	Jaguar	3	A	Jaguar	1
																	S	Jaguar	5	S	Jaguar	5	S	Jaguar	1	S	Jaguar	1	S	Jaguar	5	S	Jaguar	5	S	Jaguar	1	S	Jaguar	1
																	A	Jaguar	3	A	Jaguar	3	A	Jaguar	1	A	Jaguar	3	A	Jaguar	5	A	Jaguar	5	A	Jaguar	3	A	Jaguar	1
																	A	Jaguar	5	A	Jaguar	5	A	Jaguar	1	A	Jaguar	1	A	Jaguar	5	A	Jaguar	5	A	Jaguar	1	A	Jaguar	1
																	S	Jaguar	5	S	Jaguar	4	S	Jaguar	1	S	Jaguar	1	S	Jaguar	5	S	Jaguar	5	S	Jaguar	4	S	Jaguar	1
																	S	Jaguar	2	S	Jaguar	4	S	Jaguar	1	S	Jaguar	2	S	Jaguar	5	S	Jaguar	4	S	Jaguar	2	S	Jaguar	1
																	S	Jaguar	5	S	Jaguar	5	S	Jaguar	1	S	Jaguar	1	S	Jaguar	5	S	Jaguar	5	S	Jaguar	3	S	Jaguar	1
																	CET	Jaguar	5	CET	Jaguar	4	CET	Jaguar	1	CET	Jaguar	1	CET	Jaguar	5	CET	Jaguar	5	CET	Jaguar	3	CET	Jaguar	1
																	CET	Jaguar	4	CET	Jaguar	3	CET	Jaguar	1	CET	Jaguar	1	CET	Jaguar	5	CET	Jaguar	5	CET	Jaguar	3	CET	Jaguar	1
																	CET	Jaguar	3	CET	Jaguar	4	CET	Jaguar	1	CET	Jaguar	2	CET	Jaguar	5	CET	Jaguar	4	CET	Jaguar	1	CET	Jaguar	1
																	CET	Jaguar	2	CET	Jaguar	4	CET	Jaguar	1	CET	Jaguar	2	CET	Jaguar	5	CET	Jaguar	5	CET	Jaguar	1	CET	Jaguar	1
																	CET	Jaguar	5	CET	Jaguar	4	CET	Jaguar	1	CET	Jaguar	1	CET	Jaguar	5	CET	Jaguar	5	CET	Jaguar	3	CET	Jaguar	1
																	CET	Jaguar	4	CET	Jaguar	5	CET	Jaguar	1	CET	Jaguar	2	CET	Jaguar	5	CET	Jaguar	5	CET	Jaguar	1	CET	Jaguar	1
																	CET	Jaguar	5	CET	Jaguar	3	CET	Jaguar	1	CET	Jaguar	1	CET	Jaguar	3	CET	Jaguar	5	CET	Jaguar	3	CET	Jaguar	1
																	CET	Jaguar	5	CET	Jaguar	5	CET	Jaguar	3	CET	Jaguar	1	CET	Jaguar	5	CET	Jaguar	5	CET	Jaguar	1	CET	Jaguar	5
																	CET	Jaguar	4	CET	Jaguar	3	CET	Jaguar	1	CET	Jaguar	1	CET	Jaguar	5	CET	Jaguar	5	CET	Jaguar	3	CET	Jaguar	1
																	CET	Jaguar	5	CET	Jaguar	5	CET	Jaguar	1	CET	Jaguar	1	CET	Jaguar	5	CET	Jaguar	5	CET	Jaguar	1	CET	Jaguar	1
																	CET	Jaguar	5	CET	Jaguar	3	CET	Jaguar	1	CET	Jaguar	1	CET	Jaguar	5	CET	Jaguar	5	CET	Jaguar	3	CET	Jaguar	1
																	A	Jaguar	5	A	Jaguar	5	A	Jaguar	1	A	Jaguar	2	A	Jaguar	5	A	Jaguar	5	A	Jaguar	1	A	Jaguar	1
																	A	Jaguar	2	A	Jaguar	5	A	Jaguar		A	Jaguar	1	A	Jaguar	5	A	Jaguar	5	A	Jaguar	1	A	Jaguar	1
																	LLA	Jaguar	1	LLA	Jaguar	5	LLA	Jaguar	2	LLA	Jaguar	2	LLA	Jaguar	5	LLA	Jaguar	4	LLA	Jaguar	1	LLA	Jaguar	1
																	CET	Jaguar	5	CET	Jaguar	2	CET	Jaguar	2	CET	Jaguar	1	CET	Jaguar	5	CET	Jaguar	4	CET	Jaguar	2	CET	Jaguar	1
																	A	Jaguar	4	A	Jaguar	3	A	Jaguar	1	A	Jaguar	1	A	Jaguar	5	A	Jaguar	5	A	Jaguar	1	A	Jaguar	1
																	A	Jaguar	4	A	Jaguar	5	A	Jaguar	1	A	Jaguar	1	A	Jaguar	5	A	Jaguar	5	A	Jaguar	1	A	Jaguar	1
																	CSAH	Jaguar	5	CSAH	Jaguar	5	CSAH	Jaguar	1	CSAH	Jaguar	1	CSAH	Jaguar	5	CSAH	Jaguar	5	CSAH	Jaguar	1	CSAH	Jaguar	1
																	CET	Jaguar	5	CET	Jaguar	4	CET	Jaguar	1	CET	Jaguar	1	CET	Jaguar	5	CET	Jaguar	4	CET	Jaguar	3	CET	Jaguar	1
																	A	Jaguar	5	A	Jaguar	5	A	Jaguar	1	A	Jaguar	1	A	Jaguar	5	A	Jaguar	5	A	Jaguar	3	A	Jaguar	1
																	CSAH	Jaguar	3	CSAH	Jaguar	5	CSAH	Jaguar	1	CSAH	Jaguar	3	CSAH	Jaguar	5	CSAH	Jaguar	5	CSAH	Jaguar	1	CSAH	Jaguar	1
																	S	Jaguar	4	S	Jaguar	4	S	Jaguar	1	S	Jaguar	1	S	Jaguar	5	S	Jaguar	5	S	Jaguar	4	S	Jaguar	1
																	CSAH	Jaguar	1	CSAH	Jaguar	5	CSAH	Jaguar	3	CSAH	Jaguar	3	CSAH	Jaguar	5	CSAH	Jaguar	3	CSAH	Jaguar	1	CSAH	Jaguar	1
																	A	Jaguar	4	A	Jaguar	5	A	Jaguar	1	A	Jaguar	2	A	Jaguar	5	A	Jaguar	5	A	Jaguar	1	A	Jaguar	1
																	A	Jaguar	3	A	Jaguar	4	A	Jaguar	1	A	Jaguar	2	A	Jaguar	5	A	Jaguar	4	A	Jaguar	2	A	Jaguar	1
																	CET	Jaguar	4	CET	Jaguar	5	CET	Jaguar	1	CET	Jaguar	2	CET	Jaguar	5	CET	Jaguar	5	CET	Jaguar	1	CET	Jaguar	1
																	CET	Jaguar	5	CET	Jaguar	5	CET	Jaguar	3	CET	Jaguar	1	CET	Jaguar	5	CET	Jaguar	3	CET	Jaguar	2	CET	Jaguar	1
																	A	Jaguar	4	A	Jaguar	5	A	Jaguar	1	A	Jaguar	2	A	Jaguar	5	A	Jaguar	5	A	Jaguar	1	A	Jaguar	1
																	A	Jaguar	5	A	Jaguar	4	A	Jaguar	1	A	Jaguar	1	A	Jaguar	5	A	Jaguar	5	A	Jaguar	3	A	Jaguar	1
																	CET	Jaguar	5	CET	Jaguar	2	CET	Jaguar	1	CET	Jaguar	1	CET	Jaguar	2	CET	Jaguar	5	CET	Jaguar	4	CET	Jaguar	4
																	A	Jaguar	5	A	Jaguar	4	A	Jaguar	1	A	Jaguar	1	A	Jaguar	5	A	Jaguar	5	A	Jaguar	2	A	Jaguar	1
																	S	Jaguar	5	S	Jaguar	5	S	Jaguar	1	S	Jaguar	1	S	Jaguar	5	S	Jaguar	5	S	Jaguar	1	S	Jaguar	1
																	A	Jaguar	4	A	Jaguar	5	A	Jaguar	1	A	Jaguar	2	A	Jaguar	5	A	Jaguar	5	A	Jaguar	1	A	Jaguar	1
																	A	Jaguar	2	A	Jaguar	5	A	Jaguar	1	A	Jaguar	2	A	Jaguar	5	A	Jaguar	5	A	Jaguar	1	A	Jaguar	1
																	LLA	Jaguar	4	LLA	Jaguar	5	LLA	Jaguar	1	LLA	Jaguar	1	LLA	Jaguar	5	LLA	Jaguar	5	LLA	Jaguar	2	LLA	Jaguar	1
																	S	Jaguar	5	S	Jaguar	5	S	Jaguar	1	S	Jaguar	1	S	Jaguar	5	S	Jaguar	5	S	Jaguar	2	S	Jaguar	1
																	A	Jaguar	4	A	Jaguar	5	A	Jaguar	2	A	Jaguar	2	A	Jaguar	5	A	Jaguar	5	A	Jaguar	3	A	Jaguar	1
																	CET	Jaguar	5	CET	Jaguar	3	CET	Jaguar	1	CET	Jaguar	1	CET	Jaguar	5	CET	Jaguar	5	CET	Jaguar	1	CET	Jaguar	1
																	CET	Jaguar	5	CET	Jaguar	5	CET	Jaguar	1	CET	Jaguar	1	CET	Jaguar	5	CET	Jaguar	5	CET	Jaguar	1	CET	Jaguar	1
																	A	Jaguar	5	A	Jaguar	5	A	Jaguar	1	A	Jaguar	1	A	Jaguar	5	A	Jaguar	5	A	Jaguar	1	A	Jaguar	1
																	A	Jaguar	5	A	Jaguar	5	A	Jaguar	1	A	Jaguar	1	A	Jaguar	5	A	Jaguar	5	A	Jaguar	3	A	Jaguar	1
																	A	Jaguar	4	A	Jaguar	4	A	Jaguar	1	A	Jaguar	2	A	Jaguar	5	A	Jaguar	5	A	Jaguar	1	A	Jaguar	1
																	A	Jaguar	2	A	Jaguar	5	A	Jaguar	1	A	Jaguar	1	A	Jaguar	5	A	Jaguar	5	A	Jaguar	1	A	Jaguar	1
																	A	Jaguar	2	A	Jaguar	5	A	Jaguar	1	A	Jaguar	2	A	Jaguar	5	A	Jaguar	5	A	Jaguar	1	A	Jaguar	1
																	A	Jaguar	4	A	Jaguar	3	A	Jaguar	1	A	Jaguar	3	A	Jaguar	4	A	Jaguar	4	A	Jaguar	1	A	Jaguar
																	LLA	Jaguar	5	LLA	Jaguar	5	LLA	Jaguar	1	LLA	Jaguar	2	LLA	Jaguar	5	LLA	Jaguar	5	LLA	Jaguar	1	LLA	Jaguar	1
																	A	Jaguar	2	A	Jaguar	5	A	Jaguar	1	A	Jaguar	2	A	Jaguar	5	A	Jaguar	5	A	Jaguar	1	A	Jaguar	1
																	A	Jaguar	5	A	Jaguar	5	A	Jaguar	1	A	Jaguar	1	A	Jaguar	5	A	Jaguar	5	A	Jaguar	1	A	Jaguar	1
																	A	Jaguar	4	A	Jaguar	4	A	Jaguar	1	A	Jaguar	1	A	Jaguar	5	A	Jaguar	5	A	Jaguar	2	A	Jaguar	1
																	S	Jaguar	5	S	Jaguar	5	S	Jaguar	1	S	Jaguar	1	S	Jaguar	5	S	Jaguar	5	S	Jaguar	2	S	Jaguar	5
																	A	Jaguar	4	A	Jaguar	3	A	Jaguar	1	A	Jaguar	2	A	Jaguar	5	A	Jaguar	5	A	Jaguar	1	A	Jaguar	1
																	CSAH	Jaguar	3	CSAH	Jaguar	3	CSAH	Jaguar	3	CSAH	Jaguar	3	CSAH	Jaguar	3	CSAH	Jaguar	3	CSAH	Jaguar	3	CSAH	Jaguar	1
																	A	Jaguar	5	A	Jaguar	5	A	Jaguar	1	A	Jaguar	1	A	Jaguar	5	A	Jaguar	4	A	Jaguar	3	A	Jaguar	1
																	CET	Jaguar	2	CET	Jaguar	4	CET	Jaguar	3	CET	Jaguar	2	CET	Jaguar	5	CET	Jaguar	3	CET	Jaguar	1	CET	Jaguar	1
																	A	Jaguar	4	A	Jaguar	5	A	Jaguar	1	A	Jaguar	4	A	Jaguar	5	A	Jaguar	5	A	Jaguar	1	A	Jaguar	1
																	A	Jaguar	4	A	Jaguar	5	A	Jaguar	1	A	Jaguar	4	A	Jaguar	5	A	Jaguar	5	A	Jaguar	1	A	Jaguar	1
																	A	Jaguar	4	A	Jaguar	5	A	Jaguar	1	A	Jaguar	2	A	Jaguar	5	A	Jaguar	5	A	Jaguar	1	A	Jaguar	1
																	A	Jaguar	4	A	Jaguar	4	A	Jaguar	1	A	Jaguar	2	A	Jaguar	5	A	Jaguar	5	A	Jaguar	1	A	Jaguar	1
																	A	Jaguar	4	A	Jaguar	5	A	Jaguar	1	A	Jaguar	1	A	Jaguar	5	A	Jaguar	5	A	Jaguar	2	A	Jaguar	1
																	A	Jaguar	3	A	Jaguar	5	A	Jaguar	1	A	Jaguar	2	A	Jaguar	5	A	Jaguar	5	A	Jaguar	1	A	Jaguar	1
																	A	Jaguar	5	A	Jaguar	5	A	Jaguar	1	A	Jaguar	1	A	Jaguar	5	A	Jaguar	5	A	Jaguar	1	A	Jaguar	1
																	A	Jaguar	4	A	Jaguar	4	A	Jaguar	1	A	Jaguar	1	A	Jaguar	5	A	Jaguar	5	A	Jaguar	3	A	Jaguar	1
																	A	Jaguar	4	A	Jaguar	5	A	Jaguar	1	A	Jaguar	2	A	Jaguar	5	A	Jaguar	5	A	Jaguar	3	A	Jaguar	1
																	A	Jaguar	2	A	Jaguar	5	A	Jaguar	1	A	Jaguar	3	A	Jaguar	5	A	Jaguar	5	A	Jaguar	1	A	Jaguar	1
																	A	Jaguar	4	A	Jaguar	5	A	Jaguar	1	A	Jaguar	3	A	Jaguar	5	A	Jaguar	5	A	Jaguar	1	A	Jaguar	1
																	A	Jaguar	4	A	Jaguar	4	A	Jaguar	3	A	Jaguar	2	A	Jaguar	5	A	Jaguar	3	A	Jaguar	4	A	Jaguar	1
																	CET	Jaguar	4	CET	Jaguar	4	CET	Jaguar	2	CET	Jaguar	2	CET	Jaguar	5	CET	Jaguar	4	CET	Jaguar	2	CET	Jaguar	1
																	CSAH	Jaguar	5	CSAH	Jaguar	5	CSAH	Jaguar	1	CSAH	Jaguar	1	CSAH	Jaguar	5	CSAH	Jaguar	5	CSAH	Jaguar	3	CSAH	Jaguar	1
																	A	Jaguar	4	A	Jaguar	5	A	Jaguar	1	A	Jaguar	2	A	Jaguar	5	A	Jaguar	5	A	Jaguar	1	A	Jaguar	1
																	A	Jaguar	4	A	Jaguar	5	A	Jaguar	1	A	Jaguar	2	A	Jaguar	5	A	Jaguar	5	A	Jaguar	1	A	Jaguar	1
																	A	Jaguar	4	A	Jaguar	5	A	Jaguar	1	A	Jaguar	2	A	Jaguar	5	A	Jaguar	4	A	Jaguar	1	A	Jaguar	1
																	A	Jaguar	5	A	Jaguar	5	A	Jaguar	1	A	Jaguar	1	A	Jaguar	5	A	Jaguar	5	A	Jaguar	1	A	Jaguar	1
																	A	Jaguar	4	A	Jaguar		A	Jaguar		A	Jaguar		A	Jaguar	5	A	Jaguar	5	A	Jaguar		A	Jaguar	1
																	A	Jaguar	4	A	Jaguar	5	A	Jaguar	1	A	Jaguar	2	A	Jaguar	5	A	Jaguar	5	A	Jaguar	1	A	Jaguar	1
																	A	Jaguar	5	A	Jaguar	5	A	Jaguar	1	A	Jaguar	1	A	Jaguar	5	A	Jaguar	5	A	Jaguar	3	A	Jaguar	1
																	A	Jaguar	4	A	Jaguar	4	A	Jaguar	1	A	Jaguar	1	A	Jaguar	5	A	Jaguar	5	A	Jaguar	2	A	Jaguar	1
																	A	Jaguar	2	A	Jaguar	5	A	Jaguar	1	A	Jaguar	2	A	Jaguar	5	A	Jaguar	5	A	Jaguar	3	A	Jaguar	3
																	A	Jaguar	1	A	Jaguar	5	A	Jaguar	3	A	Jaguar	2	A	Jaguar	5	A	Jaguar	3	A	Jaguar	1	A	Jaguar	1
																	A	Jaguar	4	A	Jaguar	5	A	Jaguar	1	A	Jaguar	2	A	Jaguar	5	A	Jaguar	5	A	Jaguar	1	A	Jaguar	1
																	A	Jaguar	4	A	Jaguar	4	A	Jaguar	1	A	Jaguar	1	A	Jaguar	5	A	Jaguar	5	A	Jaguar	1	A	Jaguar	1
																	A	Jaguar	4	A	Jaguar	5	A	Jaguar	1	A	Jaguar	1	A	Jaguar	5	A	Jaguar	5	A	Jaguar	1	A	Jaguar	1
																	LLA	Jaguar	5	LLA	Jaguar	4	LLA	Jaguar	1	LLA	Jaguar	1	LLA	Jaguar	5	LLA	Jaguar	5	LLA	Jaguar	2	LLA	Jaguar	1
																	CET	Jaguar	5	CET	Jaguar	5	CET	Jaguar	1	CET	Jaguar	1	CET	Jaguar	5	CET	Jaguar	5	CET	Jaguar	1	CET	Jaguar	1
																	A	Jaguar	2	A	Jaguar	4	A	Jaguar	1	A	Jaguar	1	A	Jaguar	5	A	Jaguar	5	A	Jaguar	2	A	Jaguar	1
																	A	Jaguar	2	A	Jaguar	5	A	Jaguar	1	A	Jaguar	2	A	Jaguar	5	A	Jaguar	5	A	Jaguar	5	A	Jaguar	1
																	S	Jaguar	3	S	Jaguar	5	S	Jaguar	1	S	Jaguar	2	S	Jaguar	5	S	Jaguar	5	S	Jaguar	1	S	Jaguar	1
																	A	Jaguar	4	A	Jaguar	5	A	Jaguar	1	A	Jaguar	2	A	Jaguar	5	A	Jaguar	5	A	Jaguar	2	A	Jaguar	1
																	CET	Jaguar	5	CET	Jaguar	3	CET	Jaguar	4	CET	Jaguar	1	CET	Jaguar	5	CET	Jaguar	5	CET	Jaguar	3	CET	Jaguar	1
																	CET	Jaguar	5	CET	Jaguar	3	CET	Jaguar	1	CET	Jaguar	1	CET	Jaguar	5	CET	Jaguar	5	CET	Jaguar	3	CET	Jaguar	1
																	A	Jaguar	5	A	Jaguar	5	A	Jaguar	1	A	Jaguar	1	A	Jaguar	5	A	Jaguar	5	A	Jaguar	1	A	Jaguar	1
																	CSAH	Jaguar	4	CSAH	Jaguar	5	CSAH	Jaguar	1	CSAH	Jaguar	1	CSAH	Jaguar	5	CSAH	Jaguar	5	CSAH	Jaguar	1	CSAH	Jaguar	1
																	CSAH	Jaguar	4	CSAH	Jaguar	5	CSAH	Jaguar	2	CSAH	Jaguar	2	CSAH	Jaguar	5	CSAH	Jaguar	5	CSAH	Jaguar	1	CSAH	Jaguar	1
																	A	Jaguar	4	A	Jaguar	5	A	Jaguar	1	A	Jaguar	2	A	Jaguar	5	A	Jaguar	5	A	Jaguar	1	A	Jaguar	1
																	A	Jaguar	5	A	Jaguar	5	A	Jaguar	1	A	Jaguar	1	A	Jaguar	5	A	Jaguar	5	A	Jaguar	1	A	Jaguar	1
																	S	Jaguar	4	S	Jaguar	4	S	Jaguar	1	S	Jaguar	2	S	Jaguar	4	S	Jaguar	4	S	Jaguar	2	S	Jaguar	2
																	A	Jaguar	4	A	Jaguar	5	A	Jaguar	1	A	Jaguar	2	A	Jaguar	5	A	Jaguar	5	A	Jaguar	1	A	Jaguar	1
[truncated: 10,285 more rows]
[truncated: 184 more columns]

## Sheet: Worksheet 3
must be preserved	MAM_PERI	MAM_ÚTIL	MAM_FEIO	MAM_INOF	MAM_PRESE	MAM_BONI	MAM_PREJ	MAM_NPRES	PEIXE_PERI	PEIXE_ÚTIL	PEIXE_FEIO	PEIXE_INOF	PEIXE_PRESE	PEIXE_BONI	PEIXE_PREJ	PEIXE_NPRES	RÉPT_PERI	RÉPT_ÚTIL	RÉPT_FEIO	RÉPT_INOF	RÉPT_PRESE	RÉPT_BONI	RÉPT_PREJ	RÉPT_NPRES	AVES_PERI	AVES_ÚTIL	AVES_FEIO	AVES_INOF	AVES_PRESE	AVES_BONI	AVES_PREJ	AVES_NPRES	ANFÍ_PERI	ANFÍ_ÚTIL	ANFÍ_FEIO	ANFÍ_INOF	ANFÍ_PRESE	ANFÍ_BONI	ANFÍ_PREJ	ANFÍ_NPRES
[truncated: 700 more rows]

[truncated: 2 more sheets: Alpha inverted factors, correlation matrix]
